# Supplementary material for: Implications of high level pseudogene transcription in Mycobacterium leprae
Source: BMC Genomics. 2009 Aug 25;10:397. doi: 10.1186/1471-2164-10-397 (PMC2753549; doi:10.1186/1471-2164-10-397)
Supplement: Additional file 1 — Transcriptional profile of M. leprae Thai-53 from the granulomatous foot pad tissue of nu/nu mouse using DNA microarray and RT-PCR analysis. The M. leprae gene transcripts detected using DNA microarray analysis experiments were performed using previously described protocols [37]. Microarrays were scanned using Bio-Rad VersArray Chip Reader and SpotFinder software to quantify fluorescence. Genes were positive for transcription if signal-to-noise ratios (SNR) were > 2-fold (raw data was deposited the public repository NCBI's Gene Expression Omnibus (GEO and are accessible through GEO Series accession number GSE17191 study at: . In addition, some gene transcripts were detected using RT-PCR and some of which have been previously published [11]. 1Mycobacterium leprae gene #: . 2Mycobacterium tuberculosis gene #: . 3Gene List: . 4M. leprae pseudogenes which have tested positive using for M. leprae gene transcripts using reverse transcriptase-PCR and cDNA from nude mouse footpad-derived M. leprae Thai-53. 5Data used with permission from Patrick Brennan [14,15]. [file 1471-2164-10-397-S1.xls]

## Sheet: Sheet1
ML# 1	Rv#2	Gene Name	Encoded Gene Product	Functional Gene Category [# genes in category]3	RT-PCR4	Protein Detected5
ML0001	Rv0001	dnaA	putative chromosomal replication initiator protein	II.A.5 DNA replication, repair, recombination and restriction/modification [56]	+
ML0002	Rv0002	dnaN	putative DNA polymerase III, [beta] subunit	II.A.5 DNA replication, repair, recombination and restriction/modification [56]	+
ML0003	Rv0003	recF	putative DNA replication and SOS induction protein	II.A.5 DNA replication, repair, recombination and restriction/modification [56]	+
ML0005	Rv0005	gyrB	putative DNA gyrase subunit B	II.A.5 DNA replication, repair, recombination and restriction/modification [56]	+
ML0006	Rv0006	gyrA	putative DNA gyrase subunit A	II.A.5 DNA replication, repair, recombination and restriction/modification [56]	+
ML0007	Rv0007		putative membrane protein	VI. Unknowns [142]
ML0008	NA		hypothetical protein	VI. Unknowns [142]	+
ML0009	NA		hypothetical protein	VI. Unknowns [142]	+
ML0010	Rv0008c		hypothetical protein (pseudogene)	V. Conserved hypotheticals [776]	+
ML0011	Rv0009	ppiA	putative peptidyl-prolyl cis-trans isomerase	II.A.6 Protein translation and modification [17]
ML0012	Rv0010c		putative membrane protein	II.C.4 Conserved membrane proteins [161]
ML0013	Rv0011c		conserved hypothetical protein	V. Conserved hypotheticals [776]
ML0014	Rv0012		possible cell division protein (pseudogene)	III.C Cell division [13]	+
ML0016	Rv0014c	pknB	putative serine/threonine protein kinase	I.J.3 Serine-Threonine protein kinases and phosphoprotein phosphatases [10]
ML0017	Rv0015c	pknA	putative serine/threonine protein kinase	I.J.3 Serine-Threonine protein kinases and phosphoprotein phosphatases [10]
ML0018	Rv0016c	pbpA	putative penicillin-binding protein	II.C.3 Murein sacculus and peptidoglycan [28]
ML0019	Rv0017c	rodA	putative cell division protein	II.C.3 Murein sacculus and peptidoglycan [28]
ML0020	Rv0018c		conserved hypothetical protein	V. Conserved hypotheticals [776]
ML0021	Rv0019c		conserved hypothetical protein	V. Conserved hypotheticals [776]
ML0022	Rv0020c		conserved hypothetical protein	V. Conserved hypotheticals [776]
ML0025	NA		hypothetical protein	VI. Unknowns [142]
ML0026	NA	PPE	PPE-family protein (pseudogene)	IV.C.2 PPE family [20]	+
ML0027	Rv0037c		probable membrane protein (pseudogene)	II.C.5 Other membrane proteins [65]
ML0030	Rv0039c		putative membrane protein	II.C.4 Conserved membrane proteins [161]
ML0034	Rv3890c		hypothetical protein (pseudogene)	V. Conserved hypotheticals [776]
ML0035	Rv3888c		conserved hypothetical protein (pseudogene)	V. Conserved hypotheticals [776]
ML0036	Rv3887c		probable membrane protein (pseudogene)	II.C.4 Conserved membrane proteins [161]
ML0037	Rv3886c		protease (pseudogene)	II.B.3 Proteins, peptides & glycopeptides [32]
ML0038	Rv3885c		hypothetical protein (pseudogene)	V. Conserved hypotheticals [776]
ML0039	Rv3884c		conserved hypothetical protein (pseudogene)	V. Conserved hypotheticals [776]
ML0040	NA		putative transposase remnant	IV.B.1.c Others [14]
ML0041	Rv3883c		probable secreted protease	II.B.3 Proteins, peptides & glycopeptides [32]	+
ML0042	Rv3882c		putative membrane protein	II.C.4 Conserved membrane proteins [161]		+
ML0044	Rv3880c		conserved hypothetical protein	V. Conserved hypotheticals [776]
ML0045	Rv3879c		hypothetical protein (pseudogene)	V. Conserved hypotheticals [776]
ML0047	Rv3877		putative membrane protein	II.C.4 Conserved membrane proteins [161]		+
ML0048	Rv3876		conserved hypothetical protein	V. Conserved hypotheticals [776]
ML0049	Rv3875	cfp-10	possible secreted protein	II.C.2 Surface polysaccharides, lipopolysaccharides, proteins & antigens [66]	+	+
ML0050	Rv3874	esat-6	possible secreted protein	II.C.2 Surface polysaccharides, lipopolysaccharides, proteins & antigens [66]	+	+
ML0051	Rv3873		PPE-family protein	IV.C.2 PPE family [20]
ML0052	Rv3871		conserved hypothetical protein	V. Conserved hypotheticals [776]
ML0053	Rv3870		putative membrane protein	II.C.4 Conserved membrane proteins [161]
ML0054	Rv3869		putative membrane protein	II.C.4 Conserved membrane proteins [161]
ML0055	Rv3868		conserved hypothetical protein	V. Conserved hypotheticals [776]
ML0056	Rv3867		conserved hypothetical protein	V. Conserved hypotheticals [776]
ML0057	Rv3866		conserved hypothetical protein (pseudogene)	V. Conserved hypotheticals [776]
ML0059	Rv3863		hypothetical protein (pseudogene)	V. Conserved hypotheticals [776]
ML0060	Rv3860		conserved hypothetical protein (pseudogene)	V. Conserved hypotheticals [776]
ML0062	Rv3858c	gltD	NADH-dependent glutamate synthase small sub.	I.D.1 Glutamate family [19]
ML0063	Rv3856c		conserved hypothetical protein (pseudogene)	V. Conserved hypotheticals [776]
ML0064	Rv3855		putative transcriptional regulator	I.J.1 Repressors/activators [92]
ML0065	Rv3854c		putative monooxygenase	I.B.7 Misc. oxidoreductases & oxygenases[116]		+
ML0066	Rv3853	menG	putative S-adenosylmethionine:2-demethylmenaquinone methyltransferase	I.G.11 Menaquinone, PQQ, ubiquinone and other terpenoids [11]
ML0067	Rv3852	hns	histone-like protein	II.A.4 Nucleoproteins [2]
ML0068	Rv3850		conserved hypothetical protein	V. Conserved hypotheticals [776]
ML0070	NA		hypothetical protein	VI. Unknowns [142]
ML0071	Rv3847		conserved hypothetical protein	V. Conserved hypotheticals [776]
ML0072	Rv3846	sodA	superoxide dismutase	III.F Detoxification [14]	+	+
ML0073	Rv3843c		putative membrane protein	II.C.4 Conserved membrane proteins [161]	+
ML0074	Rv3842c	glpQ	glycerophosphoryl diester phosphodiesterase	I.C.1 General [18]		+
ML0075	Rv3841	bfrB	bacterioferritin (pseudogene)	I.G.14 Iron utilisation [3]	+
ML0076	Rv3840		hypothetical protein (pseudogene)	I.J.1 Repressors/activators [92]
ML0079	Rv3837c		putative phosphoglycerate mutase	I.B.1 Glycolysis [12]	+
ML0081	Rv3835		putative membrane protein	II.C.4 Conserved membrane proteins [161]
ML0082	Rv3834c	serS	putative seryl-tRNA synthase	II.A.3 Aminoacyl tRNA synthases & mod [26]
ML0083	Rv3831		hypothetical protein (pseudogene)	V. Conserved hypotheticals [776]
ML0084	Rv3819		hypothetical protein (pseudogene)	V. Conserved hypotheticals [776]
ML0087	Rv3816c		putative acyltransferase	IV.H Miscellaneous transferases [54]	+
ML0088	Rv3815c		probable acyltransferase (pseudogene)	IV.H Miscellaneous transferases [54]
ML0089	Rv3813c		conserved hypothetical protein	V. Conserved hypotheticals [776]	+
ML0090	Rv3811	csp	secreted protein (pseudogene)	II.C.2 Surface polysaccharides, lipopolysaccharides, proteins & antigens [66]
ML0091	Rv3810		28 KDa antigen precursor	II.C.2 Surface polysaccharides, lipopolysaccharides, proteins & antigens [66]	+
ML0093	Rv3808c		conserved hypothetical protein	V. Conserved hypotheticals [776]		+
ML0095	Rv3806c		putative integral membrane protein	II.C.4 Conserved membrane proteins [161]
ML0096	Rv3805c		putative membrane protein	II.C.4 Conserved membrane proteins [161]		+
ML0097	Rv3804c	fbpA	antigen 85A, mycolytransferase	I.H.3 Acyltransferases, Mycoloyltransferases, and phospholipid synthesis [23]	+	+
ML0098	Rv3803c	fbpC	antigen 85C, mycolyltransferase	I.H.3 Acyltransferases, Mycoloyltransferases, and phospholipid synthesis [23]	+	+
ML0100	Rv3801c	fadD32	putative acyl-CoA synthetase	I.A.3 Fatty acids [30]
ML0101	Rv3800c	pks13	polyketide synthase	I.I. Polyketide & non-ribosomal peptide syn. [21]
ML0103	Rv3797	fadE35	acyl-CoA dehydrogenase (pseudogene)	I.A.3 Fatty acids [30]
ML0104	Rv3795	embB	putative arabinosyl transferase	II.C.2 Surface polysaccharides, lipopolysaccharides, proteins & antigens [66]
ML0105	Rv3794	embA	putative arabinosyl transferase	II.C.2 Surface polysaccharides, lipopolysaccharides, proteins & antigens [66]		+
ML0106	Rv3793	embC	putative arabinosyl transferase	II.C.2 Surface polysaccharides, lipopolysaccharides, proteins & antigens [66]
ML0107	Rv3792		putative membrane protein	II.C.4 Conserved membrane proteins [161]
ML0108	Rv3791		putative oxidoreductase	I.B.7 Misc. oxidoreductases & oxygenases[116]		+
ML0109	Rv3790		putative FAD-linked oxidoreductase	I.B.7 Misc. oxidoreductases & oxygenases[116]		+
ML0110	Rv3789		possible membrane protein	II.C.4 Conserved membrane proteins [161]
ML0111	Rv3788		conserved hypothetical protein (pseudogene)	V. Conserved hypotheticals [776]
ML0113	Rv3782	rfbE	putative glycosyl transferase	II.C.2 Surface polysaccharides, lipopolysaccharides, proteins & antigens [66]
ML0114	ML1816c		putative ABC transporter ATP-binding component	II.C.4 Conserved membrane proteins [161]
ML0115	Rv3780		conserved hypothetical protein	V. Conserved hypotheticals [776]
ML0116	Rv3779		putative membrane protein	II.C.4 Conserved membrane proteins [161]
ML0117	Rv3778c		conserved hypothetical protein	V. Conserved hypotheticals [776]
ML0118	Rv3777		putative oxidoreductase	I.B.7 Misc. oxidoreductases & oxygenases[116]
ML0120	Rv3774	echA1	putative enoyl-CoA hydratase	I.A.3 Fatty acids [30]	+
ML0122	Rv3772	hisC2	histidinol-phosphate aminotransferase (pseudogene)	I.D.5 Histidine [10]
ML0124	NA		conserved hypothetical protein	V. Conserved hypotheticals [776]
ML0125	Rv2962c		putative glycosyl transferase	IV.H Miscellaneous transferases [54]
ML0126	NA		hypothetical protein	VI. Unknowns [142]	+
ML0127	Rv2959c		hypothetical protein	VI. Unknowns [142]	+	+
ML0129	Rv2953		conserved hypothetical protein	V. Conserved hypotheticals [776]		+
ML0130	Rv2952		conserved hypothetical protein	V. Conserved hypotheticals [776]		+
ML0132	Rv2950c	fadD29	putative acyl-CoA synthetase	I.A.3 Fatty acids [30]
ML0134	Rv2948c	fadD22	putative acyl-CoA synthetase	I.A.3 Fatty acids [30]		+
ML0136	Rv2945c	lppX	putative lipoprotein	II.C.1 Lipoproteins(lppA-lpr0) [32]		+
ML0138	Rv2941	fadD28	acyl-CoA synthetase	I.A.3 Fatty acids [30]		+
ML0140	NA		conserved hypothetical protein (pseudogene)	V. Conserved hypotheticals [776]
ML0142	NA		possible membrane protein	II.C.5 Other membrane proteins [65]
ML0143	NA		undefined product	IV.B IS elements, repeated seq(s), & phage [18]
ML0146	Rv0941c		hypothetical protein (pseudogene)	V. Conserved hypotheticals [776]
ML0147	NA		putative PE-family protein (pseudogene)	IV.C.1 PE family [1]
ML0148	Rv0944		possible formamidopyrimidine-DNA glycosylase (pseudogene)	II.A.5 DNA replication, repair, recombination and restriction/modification [56]
ML0149	Rv0945		ketoacyl reductase (pseudogene)	I.B.7 Misc. oxidoreductases & oxygenases[116]
ML0150	Rv0946c	pgi	glucose-6-phosphate isomerase	I.B.1 Glycolysis [12]	+	+
ML0151	Rv0948c		conserved hypothetical protein	V. Conserved hypotheticals [776]
ML0152	NA		hypothetical protein	VI. Unknowns [142]
ML0153	Rv0949	uvrD	putative ATP-dependent DNA helicase	II.A.5 DNA replication, repair, recombination and restriction/modification [56]	+
ML0155	Rv0951	sucC	succinyl-CoA synthase [beta] chain	I.B.3 TCA cycle [18]		+
ML0157	Rv0953c		similar to alkanal monooxygenase beta chain (pseudogene)	I.B.7 Misc. oxidoreductases & oxygenases[116]
ML0161	Rv0957	purH	phosphoribosylaminoimidazolecarboxamide formyltransferase /IMP cyclohydrolase	I.F.1 Purine ribonucleotide biosynthesis [18]		+
ML0162	NA		hypothetical protein	VI. Unknowns [142]
ML0163	Rv0959		hypothetical protein (pseudogene)	V. Conserved hypotheticals [776]
ML0165	Rv0974c	accD2	acetyl/propionyl-CoA carboxylase, [beta] sub. (pseudogene)	I.A.3 Fatty acids [30]
ML0166	Rv0973c	accA2	acetyl/propionyl-CoA carboxylase, [alpha] sub. (pseudogene)	I.A.3 Fatty acids [30]
ML0172	Rv0962c		hypothetical protein (pseudogene)	V. Conserved hypotheticals [776]
ML0174	Rv0981		putative two-component response regulator	I.J.2 Two component systems [19]
ML0176	Rv0983		possible secreted serine protease	II.B.3 Proteins, peptides & glycopeptides [32]
ML0177	Rv0984	moaB	molybdenum cofactor biosynthesis protein	I.G.4 Molybdopterin [9]	+
ML0178	Rv0985c	mscL	putative mechanosensitive channel protein	II.C.4 Conserved membrane proteins [161]
ML0179	Rv0990c		hypothetical protein (pseudogene)	V. Conserved hypotheticals [776]	+
ML0180	Rv0991c		conserved hypothetical protein (Ser-rich terminus)	V. Conserved hypotheticals [776]	+
ML0181	Rv0992c		conserved hypothetical protein	V. Conserved hypotheticals [776]
ML0185	Rv0996		putative membrane protein	II.C.4 Conserved membrane proteins [161]
ML0186	Rv0997		hypothetical protein (pseudogene)	V. Conserved hypotheticals [776]
ML0187	Rv0998		conserved hypothetical protein	V. Conserved hypotheticals [776]
ML0188	NA		hypothetical protein	VI. Unknowns [142]
ML0193	Rv1003		conserved hypothetical protein	V. Conserved hypotheticals [776]
ML0194	Rv3653	PE_PGRS	PE_PGRS-family protein (pseudogene)	IV.C.1.b PE_PGRS subfamily [5]
ML0196	Rv3650	PE	PE-family protein (pseudogene)	IV.C.1.a PE subfamily [14]
ML0197	Rv3649		ATP-dependent DNA/RNA helicase (pseudogene)	II.A.7 RNA syn/mod & DNA transcription [35]
ML0198	Rv3648c	cspA	putative cold shock protein	III.E Adaptations and atypical conditions [11]
ML0199	Rv3647c		conserved hypothetical protein	V. Conserved hypotheticals [776]
ML0200	Rv3646c	topA	putative DNA topoisomerase I	II.A.5 DNA replication, repair, recombination and restriction/modification [56]	+
ML0201	Rv3645		putative membrane protein	II.C.4 Conserved membrane proteins [161]	+
ML0202	Rv3644c		conserved hypothetical protein	V. Conserved hypotheticals [776]
ML0203	Rv3635		putative membrane protein	II.C.4 Conserved membrane proteins [161]		+
ML0206	Rv3630		unknown membrane protein (pseudogene)	II.C.5 Other membrane proteins [65]
ML0207	Rv3631		putative glycosyltransferase	IV.H Miscellaneous transferases [54]
ML0208	Rv3632		putative membrane protein	II.C.4 Conserved membrane proteins [161]
ML0210	Rv3628	ppa	putative inorganic pyrophosphatase	I.A.4 Phosphorous compounds [4]	+	+
ML0211	Rv3627c		putative carboxypeptidase	II.C.3 Murein sacculus and peptidoglycan [28]
ML0212	Rv3626c		hypothetical protein (pseudogene)	V. Conserved hypotheticals [776]
ML0213	Rv3625c	mesJ	conserved hypothetical protein	V. Conserved hypotheticals [776]
ML0214	Rv3624c	hpt	putative hypoxanthine phosphoribosyltransferase	I.F.4 Salvage of nucleosides & nucleotides [11]
ML0215	Rv3623		putative lipoprotein (pseudogene)	II.C.1 Lipoproteins(lppA-lpr0) [32]
ML0216	NA		conserved hypothetical protein (pseudogene)	V. Conserved hypotheticals [776]
ML0221	Rv3617		putative hydrolase (pseudogene)	IV.I Misc phosphatases,lyases,& hydrolases[28]
ML0222	Rv3610c	ftsH	putative integral membrane protein	III.C Cell division [13]	+
ML0223	Rv3609c	folE	putative GTP cyclohydrolase I	I.G.2 Folic acid [11]
ML0224	Rv3608c	folP	dihydropteroate synthase	I.G.2 Folic acid [11]
ML0226	Rv3606c	folK	putative 2-amino-4-hydroxy-6-hydroxymethyldihydropterine pyrophosphokinase	I.G.2 Folic acid [11]
ML0227	Rv3605c		putative membrane protein	II.C.4 Conserved membrane proteins [161]		+
ML0228	Rv3604c		putative membrane protein	II.C.4 Conserved membrane proteins [161]
ML0229	Rv3603c		conserved hypothetical protein	V. Conserved hypotheticals [776]
ML0230	Rv3602c	panC	putative pantoate-[beta]-alanine ligase	I.G.5 Pantothenate [4]
ML0232	Rv3600c		conserved hypothetical protein	V. Conserved hypotheticals [776]
ML0233	Rv3598c	lysS	putative lysyl-tRNA synthase	II.A.3 Aminoacyl tRNA synthases & mod [26]
ML0234	Rv3597c	lsr2	lsr2 protein (15 kDa antigen)	II.C.2 Surface polysaccharides, lipopolysaccharides, proteins & antigens [66]	+	+
ML0235	Rv3596c	clpC	putative ATP-dependent Clp protease	II.B.3 Proteins, peptides & glycopeptides [32]	+	+
ML0236	Rv1005c	pabB	para-aminobenzoate synthase component	I.G.2 Folic acid [11]	+
ML0237	Rv1006		hypothetical protein (pseudogene)	V. Conserved hypotheticals [776]
ML0238	Rv1007c	metS	putative methionyl-tRNA synthase	II.A.3 Aminoacyl tRNA synthases & mod [26]
ML0239	Rv1008		conserved hypothetical protein	V. Conserved hypotheticals [776]
ML0241	Rv1010	ksgA	putative dimethyladenosine transferase	II.A.2 Ribosome modification & maturation [5]	+
ML0242	Rv1011		putative isopentenyl monophosphate kinase	I.C.1 General [18]
ML0243	Rv1013		putative acyl-CoA synthetase	I.I. Polyketide & non-ribosomal peptide syn. [21]
ML0244	Rv1014c	pth	putative peptidyl-tRNA hydrolase	II.B.1 RNA [7]
ML0247	NA	arsC	putative arsenate reductase	III.F Detoxification [14]
ML0251	NA		putative diaminopimelate decarboxylase (pseudogene)	I.D.2 Aspartate family [20]
ML0252	Rv1020	mfd	putative transcription-repair coupling factor	II.A.5 DNA replication, repair, recombination and restriction/modification [56]	+
ML0253	Rv1021		conserved hypothetical protein (pseudogene)	V. Conserved hypotheticals [776]
ML0254	Rv1022	lpqU	lipoprotein (pseudogene)	II.C.1 Lipoproteins(lppA-lpr0) [32]
ML0255	Rv1023	eno	putative enolase	I.B.1 Glycolysis [12]	+	+
ML0256	Rv1024		putative membrane protein	II.C.4 Conserved membrane proteins [161]	+
ML0257	Rv1025		conserved hypothetical protein	V. Conserved hypotheticals [776]
ML0258	Rv1026		hypothetical protein	V. Conserved hypotheticals [776]
ML0259	NA		conserved large membrane protein (pseudogene)	II.C.4 Conserved membrane proteins [161]
ML0260	Rv1032c		sensor histidine kinase (pseudogene)	I.J.2 Two component systems [19]
ML0261	Rv1033c		two-component response regulator (pseudogene)	I.J.2 Two component systems [19]
ML0262	Rv1038c		conserved hypothetical protein (pseudogene)	V. Conserved hypotheticals [776]
ML0264	NA		hypothetical protein (pseudogene)	V. Conserved hypotheticals [776]
ML0266	Rv1056		conserved hypothetical protein (pseudogene)	V. Conserved hypotheticals [776]
ML0267	Rv0409	ackA	acetate kinase (pseudogene)	I.B.6.c Electron transport [13]
ML0269	Rv0407	fgd1	putative F-420-dependent glucose-6-phosphate dehydrogenase	IV.G. Coenzyme F420-dependent enzymes [2]	+	+
ML0270	Rv0406c		conserved hypothetical protein	V. Conserved hypotheticals [776]
ML0272	NA		putative oxidoreductase (pseudogene)	V. Conserved hypotheticals [776]
ML0273	Rv0400c	fadE7	acyl-CoA dehydrogenase (pseudogene)	I.A.3 Fatty acids [30]
ML0274	Rv0398c		hypothetical protein (pseudogene)	V. Conserved hypotheticals [776]
ML0275	Rv0391	metZ	putative o-succinylhomoserine sulfhydrylase	I.D.2 Aspartate family [20]
ML0276	Rv0390		conserved hypothetical protein	V. Conserved hypotheticals [776]
ML0277	Rv0388c		PPE-family protein (pseudogene)	IV.C.2 PPE family [20]
ML0278	Rv0387c		conserved hypothetical protein (pseudogene)	V. Conserved hypotheticals [776]
ML0279	Rv0356c		conserved hypothetical protein	V. Conserved hypotheticals [776]	+
ML0281	Rv0358		conserved hypothetical protein	V. Conserved hypotheticals [776]
ML0282	Rv0359		conserved hypothetical protein (pseudogene)	V. Conserved hypotheticals [776]
ML0283	NA		putative cation-efflux transporter component	III.A.2 Cations [11]
ML0286	Rv0363c	fba	putative fructose bisphosphate aldolase	I.B.1 Glycolysis [12]	+	+
ML0289	NA		putative group II intron maturase-related protein	IV.B IS elements, repeated seq(s), & phage [18]
ML0291	NA		hypothetical protein	VI. Unknowns [142]
ML0292	NA		hypothetical protein	VI. Unknowns [142]
ML0293	NA		hypothetical protein	VI. Unknowns [142]
ML0294	Rv0423c	thiC	putative thiamine biosynthesis protein	I.G.7 Pyridine nucleotide [4]	+
ML0295	Rv0422c	thiD	putative phosphomethylpyrimidine kinase	I.G.8 Thiamine [4]	+
ML0297	Rv0417	thiG	putative thiamine biosynthesis protein	I.G.8 Thiamine [4]	+	+
ML0298	Rv0416		conserved hypothetical protein	V. Conserved hypotheticals [776]
ML0299	Rv0415		putative oxidoreductase	I.B.7 Misc. oxidoreductases & oxygenases[116]
ML0300	Rv0414c	thiE	putative thiamine-phosphate pyrophosphorylase	I.G.8 Thiamine [4]	+
ML0303	Rv0411c	glnH	putative glutamine-binding protein	III.A.1 Amino acids [16]	+
ML0304	Rv0410c	pknG	putative serine-threonine protein kinase	I.J.3 Serine-Threonine protein kinases and phosphoprotein phosphatases [10]
ML0305	Rv0537c		unknown, possible membrane protein (pseudogene)	II.C.4 Conserved membrane proteins [161]
ML0306	Rv0538		possible transmembrane protein (pseudogene)	II.C.5 Other membrane proteins [65]	+
ML0310	Rv0436c	pssA	putative CDP-diacylglycerol-serine o-phosphatidyltransferase	I.H.3 Acyltransferases, Mycoloyltransferases, and phospholipid synthesis [23]
ML0311	Rv0437c		conserved hypothetical protein	V. Conserved hypotheticals [776]
ML0312	Rv0438c	moaA3	molybdenum cofactor biosynthesis, protein A (pseudogene)	I.G.4 Molybdopterin [9]
ML0315	Rv0068		putative oxidoreductase	I.B.7 Misc. oxidoreductases & oxygenases[116]		+
ML0317	Rv0440	groEL2	60 KDa chaperonin 2	III.B Chaperones/Heat shock [15]	+	+
ML0318	Rv3585	radA	probable DNA repair RadA homologue (pseudogene)	II.A.5 DNA replication, repair, recombination and restriction/modification [56]
ML0319	Rv3584	lpqE	putative lipoprotein	II.C.1 Lipoproteins(lppA-lpr0) [32]		+
ML0320	Rv3583c		putative transcription factor	I.J.1 Repressors/activators [92]
ML0321	Rv3582c		4-diphosphocytidyl-2C-methyl-D-erythritol synthase	I.C.1 General [18]
ML0322	Rv3581c	ispF	Probable 2-C-methyl-D-erythritol 2,4-cyclodiphosphate synthase IspF (MECDP-synthase )	I.C.1 General [18]
ML0324	Rv3579c		putative methyltransferase	IV.H Miscellaneous transferases [54]	+
ML0325	NA		hypothetical protein	VI. Unknowns [142]
ML0326	Rv3019c		conserved hypothetical protein (pseudogene)	V. Conserved hypotheticals [776]
ML0327	Rv3020c		conserved hypothetical protein (pseudogene)	V. Conserved hypotheticals [776]
ML0330	Rv1943c		conserved hypothetical protein (pseudogene)	V. Conserved hypotheticals [776]
ML0333	NA		conserved hypothetical protein	V. Conserved hypotheticals [776]		+
ML0334	Rv3576	pknM	similar to ser-thr-protein kinases (pseudogene)	V. Conserved hypotheticals [776]
ML0337	NA		putative periplasmic solute-binding proteins	III.A Transport/binding proteins [8]
ML0338	Rv3575c		transcriptional regulator (LacI family) (pseudogene)	I.J.1 Repressors/activators [92]
ML0340	Rv3573c	fadE34	acyl-CoA dehydrogenase (pseudogene)	I.A.3 Fatty acids [30]
ML0341	Rv3572		hypothetical protein (pseudogene)	V. Conserved hypotheticals [776]
ML0342	Rv3571		electron transfer component (pseudogene)	I.B.7 Misc. oxidoreductases & oxygenases[116]	+
ML0343	Rv3570c		putative oxidoreductase (pseudogene)	I.B.7 Misc. oxidoreductases & oxygenases[116]
ML0345	Rv3523		lipid carrier protein (pseudogene)	I.H.3 Acyltransferases, Mycoloyltransferases, and phospholipid synthesis [23]
ML0346	Rv3522		putative transcriptional regulator (pseudogene)	I.J.1 Repressors/activators [92]	+
ML0349	Rv3519		hypothetical protein (pseudogene)	V. Conserved hypotheticals [776]
ML0351	Rv3516	echA19	enoyl-CoA hydratase/isomerase superfamily (pseudogene)	I.A.3 Fatty acids [30]
ML0352	Rv3515c	fadD19	acyl-CoA synthase (pseudogene)	I.A.3 Fatty acids [30]
ML0354	Rv3509c	ilvX	putative acetohydroxyacid synthase I - large subunit	I.D.7 Branched amino acid family [12]
ML0356	Rv3505	fadE27	acyl-CoA dehydrogenase (pseudogene)	I.A.3 Fatty acids [30]
ML0357	Rv3504	fadE26	acyl-CoA dehydrogenase (pseudogene)	I.A.3 Fatty acids [30]
ML0358	Rv3503c		putative ferredoxin (pseudogene)	I.B.6.c Electron transport [13]
ML0360	Rv3501c		part of mce4 operon (pseudogene)	IV.A Virulence [13]
ML0364	Rv3443c	rplM	50S ribosomal protein L13	II.A.1 Ribosomal protein synthesis & mod [54]
ML0369	NA		hypothetical protein	VI. Unknowns [142]	+	+
ML0372	NA		conserved hypothetical protein (pseudogene)	V. Conserved hypotheticals [776]
ML0375	Rv3423c	alr	putative alanine racemase	I.D.6 Pyruvate family [1]
ML0378	Rv3420c		putative acetyltransferase	IV.H Miscellaneous transferases [54]
ML0379	Rv3419c	gcp	putative O-sialoglycoprotein endopeptidase	II.B.3 Proteins, peptides & glycopeptides [32]	+	+
ML0380	Rv3418c	groES	10 kD chaperonin	III.B Chaperones/Heat shock [15]	+	+
ML0381	Rv3417c	groEL1	60 kDa chaperonin 1	III.B Chaperones/Heat shock [15]	+	+
ML0382	Rv3416	whiB3	putative transcriptional regulator	I.J.1 Repressors/activators [92]	+
ML0383	Rv3415c		conserved hypothetical protein	V. Conserved hypotheticals [776]
ML0386	Rv3412		conserved hypothetical protein	V. Conserved hypotheticals [776]
ML0388	Rv3410c	guaB3	inosine-5'-monophosphate dehydrogenase	I.F.1 Purine ribonucleotide biosynthesis [18]		+
ML0390	Rv3406		possibe dioxygenase (pseudogene)	I.B.7 Misc. oxidoreductases & oxygenases[116]
ML0391	Rv3405c		putative transcriptional regulator (pseudogene)	I.J.1 Repressors/activators [92]
ML0392	Rv3401		putative sugar phosphorylase	IV.H Miscellaneous transferases [54]
ML0393	Rv3400		putative hydrolase	I.C.3 Sugar nucleotides [9]		+
ML0394	NA		hypothetical protein	VI. Unknowns [142]	+
ML0395	Rv3396c	guaA	putative GMP synthase	I.F.1 Purine ribonucleotide biosynthesis [18]
ML0396	Rv0046c		conserved hypothetical protein	V. Conserved hypotheticals [776]		+
ML0397	NA		putative transporter protein	III.A Transport/binding proteins [8]
ML0398	NA		putative D-ribose-binding protein	III.A Transport/binding proteins [8]
ML0400	Rv3394c		hypothetical protein (pseudogene)	V. Conserved hypotheticals [776]
ML0402	NA		putative cutinase (pseudogene)	II.C.2 Surface polysaccharides, lipopolysaccharides, proteins & antigens [66]
ML0405	Rv3616c		conserved hypothetical protein	V. Conserved hypotheticals [776]		+
ML0406	Rv3615c		conserved hypothetical protein	V. Conserved hypotheticals [776]
ML0407	Rv3614c		conserved hypothetical protein	V. Conserved hypotheticals [776]
ML0408	NA		possible IS1081 transposase (pseudogene)	IV.B.1.b IS1081 [2]
ML0410	NA		putative PE-family protein	IV.C.1.a PE subfamily [14]
ML0411	NA		serine-rich antigen	IV.C.2 PPE family [20]		+
ML0416	Rv3370c	dnaE2	DNA polymerase III [alpha] chain (pseudogene)	II.A.5 DNA replication, repair, recombination and restriction/modification [56]
ML0417	Rv3369		conserved hypothetical protein (pseudogene)	V. Conserved hypotheticals [776]
ML0420	Rv3365c		conserved hypothetical protein (pseudogene)	V. Conserved hypotheticals [776]
ML0422	Rv3362c		hypothetical protein (pseudogene)	V. Conserved hypotheticals [776]
ML0423	Rv3361c		hypothetical protein (pseudogene)	V. Conserved hypotheticals [776]
ML0424	Rv2521	bcp	putative antioxidant protein	III.F Detoxification [14]
ML0426	Rv2518c	lppS	putative secreted protein	II.C.2 Surface polysaccharides, lipopolysaccharides, proteins & antigens [66]
ML0427	Rv2511		putative oligoribonuclease	II.B.1 RNA [7]
ML0428	Rv2510c		conserved hypothetical protein (pseudogene)	V. Conserved hypotheticals [776]
ML0429	Rv2509		putative oxidoreductase	I.B.7 Misc. oxidoreductases & oxygenases[116]	+	+
ML0430	Rv2508c		putative membrane protein	II.C.4 Conserved membrane proteins [161]
ML0431	Rv2507		putative membrane protein	II.C.4 Conserved membrane proteins [161]
ML0432	Rv2506		transcriptional regulator (TetR/AcrR family) (pseudogene)	I.J.1 Repressors/activators [92]
ML0433	Rv2505c	fadD35	acyl-CoA synthase (pseudogene)	I.A.3 Fatty acids [30]
ML0434	Rv2504c	scoA	3-oxo acid:CoA transferase, [alpha] subunit (pseudogene)	I.A.3 Fatty acids [30]
ML0435	Rv2503c	scoB	3-oxo acid:CoA transferase, [beta] subunit (pseudogene)	I.A.3 Fatty acids [30]
ML0437	Rv2501c	accA1	acetyl/propionyl-CoA carboxylase, [alpha] sub. (pseudogene)	I.A.3 Fatty acids [30]
ML0438	Rv2500c	fadE19	acyl-CoA dehydrogenase (aka mmgC) (pseudogene)	I.A.3 Fatty acids [30]
ML0440	Rv2498c	citE	citrate lyase [beta] chain (pseudogene)	I.B.3 TCA cycle [18]
ML0441	Rv2497c	pdhA	pyruvate dehydrogenase E1 component [alpha] sub. (pseudogene)	I.B.2 Pyruvate dehydrogenase [5]
ML0442	Rv2496c	pdhB	pyruvate dehydrogenase E1 component [beta] sub. (pseudogene)	I.B.2 Pyruvate dehydrogenase [5]
ML0449	Rv2605c	tesB2	thioesterase II (pseudogene)	I.H.1 Synthesis of fatty and mycolic acids [20]
ML0451	Rv2609c		conserved hypothetical protein	V. Conserved hypotheticals [776]	+
ML0458	NA		putative oxidoreductase	I.B.7 Misc. oxidoreductases & oxygenases[116]		+
ML0459	Rv2616		hypothetical protein (pseudogene)	V. Conserved hypotheticals [776]
ML0460	Rv2617c		hypothetical protein (pseudogene)	V. Conserved hypotheticals [776]
ML0461	Rv2618		conserved hypothetical protein (pseudogene)	V. Conserved hypotheticals [776]
ML0464	NA		hypothetical protein	VI. Unknowns [142]
ML0465	NA		hypothetical protein (pseudogene)	IV.J Cyclases [4]
ML0466	NA		possible secreted protein	II.C.2 Surface polysaccharides, lipopolysaccharides, proteins & antigens [66]
ML0467	Rv2637	dedA	putative membrane protein	II.C.4 Conserved membrane proteins [161]
ML0470	NA		hypothetical protein	VI. Unknowns [142]
ML0471	NA		ferrous iron transport protein (pseudogene)	III.A.2 Cations [11]
ML0472	NA		hypothetical protein	VI. Unknowns [142]
ML0473	NA		hypothetical protein	VI. Unknowns [142]
ML0474	Rv2604c		conserved hypothetical protein	V. Conserved hypotheticals [776]
ML0477	Rv2600		hypothetical protein (pseudogene)	V. Conserved hypotheticals [776]
ML0479	Rv2598		hypothetical protein (pseudogene)	V. Conserved hypotheticals [776]
ML0480	Rv2597		hypothetical protein (pseudogene)	V. Conserved hypotheticals [776]
ML0481	Rv2594c	ruvC	crossover junction endodeoxyribonuclease	II.A.5 DNA replication, repair, recombination and restriction/modification [56]
ML0482	Rv2593c	ruvA	Holliday junction DNA helicase component	II.A.5 DNA replication, repair, recombination and restriction/modification [56]
ML0485	Rv2589	gabT	putative 4-aminobutyrate aminotransferase	I.C.1 General [18]		+
ML0487	Rv2587c	secD	putative protein-export membrane protein	III.D Protein and peptide secretion [10]	+
ML0488	Rv2586c	secF	putative protein-export membrane protein	III.D Protein and peptide secretion [10]	+	+
ML0489	Rv2585c		putative lipoprotein	II.C.1 Lipoproteins(lppA-lpr0) [32]
ML0490	Rv2584c	apt	adenine phosphoribosyltransferases (pseudogene)	I.F.4 Salvage of nucleosides & nucleotides [11]
ML0491	Rv2583c	relA	putative GTP pyrophosphokinase	I.F.5 Misc. nucleoside/nucleotide reactions [9]	+
ML0494	Rv2580c	hisS	histidyl-tRNA synthase	II.A.3 Aminoacyl tRNA synthases & mod [26]	+
ML0495	NA	PE_PGRS	PE_PGRS-family protein (pseudogene)	IV.C.1.b PE_PGRS subfamily [5]
ML0496	Rv2578c		hypothetical protein (pseudogene)	V. Conserved hypotheticals [776]
ML0499	Rv2575		conserved hypothetical protein (pseudogene)	V. Conserved hypotheticals [776]
ML0503	NA	PPE	PPE-family protein (pseudogene)	IV.C.2 PPE family [20]
ML0511	Rv2558		conserved hypothetical protein (pseudogene)	V. Conserved hypotheticals [776]	+
ML0513	Rv2554c		conserved hypothetical protein	V. Conserved hypotheticals [776]
ML0515	Rv2552c	aroE	putative shikimate 5-dehydrogenase	I.D.4 Aromatic amino acid family [14]
Ml0517	Rv2539c	aroK	putative shikimate kinase	I.D.4 Aromatic amino acid family [14]
ML0518	Rv2538c	aroB	putative 3-dehydroquinate synthase	I.D.4 Aromatic amino acid family [14]
ML0519	Rv2537c	aroD	3-dehydroquinate dehydratase	I.D.4 Aromatic amino acid family [14]
ML0520	Rv2536		putative membrane protein	II.C.4 Conserved membrane proteins [161]
ML0521	Rv2535c	pepQ	putative cytoplasmic peptidase	II.B.3 Proteins, peptides & glycopeptides [32]		+
ML0523	Rv2533c	nusB	putative transcription termination protein	II.A.7 RNA syn/mod & DNA transcription [35]	+
ML0524	Rv2531c	adi	putative amino acid decarboxylase	I.A.2 Amino acids and amines [9]	+
ML0525	NA		conserved hypothetical protein	V. Conserved hypotheticals [776]
ML0526	NA		possible oxidoreductase (pseudogene)	I.B.7 Misc. oxidoreductases & oxygenases[116]
ML0527	NA		hypothetical protein	VI. Unknowns [142]
ML0528	Rv1367c		probable penicillin binding protein (pseudogene)	II.C.3 Murein sacculus and peptidoglycan [28]
ML0530	Rv1378c		conserved hypothetical protein (pseudogene)	V. Conserved hypotheticals [776]
ML0531	Rv1379	pyrR	regulatory protein pyrimidine biosynthesis (pseudogene)	I.J.1 Repressors/activators [92]
ML0532	Rv1380	pyrB	putative aspartate carbamoyltransferase	I.F.2 Pyrimidine ribonucleotide biosynthesis [9]	+
ML0534	Rv1382		hypothetical protein (pseudogene)	V. Conserved hypotheticals [776]
ML0535	Rv1383	carA	putative carbamoyl-phosphate synthase subunit	I.F.2 Pyrimidine ribonucleotide biosynthesis [9]
ML0536	Rv1384	carB	putative carbamoyl-phosphate synthase subunit	I.F.2 Pyrimidine ribonucleotide biosynthesis [9]
ML0537	Rv1385	pyrF	orotidine 5'-phosphate decarboxylase	I.F.2 Pyrimidine ribonucleotide biosynthesis [9]		+
ML0538	Rv1386	PE	PE-family protein	IV.C.1.a PE subfamily [14]
ML0541	Rv1389	gmk	putative guanylate kinase	I.F.1 Purine ribonucleotide biosynthesis [18]
ML0542	Rv1390		conserved hypothetical protein	V. Conserved hypotheticals [776]	+
ML0543	Rv1391	dfp	putative flavoprotein	I.B.7 Misc. oxidoreductases & oxygenases[116]
ML0544	Rv1392	metK	putative S-adenosylmethionine synthase	I.D.2 Aspartate family [20]		+
ML0545	Rv1399c	lipH	probable lipase (pseudogene)	II.B.5 Esterases and lipases [16]
ML0546	Rv1400c	lipI	probable lipase (pseudogene)	II.B.5 Esterases and lipases [16]
ML0547	Rv1401		possible membrane protein (pseudogene)	II.C.5 Other membrane proteins [65]
ML0548	Rv1402	priA	putative primosomal protein N'	II.A.5 DNA replication, repair, recombination and restriction/modification [56]		+
ML0549	Rv1403c		phosphatidylethanolamine N-methyltransferase (pseudogene)	IV.H Miscellaneous transferases [54]
ML0550	Rv1404		putative marR-family transcriptional regulator	I.J.1 Repressors/activators [92]
ML0554	Rv1408	rpe	putative ribulose-phosphate 3-epimerase	I.B.5 Pentose phosphate pathway [10]	+
ML0558	Rv1412	ribC	putative riboflavin synthase [alpha] chain	I.G.9 Riboflavin [6]
ML0561	Rv1417		putative membrane protein	II.C.4 Conserved membrane proteins [161]
ML0562	Rv1420	uvrC	putative excinuclease ABC subunit C	II.A.5 DNA replication, repair, recombination and restriction/modification [56]
ML0563	Rv1421		conserved hypothetical protein	V. Conserved hypotheticals [776]
ML0564	Rv1422		conserved hypothetical protein	V. Conserved hypotheticals [776]
ML0565	Rv1423		putative transcriptional regulator	I.J.1 Repressors/activators [92]	+
ML0566	Rv1425		conserved hypothetical protein (pseudogene)	V. Conserved hypotheticals [776]
ML0569	Rv1433		putative membrane protein	II.C.4 Conserved membrane proteins [161]		+
ML0570	Rv1436	gap	glyceraldehyde 3-phosphate dehydrogenase	I.B.1 Glycolysis [12]	+	+
ML0571	Rv1437	pgk	phosphoglycerate kinase	I.B.1 Glycolysis [12]	+	+
ML0572	Rv1438	tpi	triosephosphate isomerase	I.B.1 Glycolysis [12]	+
ML0573	NA		hypothetical protein	VI. Unknowns [142]	+
ML0574	NA		hypothetical protein	VI. Unknowns [142]	+
ML0575	NA		hypothetical protein	VI. Unknowns [142]	+
ML0576	NA		hypothetical protein	VI. Unknowns [142]	+
ML0577	Rv1440		putative protein-export membrane protein	III.D Protein and peptide secretion [10]
ML0578	NA	ppc	putative phosphoenolpyruvate carboxylase	I.C.1 General [18]
ML0579	Rv1445c	pgl	putative 6-phosphogluconolactonase	I.B.5 Pentose phosphate pathway [10]	+
ML0582	Rv1448c	tal	putative transaldolase	I.B.5 Pentose phosphate pathway [10]	+
ML0583	Rv1449c	tkt	transketolase	I.B.5 Pentose phosphate pathway [10]	+
ML0584	Rv1451	ctaB	putative protoheme IX farnesyltransferase	I.B.6.a Aerobic [16]
ML0585	Rv1454c	qor	probable quinone oxidoreductase (pseudogene)	I.B.7 Misc. oxidoreductases & oxygenases[116]
ML0586	Rv1455		conserved hypothetical protein (pseudogene)	V. Conserved hypotheticals [776]
ML0587	Rv1456c		putative membrane protein	II.C.4 Conserved membrane proteins [161]
ML0588	NA		hypothetical protein	VI. Unknowns [142]
ML0592	Rv1460		putative DNA-binding protein	I.J.1 Repressors/activators [92]
ML0594	Rv1462		conserved hypothetical protein	V. Conserved hypotheticals [776]
ML0595	Rv1463		putative ABC transporter ATP-binding protein	III.A Transport/binding proteins [8]		+
ML0596	Rv1464		putative aminotransferase	IV.H Miscellaneous transferases [54]
ML0597	Rv1465		conserved hypothetical protein	V. Conserved hypotheticals [776]
ML0598	Rv1466		conserved hypothetical protein	V. Conserved hypotheticals [776]
ML0599	Rv1467c	fadE15	acyl-CoA dehydrogenase (pseudogene)	I.A.3 Fatty acids [30]
ML0600	NA		acyl-CoA dehydrogenase (pseudogene)	I.A.3 Fatty acids [30]
ML0602	Rv2414c		conserved hypothetical protein (pseudogene)	V. Conserved hypotheticals [776]
ML0607	Rv2409c		conserved hypothetical protein	V. Conserved hypotheticals [776]
ML0609	Rv2406c		conserved hypothetical protein (pseudogene)	V. Conserved hypotheticals [776]
ML0610	Rv2405		hypothetical protein (pseudogene)	V. Conserved hypotheticals [776]
ML0613	NA		possible hydroxylase (pseudogene)	I.B.7 Misc. oxidoreductases & oxygenases[116]
ML0614	Rv2401A		hypothetical protein	VI. Unknowns [142]	+
ML0615	Rv2400c	subl	putative sulphate-binding protein	III.A.4 Anions [29]	+
ML0616	Rv2399c	cysT	sulphate transport system permease protein (pseudogene)	III.A.4 Anions [29]
ML0617	Rv2398c	cysW	sulphate transport system permease protein (pseudogene)	III.A.4 Anions [29]
ML0618	Rv2397c	cysA	sulphate transport ATP-binding protein (pseudogene)	III.A.4 Anions [29]
ML0619	Rv2387		conserved hypothetical protein (pseudogene)	V. Conserved hypotheticals [776]
ML0620	Rv2376c	mtb12	putative secreted protein	II.C.2 Surface polysaccharides, lipopolysaccharides, proteins & antigens [66]	+
ML0624	Rv2374c	hrcA	putative heat-inducible transcription repressor	III.B Chaperones/Heat shock [15]	+
ML0625	Rv2373c	dnaJ2	DnaJ homologue	III.B Chaperones/Heat shock [15]
ML0626	Rv2372c		conserved hypothetical protein	V. Conserved hypotheticals [776]
ML0627	Rv2368c	phoH	phoH-family protein	I.A.4 Phosphorous compounds [4]	+
ML0628	Rv2367c		conserved hypothetical protein	V. Conserved hypotheticals [776]
ML0629	Rv2366c		conserved hypothetical protein (pseudogene)	V. Conserved hypotheticals [776]
ML0633	Rv2362c		conserved hypothetical protein	V. Conserved hypotheticals [776]
ML0634	Rv2361c		putative undecaprenyl pyrophosphate synthetase	II.C.3 Murein sacculus and peptidoglycan [28]
ML0635	Rv2360c		hypothetical protein (pseudogene)	V. Conserved hypotheticals [776]
ML0636	NA		lipoprotein (pseudogene)	II.C.1 Lipoproteins(lppA-lpr0) [32]
ML0636A	NA		hypothetical protein (pseudogene)	V. Conserved hypotheticals [776]
ML0638	NA		putative secreted protein	II.C.2 Surface polysaccharides, lipopolysaccharides, proteins & antigens [66]
ML0639	Rv3197A	whiB7	putative transcriptional regulator	II.A.7 RNA syn/mod & DNA transcription [35]	+	+
ML0640	Rv3197		conserved hypothetical protein	V. Conserved hypotheticals [776]
ML0641	Rv3196		hypothetical protein (pseudogene)	V. Conserved hypotheticals [776]
ML0642	Rv3195		conserved hypothetical protein	V. Conserved hypotheticals [776]
ML0643	Rv3194c		putative secreted protein	II.C.2 Surface polysaccharides, lipopolysaccharides, proteins & antigens [66]
ML0644	Rv3193c		putative integral membrane protein	II.C.4 Conserved membrane proteins [161]	+	+
ML0645	Rv3172c		hypothetical protein (pseudogene)	V. Conserved hypotheticals [776]
ML0655	Rv3163c		possible membrane protein (pseudogene)	II.C.5 Other membrane proteins [65]
ML0656	NA		hypothetical protein	VI. Unknowns [142]
ML0657	Rv3158	nuoN	NADH dehydrogenase chain N (pseudogene)	I.B.6.a Aerobic [16]
ML0659	NA		hypothetical protein	VI. Unknowns [142]
ML0661	Rv3139	fadE24	putative acyl-CoA dehydrogenase	I.A.3 Fatty acids [30]
ML0662	Rv3137		putative monophosphatase	IV.I Misc phosphatases,lyases,& hydrolases[28]
ML0663	NA		hypothetical protein	VI. Unknowns [142]
ML0665	Rv3107c		similar to D-lactate dehydrogenase (pseudogene)	I.B.7 Misc. oxidoreductases & oxygenases[116]
ML0666	Rv3106	fprA	putative NADPH-ferredoxin reductase	I.B.6.c Electron transport [13]
ML0667	Rv3105c	prfB	putative peptide chain release factor 2	II.A.6 Protein translation and modification [17]
ML0669	Rv3102c	ftsE	putative cell division ATP-binding protein	III.C Cell division [13]	+
ML0672	Rv3099c		hypothetical protein (pseudogene)	V. Conserved hypotheticals [776]
ML0673	Rv3359		probable oxidoreductase (pseudogene)	I.B.7 Misc. oxidoreductases & oxygenases[116]
ML0674	Rv3356c	folD	putative methylenetetrahydrofolate dehydrogenase/methenyltetrahydrofolate cyclohydrolase	I.G.2 Folic acid [11]	+	+
ML0675	Rv3355c		conserved hypothetical protein	V. Conserved hypotheticals [776]
ML0676	Rv3354		hypothetical protein	V. Conserved hypotheticals [776]
ML0678	NA		hypothetical protein	VI. Unknowns [142]	+
ML0679	NA		hypothetical protein	VI. Unknowns [142]
ML0680	NA		REP-family protein (pseudogene)	IV.B.2 REP13E12 family [6]
ML0681	Rv3342		conserved hypothetical protein (pseudogene)	V. Conserved hypotheticals [776]
ML0682	Rv3341	metA	putative homoserine o-acetyltransferase	I.D.2 Aspartate family [20]
ML0684	Rv3339c	icd1	isocitrate dehydrogenase (pseudogene)	I.B.3 TCA cycle [18]
ML0685	Rv3337		putative hydrolase	V. Conserved hypotheticals [776]		+
ML0686	Rv3336c	trpS	tryptophanyl tRNA synthetase	II.A.3 Aminoacyl tRNA synthases & mod [26]
ML0687	Rv3335c		putative membrane protein	II.C.4 Conserved membrane proteins [161]
ML0689	NA		glucosamine-fructose-6-phosphateaminotransferase (pseudogene)	I.C.4 Amino sugars [2]
ML0691	Rv3330	dacB1	putative D-alanyl-D-alanine carboxypeptidase	II.C.3 Murein sacculus and peptidoglycan [28]		+
ML0692	Rv3329		probable aminotransferase (pseudogene)	IV.H Miscellaneous transferases [54]
ML0693	Rv3328c	sigJ	similar to SigI, ECF family (pseudogene)	II.A.7 RNA syn/mod & DNA transcription [35]
ML0694	Rv3327		hypothetical protein (pseudogene)	IV.B.1.c Others [14]
ML0695	NA		hypothetical protein (pseudogene)	V. Conserved hypotheticals [776]
ML0699	Rv3316	sdhC	succinate dehydrogenase cytochrome B-556 sub.	I.B.3 TCA cycle [18]
ML0700	Rv3313c	add	putative adenosine deaminase	I.F.4 Salvage of nucleosides & nucleotides [11]
ML0705	Rv3309c	upp	uracil phophoribosyltransferase (pseudogene)	I.F.4 Salvage of nucleosides & nucleotides [11]
ML0706	Rv3308	pmmB	putative phospho-sugar mutase	I.F.4 Salvage of nucleosides & nucleotides [11]
ML0707	Rv3307	deoD	putative purine nucleoside phosphorylase	I.F.4 Salvage of nucleosides & nucleotides [11]
ML0708	Rv3306c	amiB	probable aminohydrolase (pseudogene)	II.B.3 Proteins, peptides & glycopeptides [32]
ML0709	Rv3305c	amiA	probable aminohydrolase (pseudogene)	II.B.3 Proteins, peptides & glycopeptides [32]
ML0711	Rv3304		conserved hypothetical protein	V. Conserved hypotheticals [776]
ML0713	Rv3302c	glpD	putative glycerol-3-phosphate dehydrogenase	I.B.6.a Aerobic [16]
ML0714	Rv3300c		probable deaminase, riboflavin synthesis (pseudogene)	I.G.9 Riboflavin [6]
ML0715	Rv3298c	lpqC	putative secreted hydrolase - similar to RV3298c	II.C.2 Surface polysaccharides, lipopolysaccharides, proteins & antigens [66]	+
ML0720	Rv3291c		transcriptional regulator (Lrp/AsnC family) (pseudogene)	I.J.1 Repressors/activators [92]
ML0721	Rv3290c	lat	lysine-[epsilon] aminotransferase (pseudogene)	IV.D Antibiotic production and resistance [7]
ML0723	Rv3288c		conserved hypothetical protein (pseudogene)	V. Conserved hypotheticals [776]
ML0725	Rv3286c	sigF	ECF subfamily sigma subunit (pseudogene)	II.A.7 RNA syn/mod & DNA transcription [35]	+
ML0727	Rv3284		conserved hypothetical protein (pseudogene)	V. Conserved hypotheticals [776]	+
ML0728	Rv3283	sseA	putative thiosulfate sulfurtransferase	I.C.5 Sulphur metabolism [8]
ML0731	Rv3280	accD5	acetyl/propionyl CoA carboxylase [beta] subunit	I.H.1 Synthesis of fatty and mycolic acids [20]		+
ML0732	Rv3279c	birA	biotin apo-protein ligase	I.G.1 Biotin [5]	+
ML0734	Rv3277		putative membrane protein	II.C.4 Conserved membrane proteins [161]
ML0735	Rv3276c	purK	phosphoribosylaminoimidazole carboxylase ATPase	I.F.1 Purine ribonucleotide biosynthesis [18]
ML0736	Rv3275c	purE	phosphoribosylaminoimidazole carboxylase	I.F.1 Purine ribonucleotide biosynthesis [18]
ML0741	Rv0933	pstB	ABC transport component of phosphate uptake (pseudogene)	III.A.4 Anions [29]
ML0742	Rv0932c	pstS	PstS component of phosphate uptake (pseudogene)	III.A.4 Anions [29]
ML0743	Rv0931c	pknD	serine-threonine protein kinase (pseudogene)	I.J.3 Serine-Threonine protein kinases and phosphoprotein phosphatases [10]
ML0744	Rv3272		conserved hypothetical protein (pseudogene)	V. Conserved hypotheticals [776]
ML0756	Rv3263		probable DNA methylase	II.A.5 DNA replication, repair, recombination and restriction/modification [56]
ML0757	NA		hypothetical protein	VI. Unknowns [142]	+
ML0759	Rv3261		conserved hypothetical protein	V. Conserved hypotheticals [776]
ML0760	Rv3260c	whiB2	putative transcriptional regulator	I.J.1 Repressors/activators [92]	+
ML0761	Rv3259		conserved hypothetical protein	V. Conserved hypotheticals [776]
ML0762	Rv3258c		conserved hypothetical protein	V. Conserved hypotheticals [776]
ML0765	Rv3255c	manA	putative mannose-6-phosphate isomerase	I.A.1 Carbon compounds [17]
ML0766	Rv3254		hypothetical protein (pseudogene)	I.B.7 Misc. oxidoreductases & oxygenases[116]
ML0768	Rv3252c		possible alkane-1 monooxygenase (pseudogene)	I.B.7 Misc. oxidoreductases & oxygenases[116]
ML0769	Rv3250c		possible rubredoxin (pseudogene)	I.B.6.c Electron transport [13]
ML0771	Rv3248c	sahH	putative S-adenosyl-L-homocysteine hydrolase	I.C.5 Sulphur metabolism [8]	+	+
ML0773	Rv3246c	mtrA	putative two-component response regulator	I.J.2 Two component systems [19]		+
ML0776	Rv3242c		conserved hypothetical protein	V. Conserved hypotheticals [776]
ML0777	NA		hypothetical protein	VI. Unknowns [142]
ML0778	Rv3241c		conserved hypothetical protein	V. Conserved hypotheticals [776]
ML0779	Rv3240c	secA	putative preprotein translocase subunit	III.D Protein and peptide secretion [10]	+	+
ML0780	Rv3238c		putative membrane protein (pseudogene)	II.C.4 Conserved membrane proteins [161]
ML0781	Rv3237c		conserved hypothetical protein	V. Conserved hypotheticals [776]		+
ML0782	Rv3236c		putative transmembrane transport protein	III.A.2 Cations [11]
ML0784	Rv3234c		conserved hypothetical protein (pseudogene)	V. Conserved hypotheticals [776]
ML0788	Rv3230c		putative oxidoreductase (pseudogene)	I.B.7 Misc. oxidoreductases & oxygenases[116]
ML0789	Rv3229c	desA3	acyl-[ACP] desaturase (pseudogene)	I.H.2 Modification of fatty and mycolic acids [12]
ML0791	Rv3228		conserved hypothetical protein	V. Conserved hypotheticals [776]
ML0794	NA		REP-family protein (pseudogene)	IV.B.2 REP13E12 family [6]
ML0796	NA		hypothetical protein	V. Conserved hypotheticals [776]
ML0797	NA	PPE	PPE-family protein (pseudogene)	IV.C.2 PPE family [20]
ML0798	Rv2787		conserved hypothetical protein	V. Conserved hypotheticals [776]	+
ML0801	Rv3221A	sigH	ECF subfamily sigma subunit (pseudogene)	II.A.7 RNA syn/mod & DNA transcription [35]	+
ML0802	Rv3221c		conserved hypothetical protein	V. Conserved hypotheticals [776]
ML0802A	NA		undefined product	II.A.7 RNA syn/mod & DNA transcription [35]
ML0803	Rv3220c		putative two-component system sensor kinase	I.J.2 Two component systems [19]
ML0804	Rv3219	whiB1	putative transcriptional regulator	I.J.1 Repressors/activators [92]	+
ML0805	Rv3218		conserved hypothetical protein (pseudogene)	V. Conserved hypotheticals [776]
ML0806	Rv3217c		putative membrane protein	II.C.4 Conserved membrane proteins [161]	+
ML0807	Rv3216		possible acyltransferase (pseudogene)	IV.H Miscellaneous transferases [54]	+
ML0808	Rv3215	entC	putative isochorismate synthase	I.G.14 Iron utilisation [3]	+
ML0811	Rv3211	rhlE	putative ATP-dependent RNA helicase	II.A.7 RNA syn/mod & DNA transcription [35]
ML0816	Rv3207c		conserved hypothetical protein	V. Conserved hypotheticals [776]
ML0817	Rv3206c	moeB1 (moeZ)	probably involved in molybdopterin biosynthesis	I.G.4 Molybdopterin [9]
ML0819	Rv3204		putative methyltransferase (pseudogene)	IV.H Miscellaneous transferases [54]
ML0820	Rv3203	lipV	probable lipase (pseudogene)	II.B.5 Esterases and lipases [16]
ML0822	Rv3201c		probable ATP-dependent DNA helicase (pseudogene)	II.A.5 DNA replication, repair, recombination and restriction/modification [56]
ML0823	Rv3200c		putative potassium channel (pseudogene)	II.C.5 Other membrane proteins [65]
ML0825	Rv2358		putative ArsR-family transcriptional regulator	I.J.1 Repressors/activators [92]
ML0826	Rv2357c	glyS	putative glycyl-tRNA synthase	II.A.3 Aminoacyl tRNA synthases & mod [26]		+
ML0829	Rv2351c	plcA	phospholipase C precursor (pseudogene)	II.B.5 Esterases and lipases [16]
ML0831	Rv2344c	dgt	putative deoxyguanosine triphosphate hydrolase	I.F.5 Misc. nucleoside/nucleotide reactions [9]	+
ML0832	NA	sodCp	superoxide dismutase precursor (Cu-Zn) (pseudogene)	III.F Detoxification [14]	+
ML0833	Rv2343c	dnaG	DNA primase	II.A.5 DNA replication, repair, recombination and restriction/modification [56]	+
ML0834	Rv2342		conserved hypothetical protein	V. Conserved hypotheticals [776]
ML0840	NA		hypothetical protein	VI. Unknowns [142]	+
ML0843	Rv2330c	lppP	lipoprotein (pseudogene)	II.C.1 Lipoproteins(lppA-lpr0) [32]
ML0848	Rv2326c		ABC transporter	II.C.4 Conserved membrane proteins [161]
ML0849	Rv2325c		conserved hypothetical protein	V. Conserved hypotheticals [776]
ML0850	Rv2790c	ltp1	non-specific lipid transport protein (pseudogene)	III.A.5 Fatty acid transport [1]
ML0852	Rv2786c	ribF	putative riboflavin kinase	I.G.9 Riboflavin [6]
ML0858	Rv2218	lipA	putative lipoic acid synthetase	I.G.3 Lipoate [2]
ML0859	Rv2217	lipB	putative lipoate-protein ligase B	I.G.3 Lipoate [2]
ML0860	Rv2216		conserved hypothetical protein	V. Conserved hypotheticals [776]
ML0861	Rv2215	sucB	putative dihydrolipoamide acyltransferase	I.B.3 TCA cycle [18]		+
ML0865	Rv2211c	gcvT	putative aminomethyltransferase	I.C.1 General [18]
ML0867	Rv2208	cobS	cobalamin (5'-phosphate) synthase (pseudogene)	I.G.13 Cobalamin [11]
ML0869	Rv2206		conserved hypothetical protein	V. Conserved hypotheticals [776]
ML0872	Rv2203		putative membrane protein	II.C.4 Conserved membrane proteins [161]
ML0873	Rv2202c	adk	putative adenosine kinase C Rv2202c	I.A.1 Carbon compounds [17]		+
ML0874	Rv2201	asnB	putative asparagine synthetase	I.D.2 Aspartate family [20]
Ml0875	Rv2200c	ctaC	putative cytochrome C oxidase chain II	I.B.6.a Aerobic [16]
ML0877	Rv3209	mmpS3	putative membrane protein	II.C.4 Conserved membrane proteins [161]
ML0880	Rv2195	qcrA	Rieske iron-sulphur reductase component	I.B.6.a Aerobic [16]
ML0881	Rv2194	qcrC	putative cytochrome C reductase, cytochrome C component	II.A.7 RNA syn/mod & DNA transcription [35]	+
ML0882	Rv2193	ctaE	cytochrome C oxidase subunit III	I.B.6.a Aerobic [16]
ML0884	Rv2191		conserved hypothetical protein (pseudogene)	II.A.5 DNA replication, repair, recombination and restriction/modification [56]
ML0885	Rv2190c		putative secreted protein - similar to Rv2190	IV.A Virulence [13]	+
ML0888	Rv2186c		conserved hypothetical protein	V. Conserved hypotheticals [776]
ML0890	Rv2184c		possible membrane transport ATPase	III.A.4 Anions [29]
ML0895	Rv2179c		conserved hypothetical protein	V. Conserved hypotheticals [776]
ML0897	Rv2176	pknL	serine-threonine protein kinase	I.J.3 Serine-Threonine protein kinases and phosphoprotein phosphatases [10]
ML0899	Rv2174		probable integral-membrane protein	II.C.4 Conserved membrane proteins [161]
ML0903	Rv2170		conserved hypothetical protein	V. Conserved hypotheticals [776]
ML0904	Rv2169c		probable membrane protein	II.C.4 Conserved membrane proteins [161]	+
ML0905	Rv2166c		conserved hypothetical protein	V. Conserved hypotheticals [776]
ML0906	Rv2165c		conserved hypothetical protein	V. Conserved hypotheticals [776]
ML0907	Rv2164c		putative conserved membrane protein	II.C.4 Conserved membrane proteins [161]
ML0908	Rv2163c	pbpB	penicillin-binding protein 2	II.C.3 Murein sacculus and peptidoglycan [28]	+
ML0912	Rv2155c	murD	UDP-N-acetylmuramoylalanine-D-glutamate ligase	II.C.3 Murein sacculus and peptidoglycan [28]
ML0913	Rv2154c	ftsW	putative cell division protein FtsW	III.C Cell division [13]	+
ML0916	Rv2151c		putative FtsQ-family protein	III.C Cell division [13]	+
ML0917	Rv2150c	ftsZ	cell division protein	III.C Cell division [13]	+
ML0919	Rv2148c		possible DNA-binding protein	I.J.1 Repressors/activators [92]
ML0921	Rv2146c		possible membrane protein	II.C.4 Conserved membrane proteins [161]
ML0922	NA	ag84	immunogenic protein, antigen 84	II.C.2 Surface polysaccharides, lipopolysaccharides, proteins & antigens [66]		+
ML0924	NA		conserved hypothetical protein (pseudogene)	V. Conserved hypotheticals [776]
ML0925	Rv2220	glnA	glutamine synthase class I (EC 6.3.1.2), Rv2220	I.D.1 Glutamate family [19]		+
ML0926	NA		hypothetical protein	VI. Unknowns [142]
ML0927	NA		hypothetical protein	VI. Unknowns [142]	+
ML0928	NA		hypothetical protein	VI. Unknowns [142]
ML0929	Rv1811	mgtC	magnesium transport ATPase protein C (pseudogene)	III.A.2 Cations [11]
ML0931	Rv1814		hypothetical protein (pseudogene)	I.H.3 Acyltransferases, Mycoloyltransferases, and phospholipid synthesis [23]
ML0932	Rv1815		conserved hypothetical protein (pseudogene)	V. Conserved hypotheticals [776]
ML0933	Rv1816		hypothetical protein (pseudogene)	I.J.1 Repressors/activators [92]
ML0934	Rv1817		flavoprotein (pseudogene)	I.B.7 Misc. oxidoreductases & oxygenases[116]
ML0936	NA		putative group II intron maturase-related protein	IV.B IS elements, repeated seq(s), & phage [18]
ML0938	NA		hypothetical protein	VI. Unknowns [142]
ML0939	NA		hypothetical protein	VI. Unknowns [142]
ML0943	Rv1121	zwf	glucose-6-phosphate 1-dehydrogenase (pseudogene)	I.B.5 Pentose phosphate pathway [10]
ML0944	Rv1122	gnd2	6-phosphogluconate dehydrogenase (Gram +) (pseudogene)	I.B.5 Pentose phosphate pathway [10]
Ml0946	NA		conserved hypothetical protein	V. Conserved hypotheticals [776]
ML0947	NA		hypothetical protein	VI. Unknowns [142]
ML0949	NA		hypothetical protein	VI. Unknowns [142]
ML0952	Rv1125		hypothetical protein (pseudogene)	V. Conserved hypotheticals [776]
ML0954	Rv1126c		conserved hypothetical protein (pseudogene)	V. Conserved hypotheticals [776]
ML0955	Rv1127c	ppdK	pyruvate, phosphate dikinase	I.C.1 General [18]	+
ML0959	NA		hypothetical protein	VI. Unknowns [142]		+
ML0960	Rv1132		possible membrane transporter (pseudogene)	II.C.5 Other membrane proteins [65]
ML0961	Rv1133c	metE	5-methyltetrahydropteroyltriglutamate-homocystein methyltransferase	I.D.2 Aspartate family [20]		+
ML0962	NA		possible transposase (pseudogene)	IV.B.1.c Others [14]
ML0967	NA		polyketide synthase (chalcone synthase-like) (pseudogene)	I.I. Polyketide & non-ribosomal peptide syn. [21]
ML0968	Rv1140		conserved hypothetical protein (pseudogene)	V. Conserved hypotheticals [776]
ML0970	Rv1144		short-chain alcohol dehydrogenase (pseudogene)	I.B.7 Misc. oxidoreductases & oxygenases[116]
ML0971	Rv1145		probable drug transport protein (pseudogene)	III.A.6 Efflux proteins [15]
ML0972	Rv1146		probable drug transporter (pseudogene)	III.A.6 Efflux proteins [15]
ML0974	Rv2751		conserved hypothetical protein (pseudogene)	V. Conserved hypotheticals [776]
ML0975	Rv2750		putative dehydrogenase (pseudogene)	I.B.7 Misc. oxidoreductases & oxygenases[116]
ML0976	Rv2749		conserved hypothetical protein (pseudogene)	V. Conserved hypotheticals [776]
ML0977	Rv2748c	ftsK	cell division transmembrane protein, Rv2748c	III.C Cell division [13]	+	+
ML0981	Rv2744c		hypothetical protein (pseudogene)	V. Conserved hypotheticals [776]
ML0982	Rv2743c		conserved hypothetical protein (pseudogene)	V. Conserved hypotheticals [776]
ML0983	Rv2742c		conserved hypothetical protein (pseudogene)	V. Conserved hypotheticals [776]
ML0984	Rv2740		conserved hypothetical protein	V. Conserved hypotheticals [776]
ML0985	Rv2739c		possible glycosyltransferase, Rv2739c	IV.H Miscellaneous transferases [54]		+
ML0990	Rv2732c		possible conserved membrane protein	II.C.4 Conserved membrane proteins [161]
ML0991	Rv2731		hypothetical protein (pseudogene)	V. Conserved hypotheticals [776]
ML0993	Rv2729c		conserved hypothetical protein (pseudogene)	V. Conserved hypotheticals [776]
ML0995	Rv2727c	miaA	tRNA [delta](2)-isopentenylpyrophosphate transferase, Rv2727c	I.F.5 Misc. nucleoside/nucleotide reactions [9]		+
ML0996	Rv2726c	dapF	diaminopimelate epimerase	I.D.2 Aspartate family [20]
ML1000	NA		conserved hypothetical protein (pseudogene)	V. Conserved hypotheticals [776]
ML1001	Rv2722		hypothetical protein	VI. Unknowns [142]
ML1002	Rv2721c		possible conserved membrane protein	II.C.4 Conserved membrane proteins [161]
ML1006	Rv2717c		conserved hypothetical protein	V. Conserved hypotheticals [776]
ML1007	Rv2716		conserved hypothetical protein (pseudogene)	V. Conserved hypotheticals [776]
ML1009	Rv2714		conserved hypothetical protein	V. Conserved hypotheticals [776]
Ml1012	Rv2713		possible dehydrogenase (pseudogene)	I.B.7 Misc. oxidoreductases & oxygenases[116]
ML1013	Rv2711	ideR	iron-dependent repressor	I.J.1 Repressors/activators [92]	+
ML1014	Rv2710	sigB	RNA polymerase sigma factor	II.A.7 RNA syn/mod & DNA transcription [35]	+
ML1018	NA		hypothetical protein	VI. Unknowns [142]
ML1022	Rv2703	rpoT	RNA polymerase sigma factor	II.A.7 RNA syn/mod & DNA transcription [35]	+
ML1023	Rv2702	ppgK	polyphosphate glucokinase	I.B.1 Glycolysis [12]	+
ML1028	Rv2697c	dut	probable deoxyuridine triphosphatase	I.F.3 2'-deoxyribonucleotide metabolism [11]
ML1032	Rv2693c		conserved hypothetical protein (pseudogene)	V. Conserved hypotheticals [776]
ML1034	Rv2687c		hypothetical protein (pseudogene)	V. Conserved hypotheticals [776]
ML1038	Rv2682c	dxs	1-deoxy-D-xylulose 5-phosphate synthase (DXP synthase)	I.G.11 Menaquinone, PQQ, ubiquinone and other terpenoids [11]	+
ML1039	NA		conserved hypothetical protein (pseudogene)	I.B.7 Misc. oxidoreductases & oxygenases[116]
ML1041	Rv2680		conserved hypothetical protein	V. Conserved hypotheticals [776]		+
ML1043	Rv2678c	hemE	uroporphyrinogen decarboxylase	I.G.12 Heme and porphyrin [8]
ML1047	NA		conserved hypothetical protein (pseudogene)	V. Conserved hypotheticals [776]
ML1048	NA		transposase (pseudogene)	IV.B.1.c Others [14]
ML1051	Rv1193	xclC	acyl-CoA synthase	I.A.3 Fatty acids [30]
ML1053	Rv1195		conserved hypothetical protein	V. Conserved hypotheticals [776]	+
ML1054	Rv1196		possible PPE-family protein (pseudogene)	V. Conserved hypotheticals [776]
ML1055	Rv1197		conserved hypothetical protein	V. Conserved hypotheticals [776]
ML1056	Rv1198		conserved hypothetical protein	V. Conserved hypotheticals [776]
ML1057	NA		hypothetical protein	VI. Unknowns [142]	+
ML1059	Rv1202	dapE	succinyl-diaminopimelate desuccinylase, Rv1202	I.D.2 Aspartate family [20]		+
ML1062	Rv1206	fadD6	acyl CoA-ligase (pseudogene)	I.A.3 Fatty acids [30]
ML1063	Rv1207	folP2	dihydropteroate synthase	I.G.2 Folic acid [11]	+
ML1065	Rv1209		conserved hypothetical protein	V. Conserved hypotheticals [776]
ML1067	Rv1211		conserved hypothetical protein	V. Conserved hypotheticals [776]	+
ML1068	Rv1212c		hypothetical protein (pseudogene)	II.C.5 Other membrane proteins [65]
ML1072	Rv1217c		probable integral membrane protein (pseudogene)	II.C.5 Other membrane proteins [65]
ML1076	Rv1221	sigE	ECF aternative RNA polymerase sigma factor SigE	II.A.7 RNA synthesis, RNA modification and DNA transcription [35]	+
ML1077	Rv1222	rseA	conserved hypothetical protein	V. Conserved hypotheticals [776]	+
ML1078	Rv1223	htrA	possible serine protease	II.B.3 Proteins, peptides & glycopeptides [32]	+
ML1079	Rv1224	tatB	possible secreted protein - similar to Rv1224	II.C.2 Surface polysaccharides, lipopolysaccharides, proteins & antigens [66]	+
ML1085	Rv1234		hypothetical protein (pseudogene)	V. Conserved hypotheticals [776]
ML1095	Rv1248c	odhA	2-oxoglutarate dehydrogenase, E1 & E2 comp.	I.B.3 TCA cycle [18]		+
ML1096	Rv1249c		putative membrane protein	II.C.4 Conserved membrane proteins [161]
ML1097	Rv1250		probable drug efflux protein (pseudogene)	III.A.6 Efflux proteins [15]
ML1098	Rv1251c		conserved hypothetical protein	V. Conserved hypotheticals [776]
ML1099	Rv1252c		putative lipoprotein	II.C.1 Lipoproteins(lppA-lpr0) [32]
ML1100	Rv1253		possible ATP-dependent DNA/RNA helicase (pseudogene)	II.A.7 RNA syn/mod & DNA transcription [35]
ML1101	Rv1254		possible acyltransferase	IV.H Miscellaneous transferases [54]
ML1103	Rv1257c		possible oxidoreductase subunit	I.B.7 Misc. oxidoreductases & oxygenases[116]
ML1111	Rv1264		similar to adenylate cyclase (pseudogene)	IV.J Cyclases [4]
ML1120	Rv1278		conserved hypothetical protein	V. Conserved hypotheticals [776]	+
ML1122	Rv1281c		ABC transport protein, ATP-binding component	III.A.1 Amino acids [16]
ML1124	Rv1283c		binding-protein dependent transport protein	III.A.1 Amino acids [16]
ML1125	Rv1284		conserved hypothetical protein	V. Conserved hypotheticals [776]
ML1132	Rv1297	rho	transcription termination factor Rho	II.A.7 RNA syn/mod & DNA transcription [35]	+
ML1133	Rv1298	rpmE	50S ribosomal protein L31	II.A.1 Ribosomal protein synthesis & mod [54]	+
ML1137	Rv1302		possible glycosyltransferase	IV.H Miscellaneous transferases [54]
ML1138	Rv1303		possible integral membrane protein	II.C.4 Conserved membrane proteins [161]
ML1139	Rv1304	atpB	probable ATP synthase A chain protein	I.B.8 ATP-proton motive force [8]
ML1140	Rv1305	atpE	probable ATP synthase C chain	I.B.8 ATP-proton motive force [8]
ML1143	Rv1308	atpA	ATP synthase [alpha] chain, Rv1308	I.B.8 ATP-proton motive force [8]		+
ML1145	Rv1310	atpD	ATP synthase [beta] chain	I.B.8 ATP-proton motive force [8]		+
ML1146	Rv1311	atpC	ATP synthase [epsilon] chain	I.B.8 ATP-proton motive force [8]
ML1147	Rv1312		possible secreted protein	II.C.2 Surface polysaccharides, lipopolysaccharides, proteins & antigens [66]
ML1149	Rv1314c		conserved hypothetical protein	V. Conserved hypotheticals [776]
ML1153	NA		probable oxidoreductase (pseudogene)	I.B.7 Misc. oxidoreductases & oxygenases[116]
ML1154	NA		hypothetical protein	V. Conserved hypotheticals [776]
ML1155	Rv1321		conserved hypothetical protein	V. Conserved hypotheticals [776]
ML1156	Rv1322		hypothetical protein (pseudogene)	V. Conserved hypotheticals [776]
ML1157	Rv1322A		conserved hypothetical protein	V. Conserved hypotheticals [776]
ML1159	Rv1324		conserved hypothetical protein	V. Conserved hypotheticals [776]
ML1165	Rv1331		conserved hypothetical protein	V. Conserved hypotheticals [776]
ML1168	Rv1334		conserved hypothetical protein (pseudogene)	V. Conserved hypotheticals [776]
ML1176	Rv1342c		possible conserved membrane protein	II.C.4 Conserved membrane proteins [161]
ML1178	Rv1350		possible 3-oxoacyl-[ACP] reductase (pseudogene)	I.H.1 Synthesis of fatty and mycolic acids [20]
ML1180	Rv1198		conserved hypothetical protein	V. Conserved hypotheticals [776]
ML1181	Rv1197		conserved hypothetical protein	V. Conserved hypotheticals [776]
ML1182	Rv1196		PPE-family protein	IV.C.2 PPE family [20]
ML1187	NA		acyl-CoA synthase (pseudogene)	I.A.3 Fatty acids [30]
ML1189	NA		hypothetical protein	VI. Unknowns [142]
ML1191	Rv2524c	fas	fatty acid synthase, Rv2524c	I.H.1 Synthesis of fatty and mycolic acids [20]	+	+
ML1197	Rv1537	dinX	probable DNA-damage-inducible protein (pseudogene)	II.A.5 DNA replication, repair, recombination and restriction/modification [56]
ML1202	Rv1541c		lipoprotein (pseudogene)	II.C.1 Lipoproteins(lppA-lpr0) [32]
ML1205	Rv1544		probable ketoacyl reductase (pseudogene)	I.H.3 Acyltransferases, Mycoloyltransferases, and phospholipid synthesis [23]
ML1206	Rv1546		conserved hypothetical protein (pseudogene)	V. Conserved hypotheticals [776]
ML1209	Rv1559	ilvA	threonine deaminase	I.D.7 Branched amino acid family [12]
ML1210	NA		hypothetical protein	VI. Unknowns [142]
ML1211	Rv1563c	glgY	putative [alpha]-amylase (pseudogene)	II.A.8 Polysaccharides (cytoplasmic) [7]
ML1214	Rv1566c		putative secreted p60-family protein - similar to Rv1566c	IV.A Virulence [13]	+
ML1218	Rv1570	bioD	dethiobiotin synthase	I.G.1 Biotin [5]
ML1220	Rv1589	bioB	biotin synthase	I.G.1 Biotin [5]
ML1225	Rv1594	nadA	quinolinate synthase	I.G.7 Pyridine nucleotide [4]
ML1227	Rv1596	nadC	nicotinate-nucleotide pyrophosphatase [carboxylating]	I.G.7 Pyridine nucleotide [4]
ML1232	Rv1184c		conserved hypothetical protein	V. Conserved hypotheticals [776]
ML1233	Rv3821		conserved membrane protein	II.C.4 Conserved membrane proteins [161]
ML1234	Rv1185c	fadD21	possible acyl-CoA synthase, Rv1185	I.A.3 Fatty acids [30]		+
ML1241	Rv1472		possible enoyl-CoA hydratase/isomerase	I.A.3 Fatty acids [30]
ML1242	NA		transcriptional regulator (LuxR/UhpA family) (pseudogene)	I.J.1 Repressors/activators [92]
ML1243	Rv2485c		hypothetical protein	VI. Unknowns [142]
ML1246	Rv2482c	plsB	glycerol-3-phosphate acyltransferase	I.H.3 Acyltransferases, Mycoloyltransferases, and phospholipid synthesis [23]
ML1247	Rv2478c		hypothetical protein (pseudogene)	V. Conserved hypotheticals [776]
ML1249	Rv2476c		conserved hypothetical protein	V. Conserved hypotheticals [776]
ML1250	Rv2475c		conserved hypothetical protein (pseudogene)	V. Conserved hypotheticals [776]
ML1253	Rv2470	glbO	hemoglobin-like, oxygen carrier	I.B.6.a Aerobic [16]
ML1254	Rv2469c		conserved hypothetical protein	V. Conserved hypotheticals [776]	+
ML1256	Rv1598c		conserved hypothetical protein (pseudogene)	V. Conserved hypotheticals [776]
ML1258	Rv1600	hisC	histidinol-phosphate aminotransferase	I.D.5 Histidine [10]
ML1260	Rv1602	hisH	glutamine amidotransferase	I.D.5 Histidine [10]
ML1261	Rv1603	hisA	phosphoribosylformimino-5-aminoimidazole carboxamide ribotide isomerase	I.D.5 Histidine [10]
ML1262	Rv1604	impA	impA, inositol monophosphtase (pseudogene)	IV.I Misc phosphatases,lyases,& hydrolases[28]
ML1263	Rv1605	hisF	cyclases	I.D.5 Histidine [10]
ML1266	NA		serine-threonine protein kinase (pseudogene)	I.J.3 Serine-Threonine protein kinases and phosphoprotein phosphatases [10]
ML1267	Rv1607		putative aniporter	III.A.2 Cations [11]	+
ML1269	Rv1609	trpE	anthranilate synthase component I	I.D.4 Aromatic amino acid family [14]
ML1270	Rv1610		possible conserved membrane protein	II.C.4 Conserved membrane proteins [161]
ML1274	Rv1614		possible prolipoprotein diacylglyceryl transferase	IV.H Miscellaneous transferases [54]	+
ML1277	Rv1617	pykA	pyruvate kinase	I.B.1 Glycolysis [12]	+
ML1279	Rv1619		conserved hypothetical protein (pseudogene)	V. Conserved hypotheticals [776]
ML1285	Rv1625c		C-term eukaryotic adenylate/guanylate cyclase (pseudogene)	IV.J Cyclases [4]
ML1287	Rv1627c		lipid carrier protein (pseudogene)	I.H.3 Acyltransferases, Mycoloyltransferases, and phospholipid synthesis [23]
ML1289	Rv2140c		conserved hypothetical protein	V. Conserved hypotheticals [776]		+
ML1290	NA		conserved hypothetical protein (pseudogene)	V. Conserved hypotheticals [776]
ML1293	Rv2139	pyrD	dihyroorotate dehydrogenase	I.F.2 Pyrimidine ribonucleotide biosynthesis [9]
ML1294	NA		hypothetical protein	VI. Unknowns [142]
ML1295	Rv2138		probable conserved lipoprotein LppL (pseudogene)	?
ML1296	Rv2137c		conserved hypothetical protein	V. Conserved hypotheticals [776]
ML1298	Rv2135c		conserved hypothetical protein	V. Conserved hypotheticals [776]
ML1299	Rv2134c		conserved hypothetical protein	V. Conserved hypotheticals [776]
ML1303	Rv2129c		putative oxidoreductase (pseudogene)	I.B.7 Misc. oxidoreductases & oxygenases[116]
ML1306	Rv2125		conserved hypothetical protein	V. Conserved hypotheticals [776]
ML1307	Rv2124c	metH	5-methyltetrahydrofolate-homocysteine methyltransferase	I.D.2 Aspartate family [20]	+	+
ML1312	Rv2119		conserved hypothetical protein	V. Conserved hypotheticals [776]
ML1313	Rv2118c		conserved hypothetical protein	V. Conserved hypotheticals [776]
ML1314	Rv2117		conserved hypothetical protein	V. Conserved hypotheticals [776]
ML1319	NA		similar to phytoene dehydrogenase precursor (pseudogene)	I.B.7 Misc. oxidoreductases & oxygenases[116]
ML1321	Rv2111c		conserved hypothetical protein	V. Conserved hypotheticals [776]
ML1322	Rv2110c	prcB	proteasome [beta]-type subunit 2	II.B.3 Proteins, peptides & glycopeptides [32]		+
ML1323	Rv2109c	prcA	proteasome [alpha]-type subunit 1	II.B.3 Proteins, peptides & glycopeptides [32]		+
ML1324	Rv2104c		conserved hypothetical protein (pseudogene)	V. Conserved hypotheticals [776]
ML1325	Rv2103c		conserved hypothetical protein (pseudogene)	V. Conserved hypotheticals [776]
ML1326	Rv2102		conserved hypothetical protein (pseudogene)	V. Conserved hypotheticals [776]
ML1328	Rv2097c		possible DNA-binding protein	I.J.1 Repressors/activators [92]
ML1331	Rv2094c		possible secreted protein	II.C.2 Surface polysaccharides, lipopolysaccharides, proteins & antigens [66]
ML1332	Rv2093c		membrane transport protein	II.C.4 Conserved membrane proteins [161]
ML1333	Rv2092c	helY	probable helicase, Ski2 subfamily	II.A.5 DNA replication, repair, recombination and restriction/modification [56]	+
ML1335	Rv2090		partially similar to DNA polymerase I (pseudogene)	II.A.5 DNA replication, repair, recombination and restriction/modification [56]
ML1337	Rv2674		conserved hypothetical protein (pseudogene)	V. Conserved hypotheticals [776]
ML1339	Rv2672		putative secreted protease	II.C.2 Surface polysaccharides, lipopolysaccharides, proteins & antigens [66]	+
ML1343	Rv2668		conserved hypothetical protein (pseudogene)	V. Conserved hypotheticals [776]
ML1347	Rv1684		conserved hypothetical protein	V. Conserved hypotheticals [776]
ML1349	Rv1686c		probable transmembrane protein (pseudogene)	II.C.5 Other membrane proteins [65]
ML1353	Rv1376		conserved hypothetical protein (pseudogene)	V. Conserved hypotheticals [776]	+
ML1355	Rv1691		hypothetical protein	V. Conserved hypotheticals [776]
ML1356	Rv1692		probable hydrolase (pseudogene)	IV.I Misc phosphatases,lyases,& hydrolases[28]
ML1358	Rv1694	tlyA	cytotoxin/hemolysin	IV.A Virulence [13]	+
ML1360	Rv1696	recN	recombination and DNA repair	II.A.5 DNA replication, repair, recombination and restriction/modification [56]
ML1361	Rv1697		conserved membrane protein	II.C.4 Conserved membrane proteins [161]
ML1362	Rv1698		possible conserved secreted protein	II.C.3 Murein sacculus and peptidoglycan [28]	+
ML1363	Rv1699	pyrG	CTP synthase	I.F.2 Pyrimidine ribonucleotide biosynthesis [9]
ML1364	Rv1700		conserved hypothetical protein (pseudogene)	V. Conserved hypotheticals [776]
ML1368	Rv1709		conserved hypothetical protein	V. Conserved hypotheticals [776]
ML1370	Rv1711		possible pseudouridine synthase	II.A.2 Ribosome modification & maturation [5]	+
ML1371	Rv1712	cmk	cytidylate kinase	I.F.5 Misc. nucleoside/nucleotide reactions [9]
ML1372	Rv1713		possible GTP-binding protein	IV.I Misc phosphatases,lyases,& hydrolases[28]
ML1373	NA		hypothetical protein (pseudogene)	V. Conserved hypotheticals [776]
ML1374	Rv1716		conserved hypothetical protein (pseudogene)	V. Conserved hypotheticals [776]
ML1375	Rv1719		transcriptional regulator (IclR family) (pseudogene)	I.J.1 Repressors/activators [92]
ML1378	Rv1770		conserved hypothetical protein (pseudogene)	V. Conserved hypotheticals [776]
ML1381	Rv1629	polA	DNA polymerase I	II.A.5 DNA replication, repair, recombination and restriction/modification [56]		+
ML1383	Rv1631		conserved hypothetical protein	V. Conserved hypotheticals [776]
ML1384	NA		hypothetical protein	VI. Unknowns [142]
ML1390	Rv1636		conserved hypothetical protein	V. Conserved hypotheticals [776]
ML1393	Rv1640c	lysX	C-term lysyl-tRNA synthase	II.A.3 Aminoacyl tRNA synthases & mod [26]
ML1395	Rv1642	rpmI	50S ribosomal protein L35	II.A.1 Ribosomal protein synthesis & mod [54]
ML1399	Rv1647		conserved hypothetical protein	V. Conserved hypotheticals [776]	+
ML1402	Rv1650	pheT	phenylalanyl-tRNA synthase [beta] subunit	II.A.3 Aminoacyl tRNA synthases & mod [26]	+
ML1406	Rv1652	argC	N-acetyl-[gamma]-glutamyl-phosphate reductase	I.D.1 Glutamate family [19]
ML1410	Rv1656	argF	ornithine carbamoyltransferase	I.D.1 Glutamate family [19]
ML1412	Rv1658	argG	arginosuccinate synthase	I.D.1 Glutamate family [19]
ML1414	NA		PGRS-family protein (pseudogene)	I.I. Polyketide & non-ribosomal peptide syn. [21]
ML1417	Rv2289		possible CDP-diacylglycerol pyrophosphatase	I.H.3 Acyltransferases, Mycoloyltransferases, and phospholipid synthesis [23]	+
ML1418	Rv1732c		conserved hypothetical protein	V. Conserved hypotheticals [776]		+
ML1419	NA		possible regulatory protein	I.J.1 Repressors/activators [92]
ML1420	NA		hypothetical protein	VI. Unknowns [142]
ML1422	Rv2033c		hypothetical protein (pseudogene)	V. Conserved hypotheticals [776]
ML1423	Rv2037c		conserved hypothetical protein	V. Conserved hypotheticals [776]		+
ML1433	Rv2044c		hypothetical protein (pseudogene)	V. Conserved hypotheticals [776]
ML1434	Rv2045c	lipT	probable carboxylesterase (pseudogene)	II.B.5 Esterases and lipases [16]
ML1435	Rv2046	lppI	probable lipoprotein (pseudogene)	II.C.1 Lipoproteins(lppA-lpr0) [32]
ML1439	Rv2050		conserved hypothetical protein	V. Conserved hypotheticals [776]
ML1446	Rv2061c		conserved hypothetical protein	V. Conserved hypotheticals [776]
ML1448	Rv2069	sigC	ECF subfamily sigma factor	II.A.7 RNA syn/mod & DNA transcription [35]	+
ML1449	Rv2070c	cobK	precorrin reductase (pseudogene)	I.G.13 Cobalamin [11]
ML1450	Rv2071c	cobM	precorrin-3 methylase (pseudogene)	I.G.13 Cobalamin [11]
ML1454	Rv2421c		conserved hypothetical protein	V. Conserved hypotheticals [776]
ML1456	Rv2425c		conserved hypothetical protein (pseudogene)	V. Conserved hypotheticals [776]
ML1457	Rv2426c		conserved hypothetical protein (pseudogene)	V. Conserved hypotheticals [776]
ML1461	Rv2436	rbsK	ribokinase (pseudogene)	I.B.5 Pentose phosphate pathway [10]
ML1465	Rv2440c		GTP1/Obg-family GTP-binding protein	I.F.5 Misc. nucleoside/nucleotide reactions [9]	+
ML1468	Rv2444c		possible ribonuclease	II.B.1 RNA [7]
ML1469	Rv2445c	ndk	nucleoside diphosphate kinase	I.F.5 Misc. nucleoside/nucleotide reactions [9]		+
ML1470	Rv2446c		conserved membrane protein	II.C.4 Conserved membrane proteins [161]
ML1471	Rv2447c	folC	folylpolyglutamate synthase	I.G.2 Folic acid [11]
ML1472	Rv2448c	valS	valyl-tRNA synthase	II.A.3 Aminoacyl tRNA synthases & mod [26]
ML1473	Rv2449c		conserved hypothetical protein (pseudogene)	V. Conserved hypotheticals [776]
ML1474	Rv2453c		hypothetical protein (pseudogene)	V. Conserved hypotheticals [776]
ML1478	Rv2458		possible transferase	IV.H Miscellaneous transferases [54]
ML1481	Rv2462c		possible molecular chaperone	III.B Chaperones/Heat shock [15]
ML1483	Rv2464c		probable DNA glycosylase, endonuclease VIII (pseudogene)	II.A.5 DNA replication, repair, recombination and restriction/modification [56]	+
ML1484	Rv2465c		possible phosphopentose isomerase	I.B.5 Pentose phosphate pathway [10]	+
ML1485	Rv2466c		conserved hypothetical protein	V. Conserved hypotheticals [776]
ML1486	Rv2467		probable aminopeptidase	II.B.3 Proteins, peptides & glycopeptides [32]		+
ML1498	Rv1165	typA	possible GTP-binding, protein elongation factor	II.A.6 Protein translation and modification [17]		+
ML1499	Rv1164	narI	nitrate reductase [gamma] chain (pseudogene)	I.B.6.b Anaerobic [8]
ML1503	Rv1160	mutT2	MutT homologue (pseudogene)	II.A.5 DNA replication, repair, recombination and restriction/modification [56]
ML1503A	Rv1159A		conserved hypothetical protein	V. Conserved hypotheticals [776]
ML1507	Rv1156		hypothetical protein (pseudogene)	V. Conserved hypotheticals [776]
ML1510	Rv1152		transcriptional regulator (GntR family) (pseudogene)	I.J.1 Repressors/activators [92]
ML1517	NA		hypothetical protein	VI. Unknowns [142]
ML1523	NA		hypothetical protein	VI. Unknowns [142]
ML1524	NA		acyl-CoA synthase (pseudogene)	I.A.3 Fatty acids [30]
ML1527	Rv2773c	dapB	dihydrodipicolinate reductase (pseudogene)	I.D.2 Aspartate family [20]
ML1528	NA		REP-family protein (pseudogene)	IV.B.2 REP13E12 family [6]
ML1529	Rv2776c		probable oxidoreductase (pseudogene)	I.B.7 Misc. oxidoreductases & oxygenases[116]
ML1530	Rv2777c		hypothetical protein (pseudogene)	V. Conserved hypotheticals [776]
ML1533	Rv1807	PPE	PPE-family protein (pseudogene)	IV.C.2 PPE family [20]
ML1536	Rv1798		conserved hypothetical protein	V. Conserved hypotheticals [776]	+
ML1542	Rv1785c		Probable member of the cytochrome P450 (pseudogene)	IV.F Cytochrome P450 enzymes [12]
ML1551	Rv2825c		conserved hypothetical protein (pseudogene)	V. Conserved hypotheticals [776]
ML1556	Rv2839c	infB	initiation factor IF-2	II.A.6 Protein translation and modification [17]	+
ML1557	Rv2840c		conserved hypothetical protein	V. Conserved hypotheticals [776]
ML1558	Rv2841c	nusA	probable transcription termination/antitermination factor	II.A.7 RNA syn/mod & DNA transcription [35]	+
ML1567	Rv2851c		conserved hypothetical protein (pseudogene)	V. Conserved hypotheticals [776]
ML1573	Rv2859c		possible amidotransferase	IV.H Miscellaneous transferases [54]
ML1575	NA		hypothetical protein	VI. Unknowns [142]
ML1576	Rv2861c	mapB	methionine aminopeptidase	II.B.3 Proteins, peptides & glycopeptides [32]
ML1577	Rv2864c		probable penicillin binding protein	II.C.3 Murein sacculus and peptidoglycan [28]
ML1584	Rv2876		possible conserved membrane protein	II.C.4 Conserved membrane proteins [161]
ML1585	Rv2877c		possible mercury resistance transport system (pseudogene)	III.A.2 Cations [11]
ML1588	Rv2880c		conserved hypothetical protein (pseudogene)	V. Conserved hypotheticals [776]
ML1589	Rv2881c		possible phosphatidate cytidylyltransferase	I.H.3 Acyltransferases, Mycoloyltransferases, and phospholipid synthesis [23]	+
ML1591	Rv2883c		possible uridylate kinase	I.F.2 Pyrimidine ribonucleotide biosynthesis [9]
ML1595	Rv2887		possible regulatory protein (pseudogene)	V. Conserved hypotheticals [776]
ML1597	Rv2889c	tsf	elongation factor EF-Ts	II.A.6 Protein translation and modification [17]
ML1598	Rv2890c	rpsB	30S ribosomal protein S2, Rv2890c	II.A.1 Ribosomal protein synthesis & mod [54]		+
ML1600	Rv2894c	xerC	integrase/recombinase	III.C Cell division [13]	+
ML1601	NA		hypothetical protein	VI. Unknowns [142]	+
ML1602	NA		hypothetical protein	VI. Unknowns [142]	+
ML1603	NA		hypothetical protein	VI. Unknowns [142]	+
ML1604	NA		hypothetical protein	VI. Unknowns [142]	+
ML1607	Rv2898c		conserved hypothetical protein	V. Conserved hypotheticals [776]
ML1609	Rv2900c	fdhF	molybdopterin-containing oxidoreductase (pseudogene)	I.B.6.b Anaerobic [8]
ML1611	Rv2902c	rnhB	ribonuclease HII	II.B.1 RNA [7]	+
ML1612	Rv2903c		possible signal peptidase I	III.D Protein and peptide secretion [10]	+
ML1613	Rv2904c	rplS	50S ribosomal protein L19	II.A.1 Ribosomal protein synthesis & mod [54]
ML1615	Rv2906c	trmD	tRNA (guanine-N1)-methyltransferase	II.A.3 Aminoacyl tRNA synthases & mod [26]
ML1616	Rv2907c	rimM	16S rRNA processing protein	II.A.2 Ribosome modification & maturation [5]	+
ML1617	Rv2908c		conserved hypothetical protein	V. Conserved hypotheticals [776]	+
ML1623	Rv2299c	htpG	heat shock protein Hsp90 family, Rv2299c	III.B Chaperones/Heat shock [15]	+	+
ML1624	Rv2917		conserved hypothetical protein	V. Conserved hypotheticals [776]
ML1628	Rv2921c		possible SRP family of GTP-binding proteins	III.C Cell division [13]	+
ML1629	NA	smc	possible cell division protein	III.C Cell division [13]	+
ML1630	Rv2221c	glnE	glutamate-ammonia-ligase adenyltransferase	I.D.1 Glutamate family [19]	+
ML1631	Rv2222c	glnA2	glutamine synthase class II	I.D.1 Glutamate family [19]
ML1632	Rv2223c		possible hydrolase	II.C.2 Surface polysaccharides, lipopolysaccharides, proteins & antigens [66]	+
ML1633	Rv2224c		possible secreted hydrolase	II.C.2 Surface polysaccharides, lipopolysaccharides, proteins & antigens [66]	+
ML1634	NA		conserved hypothetical protein (pseudogene)	V. Conserved hypotheticals [776]
ML1638	Rv2229c		conserved hypothetical protein	V. Conserved hypotheticals [776]
ML1641	Rv2232		hypothetical protein (pseudogene)	V. Conserved hypotheticals [776]
ML1643	Rv2234	ptpA	low molecular weight protein-tyrosine-phosphatase (pseudogene)	I.J.3 Serine-Threonine protein kinases and phosphoprotein phosphatases [10]
ML1645	Rv2236c	cobD	cobinamide synthase (pseudogene)	I.G.13 Cobalamin [11]
ML1647	Rv1044		conserved hypothetical protein (pseudogene)	V. Conserved hypotheticals [776]
ML1648	Rv2238c	ahpE	member of AhpC/TSA family (pseudogene)	III.F Detoxification [14]
ML1654	Rv2244	acpM	acyl carrier protein (meromycolate extension)	I.H.1 Synthesis of fatty and mycolic acids [20]	+	+
ML1655	Rv2245	kasA	3-oxoacyl-[acyl-carrier-protein] synthase	I.H.1 Synthesis of fatty and mycolic acids [20]	+
ML1660	Rv2926c		conserved hypothetical protein	V. Conserved hypotheticals [776]
ML1662	Rv2963		integral membrane protein (pseudogene)	II.C.5 Other membrane proteins [65]
ML1671	Rv2973c	recG	ATP-dependent DNA helicase	II.A.5 DNA replication, repair, recombination and restriction/modification [56]
ML1674	NA	rpmB	50S ribosomal protein L28 (pseudogene)	II.A.1 Ribosomal protein synthesis & mod [54]
ML1676	Rv2977c	thiL	probable thiamine-monophosphate kinase	I.G.8 Thiamine [4]	+
ML1681	Rv2984		possible polyphosphate kinase	I.A.4 Phosphorous compounds [4]	+
ML1684	Rv2987c	leuD	3-isopropylmalate dehydratase - small subunit	I.D.7 Branched amino acid family [12]		+
ML1685	Rv2988c	leuC	3-isopropylmalate dehydratase - large subunit	I.D.7 Branched amino acid family [12]		+
ML1693	Rv2997		putative dehydrogenase (pseudogene)	I.B.7 Misc. oxidoreductases & oxygenases[116]
ML1694	Rv3001c	ilvC	ketol-acid reductoisomerase	I.D.7 Branched amino acid family [12]		+
ML1695	Rv3002c	ilvN	acetolactate synthase I small subunit	I.D.7 Branched amino acid family [12]
ML1696	Rv3003c	ilvB	acetolactate synthase I large subunit	I.D.7 Branched amino acid family [12]		+
ML1700	Rv3009c	gatB	glutamyl-tRNA(Gln) amidotransferase, subunit B	II.A.3 Aminoacyl tRNA synthases & mod [26]	+
ML1701	Rv3010c	pfkA	6-phosphofructokinase	I.B.1 Glycolysis [12]	+
ML1704	Rv3013		conserved hypothetical protein	V. Conserved hypotheticals [776]		+
ML1705	Rv3014c	ligA	DNA ligase	II.A.5 DNA replication, repair, recombination and restriction/modification [56]	+
ML1708	Rv3025c		putative aminotransferase	IV.H Miscellaneous transferases [54]
ML1711	Rv3028c	eftA	electron transfer flavoprotein [alpha] subunit	I.B.6.c Electron transport [13]		+
ML1717	NA		doubtful CDS	VI. Unknowns [142]
ML1719	Rv3034c		conserved hypothetical protein	V. Conserved hypotheticals [776]
ML1720	Rv3035		conserved hypothetical protein	V. Conserved hypotheticals [776]	+
ML1722	Rv3034c		hypothetical protein (pseudogene)	V. Conserved hypotheticals [776]
ML1724	Rv3039c		putative enoyl-CoA hydratase/isomerase	I.A.3 Fatty acids [30]
ML1727	Rv3042c		putative phosphoserine phosphatase	I.D.3 Serine family [11]
ML1729	Rv3044	fecB	putative FeIII-dicitrate transporter lipoprotein	I.G.14 Iron utilisation [3]	+
ML1733	Rv3050c		putative TetR-family transcriptional regulator	I.J.1 Repressors/activators [92]
ML1734	Rv3051c	nrdE	ribonucleoside diphosphate reductase [alpha] chain	I.F.3 2'-deoxyribonucleotide metabolism [11]
ML1735	Rv3052c	nrdI	NrdI-family protein	I.F.3 2'-deoxyribonucleotide metabolism [11]		+
ML1736	Rv3053c	nrdH	glutaredoxin electron transport component of NrdEF	I.F.3 2'-deoxyribonucleotide metabolism [11]
ML1737	Rv3054c		conserved hypothetical protein (pseudogene)	V. Conserved hypotheticals [776]
ML1738	Rv3055		putative transcriptional regulator (pseudogene)	I.J.1 Repressors/activators [92]
ML1740	Rv3057c		possible short chain reductase	I.B.7 Misc. oxidoreductases & oxygenases[116]
ML1741	Rv3058c		putative transcriptional regulator (pseudogene)	I.J.1 Repressors/activators [92]
ML1743	NA	PE	PE-family protein (pseudogene)	IV.C.1.a PE subfamily [14]
ML1745	Rv3061c	fadE22	acyl-CoA dehydrogenase (pseudogene)	I.A.3 Fatty acids [30]
ML1746	NA		short-chain alcohol dehydrogenase (pseudogene)	I.B.7 Misc. oxidoreductases & oxygenases[116]
ML1749	NA		undefined product	IV.B IS elements, repeated seq(s), & phage [18]
ML1751	Rv1356c		conserved hypothetical protein	V. Conserved hypotheticals [776]
ML1752	Rv1357c		conserved hypothetical protein	V. Conserved hypotheticals [776]
ML1755	Rv0069c	sdaA	L-serine dehydratase	I.C.2 Gluconeogenesis [2]	+
ML1756	Rv3065		probable multidrug resistance protein	III.A.6 Efflux proteins [15]	+
ML1758	NA		probable oxidoreductase (pseudogene)	I.B.7 Misc. oxidoreductases & oxygenases[116]
ML1759	Rv3068c	pgmA	phosphoglucomutase (pseudogene)	I.A.1 Carbon compounds [17]
ML1760	Rv2309c		integrase (pseudogene)	IV.B.3 Phage-related functions [5]
ML1762	NA		possible transport protein (pseudogene)	II.C.5 Other membrane proteins [65]
ML1766	Rv2314c		conserved hypothetical protein (pseudogene)	V. Conserved hypotheticals [776]
ML1771	Rv2319c		hypothetical protein (pseudogene)	V. Conserved hypotheticals [776]
ML1772	Rv2320c	rocE	arginine/ornithine transporter (pseudogene)	III.A.1 Amino acids [16]
ML1781	Rv2256c		conserved hypothetical protein	V. Conserved hypotheticals [776]
ML1784	Rv2259	adhE2	putative alcohol dehydrogenase (Zn dependent)	I.B.7 Misc. oxidoreductases & oxygenases[116]
ML1786	Rv2261c		apolipoprotein N-acyltransferase-a (pseudogene)	I.H.3 Acyltransferases, Mycoloyltransferases, and phospholipid synthesis [23]
ML1788	NA		very hypothetical protein	VI. Unknowns [142]	+
ML1791	Rv1976c		conserved hypothetical protein	V. Conserved hypotheticals [776]
ML1793	NA		hypothetical protein	VI. Unknowns [142]
ML1795	NA	hsp18	18 KDA antigen (HSP 16.7)	III.B Chaperones/Heat shock [15]	+	+
ML1801	Rv1491c		probable membrane protein (pseudogene)	II.C.5 Other membrane proteins [65]
ML1803	Rv1487		conserved hypothetical protein	V. Conserved hypotheticals [776]
ML1806	Rv1483	inhA	enoyl-[ACP] reductase	I.H.1 Synthesis of fatty and mycolic acids [20]	+	+
ML1811	Rv1478		putative exported p60 protein homologue	IV.A Virulence [13]	+
ML1812	Rv1477		putative exported p60 protein homologue - similar to Rv1477	IV.A Virulence [13]	+
ML1813	Rv1476		conserved hypothetical protein	V. Conserved hypotheticals [776]
ML1818	Rv1471	trxB	thioredoxin	I.G.10 Thioredoxin, glutaredoxin & mycothiol [5]
ML1824	NA		putative group II intron maturase-related protein	IV.B IS elements, repeated seq(s), & phage [18]
ML1827	Rv0255c	cobQ	cobyric acid synthase (pseudogene)	I.G.13 Cobalamin [11]
ML1832	Rv0733	kad	probable adenylate kinase KAD	I.F.5 Misc. nucleoside/nucleotide reactions [9]		+
ML1833	Rv0732	secY	SecY subunit of preprotein translocase	III.D Protein and peptide secretion [10]	+
ML1834	Rv0731c		conserved hypothetical protein (pseudogene)	V. Conserved hypotheticals [776]
ML1838	Rv0727c	fucA	L-fuculose phosphate aldolase (pseudogene)	I.A.1 Carbon compounds [17]
ML1840	Rv0723	rplO	50S ribosomal protein L15	II.A.1 Ribosomal protein synthesis & mod [54]
ML1844	Rv0719	rplF	50S ribosomal protein L6	II.A.1 Ribosomal protein synthesis & mod [54]		+
ML1845	Rv0718	rpsH	30S ribosomal protein S8	II.A.1 Ribosomal protein synthesis & mod [54]
ML1850	NA		conserved hypothetical protein (pseudogene)	V. Conserved hypotheticals [776]
ML1851	Rv0712		conserved hypothetical protein (pseudogene)	V. Conserved hypotheticals [776]
ML1852	Rv0713		integral membrane protein (pseudogene)	II.C.5 Other membrane proteins [65]
ML1854	Rv0710	rpsQ	30S ribosomal protein S17	II.A.1 Ribosomal protein synthesis & mod [54]
ML1859	Rv0705	rpsS	30S ribosomal protein S19	II.A.1 Ribosomal protein synthesis & mod [54]
ML1861	Rv0703	rplW	50S ribosomal protein L23	II.A.1 Ribosomal protein synthesis & mod [54]		+
ML1862	Rv0702	rplD	50S ribosomal protein L4	II.A.1 Ribosomal protein synthesis & mod [54]	+
ML1866	Rv0697		gmc-type oxidoreductase (pseudogene)	I.B.7 Misc. oxidoreductases & oxygenases[116]
ML1868	Rv0695		conserved hypothetical protein (pseudogene)	V. Conserved hypotheticals [776]
ML1870	Rv0693	pqqE	coenzyme pqq synthesis protein E (pseudogene)	I.G.11 Menaquinone, PQQ, ubiquinone and other terpenoids [11]
ML1871	Rv0692		hypothetical protein (pseudogene)	V. Conserved hypotheticals [776]
ML1874	Rv0688		putative oxidoreductase (pseudogene)	I.B.7 Misc. oxidoreductases & oxygenases[116]
ML1875	Rv0687		probable oxidoreductase (pseudogene)	I.B.7 Misc. oxidoreductases & oxygenases[116]
ML1877	Rv0685	tuf	elongation factor EF-Tu	II.A.6 Protein translation and modification [17]		+
ML1878	Rv0684	fusA	elongation factor G	II.A.6 Protein translation and modification [17]
ML1882	Rv0681		transcriptional regulator (TetR/AcrR family) (pseudogene)	I.J.1 Repressors/activators [92]
ML1889	Rv0670		putative endonuclease IV (apurinase)	II.B.1 RNA [7]	+
ML1890	Rv0668	rpoC	[beta]' subunit of RNA polymerase	II.A.7 RNA syn/mod & DNA transcription [35]	+	+
ML1891	Rv0667	rpoB	[beta] subunit of RNA polymerase	II.A.7 RNA syn/mod & DNA transcription [35]	+	+
ML1892	Rv0655		ABC transporter ATP-binding protein	II.C.4 Conserved membrane proteins [161]	+
ML1906	Rv0639	nusG	transcription anti-termination protein NusG	II.A.7 RNA syn/mod & DNA transcription [35]	+	+
ML1907	Rv0638	secE	SecE subunit of preprotein translocase	III.D Protein and peptide secretion [10]	+
ML1910	Rv0635		conserved hypothetical protein	V. Conserved hypotheticals [776]
ML1911A	Rv0634A		conserved hypothetical protein	V. Conserved hypotheticals [776]
ML1912	Rv0634c		putative glyoxylase II	III.F Detoxification [14]
ML1916	Rv0580c		hypothetical protein (pseudogene)	V. Conserved hypotheticals [776]
ML1922	Rv3592		conserved hypothetical protein	V. Conserved hypotheticals [776]
ML1923	Rv3593	lpqF	probable secreted protein - similar to Rv3593	II.C.2 Surface polysaccharides, lipopolysaccharides, proteins & antigens [66]	+
ML1924	Rv0433		conserved hypothetical protein (pseudogene)	V. Conserved hypotheticals [776]
ML1925	Rv0432	sodC	superoxide dismutase precursor (Cu-Zn)	III.F Detoxification [14]	+
ML1926	Rv0431		tuberculin related peptide (AT103)	II.C.2 Surface polysaccharides, lipopolysaccharides, proteins & antigens [66]
ML1931	Rv0427c	xthA	exodeoxyribonuclease III (pseudogene)	II.A.5 DNA replication, repair, recombination and restriction/modification [56]
ML1932	Rv0426c		conserved hypothetical protein	V. Conserved hypotheticals [776]
ML1936	Rv1112		conserved hypothetical protein	V. Conserved hypotheticals [776]	+
ML1939	Rv1109c		conserved hypothetical protein	V. Conserved hypotheticals [776]
ML1940	Rv1108c	xseA	exonuclease VII large subunit	II.B.2 DNA [3]	+
ML1941	Rv1107c	xseB	exonuclease VII small subunit	II.B.2 DNA [3]	+
ML1950	Rv1096		carbohydrate degrading enzyme	I.A.1 Carbon compounds [17]	+	+
ML1951	Rv2368c	phoH2	PhoH-like protein	I.A.4 Phosphorous compounds [4]	+
ML1952	Rv1094	desA2	acyl-[ACP] desaturase	I.H.2 Modification of fatty and mycolic acids [12]
ML1954	Rv1094	coaA	pantothenate kinase	I.G.5 Pantothenate [4]
ML1957	Rv3457c	rpoA	[alpha] subunit of RNA polymerase	II.A.7 RNA syn/mod & DNA transcription [35]	+	+
ML1960	Rv3460c	rpsM	30S ribosomal protein S13	II.A.1 Ribosomal protein synthesis & mod [54]	+
ML1961	Rv3461c	rpmJ	50S ribosomal protein L36	II.A.1 Ribosomal protein synthesis & mod [54]
ML1962	Rv3462c	infA	initiation factor IF-1	II.A.6 Protein translation and modification [17]	+
ML1963	Rv3463		probable neuraminidase (pseudogene)	II.B.4 Polysaccharides, lipopolysaccharides and phospholipids [5]
ML1965	Rv3465	rmlC	dTDP-4-dehydrorhamnose 3,5-epimerase	I.C.3 Sugar nucleotides [9]
ML1966	Rv3763	lpqH	possible lipoprotein	II.C.1 Lipoproteins(lppA-lpr0) [32]	+
ML1969	NA		undefined product	IV.B IS elements, repeated seq(s), & phage [18]
ML1970	NA		putative group II intron maturase-related protein	IV.B IS elements, repeated seq(s), & phage [18]
ML1971	NA		undefined product	IV.B IS elements, repeated seq(s), & phage [18]
ML1972	NA		hypothetical protein	VI. Unknowns [142]
ML1975	NA		probable oxidoreductase (pseudogene)	I.B.7 Misc. oxidoreductases & oxygenases[116]
ML1976	NA		very hypothetical protein	VI. Unknowns [142]
ML1977	NA		membrane protein (pseudogene)	II.C.5 Other membrane proteins [65]
ML1979	NA		hypothetical protein	VI. Unknowns [142]
ML1980	Rv1925	fadD31	acyl-CoA synthase (pseudogene)	I.A.3 Fatty acids [30]
ML1982	NA		putative integral membrane protein	II.C.5 Other membrane proteins [65]
ML1983	Rv1919c		conserved hypothetical protein	V. Conserved hypotheticals [776]
ML1985	Rv1916	aceA	isocitrate lyase	I.B.4 Glyoxylate bypass [3]	+	+
ML1988	Rv0093c		probable integral membrane protein	II.C.4 Conserved membrane proteins [161]	+
ML1989	NA		hypothetical protein	VI. Unknowns [142]	+
ML1990	NA		putative integral membrane protein	VI. Unknowns [142]	+
ML1991	Rv0096	PPE	PPE-family protein	IV.C.2 PPE family [20]
ML1997	Rv0970		probable integral membrane protein	II.C.4 Conserved membrane proteins [161]
ML1998	Rv0102		possible membrane protein	II.C.4 Conserved membrane proteins [161]
ML1999	NA		putative carboxyvinyl-carboxyphosphonate phosphorylmutase (pseudogene)	IV.I Misc phosphatases,lyases,& hydrolases[28]
ML2000	Rv0103c	ctpB	cation-transporting ATPase	III.A.2 Cations [11]
ML2003	NA		probable ketoacyl reductase (pseudogene)	I.B.7 Misc. oxidoreductases & oxygenases[116]
ML2004	NA		putative hydrolase (pseudogene)	IV.I Misc phosphatases,lyases,& hydrolases[28]
ML2006	NA		conserved hypothetical protein (pseudogene)	V. Conserved hypotheticals [776]
ML2011	Rv1905c	aao	D-amino acid oxidase	I.A.2 Amino acids and amines [9]		+
ML2014	Rv1902c	nanT	probable sialic acid transporter (pseudogene)	III.A.3 Carbohydrates/organic acids/alcohols [14]
ML2016	Rv1900c	lipJ	probable esterase (pseudogene)	II.B.5 Esterases and lipases [16]
ML2017	Rv1899c	lppD	lipoprotein (pseudogene)	II.C.1 Lipoproteins(lppA-lpr0) [32]
ML2018	Rv1898		hypothetical protein (pseudogene)	V. Conserved hypotheticals [776]
ML2019	Rv1897c		conserved hypothetical protein (pseudogene)	V. Conserved hypotheticals [776]
ML2021	Rv1894c		similar to dioxygenase (pseudogene)	I.B.7 Misc. oxidoreductases & oxygenases[116]
ML2022	Rv1893		conserved hypothetical protein	V. Conserved hypotheticals [776]
ML2024	NA		cytochrome p450 (pseudogene)	IV.F Cytochrome P450 enzymes [12]
ML2027	Rv1887		hypothetical protein (pseudogene)	V. Conserved hypotheticals [776]
ML2028	Rv1886c	fbpB	antigen 85A, mycolytransferase	I.H.3 Acyltransferases, Mycoloyltransferases, and phospholipid synthesis [23]	+	+
ML2031	Rv1883c		conserved hypothetical protein	V. Conserved hypotheticals [776]		+
ML2033	Rv1880c		similar to 6-deoxyerythronolide beta hydroxylase (pseudogene)	IV.F Cytochrome P450 enzymes [12]
ML2034	NA		putative methyltransferase (pseudogene)	IV.H Miscellaneous transferases [54]
ML2038	Rv1876	bfrA	bacterioferritin	I.G.14 Iron utilisation [3]	+	+
ML2040	Rv1874		hypothetical protein (pseudogene)	V. Conserved hypotheticals [776]
ML2042	Rv2428	ahpC	alkyl hydroperoxide reductase	III.F Detoxification [14]	+	+
ML2044	NA		hypothetical protein	VI. Unknowns [142]	+
ML2050	Rv1869c		probable reductase (like rhodocoxin reductase) (pseudogene)	I.B.7 Misc. oxidoreductases & oxygenases[116]
ML2052	Rv1863c		probable membrane protein (pseudogene)	II.C.5 Other membrane proteins [65]
ML2055	Rv1860	modD	probable cell surface protein	IV.A Virulence [13]	+
ML2059	Rv1856c		short-chain dehydrogenase/reductase family	I.B.7 Misc. oxidoreductases & oxygenases[116]		+
ML2060	Rv1855c		probable monooxygenase (pseudogene)	I.B.7 Misc. oxidoreductases & oxygenases[116]
ML2061	Rv1854c		possible dehydrogenase	I.B.7 Misc. oxidoreductases & oxygenases[116]
ML2065	Rv1844c	gnd	6-phosphogluconate dehydrogenase	I.B.5 Pentose phosphate pathway [10]	+
ML2066	Rv1843c	guaB1	inosine-5'-monophosphate dehydrogenase	I.F.1 Purine ribonucleotide biosynthesis [18]
ML2069	Rv1837c	glcB	malate synthase	I.B.4 Glyoxylate bypass [3]	+	+
ML2070	Rv1836c		conserved hypothetical protein	V. Conserved hypotheticals [776]	+	+
ML2079	Rv1824		small basic protein similar SBP_BACSU (pseudogene)	II.C.5 Other membrane proteins [65]
ML2081	Rv1822	pgsA2	CDP-diacylglycerol-glycerol-3-phosphate	I.H.3 Acyltransferases, Mycoloyltransferases, and phospholipid synthesis [23]
ML2082	Rv1821	secA2	SecA subunit of preprotein translocase	III.D Protein and peptide secretion [10]	+
ML2083	Rv1820	ilvG	acetolactate synthase II	I.D.7 Branched amino acid family [12]
ML2085	NA		undefined product	IV.B IS elements, repeated seq(s), & phage [18]
ML2086	NA		putative group II intron maturase-related protein	IV.B IS elements, repeated seq(s), & phage [18]
ML2088	NA		putative cytochrome p450	IV.F Cytochrome P450 enzymes [12]		+
ML2090	Rv0938		conserved hypothetical protein (pseudogene)	V. Conserved hypotheticals [776]
ML2092	Rv0937c		conserved hypothetical protein (pseudogene)	V. Conserved hypotheticals [776]	+
ML2093	Rv0930	pstA1	membrane-bound component of phosphate transport	III.A.4 Anions [29]
ML2098	Rv0924c	mntH	probable manganese transport protein	III.A.2 Cations [11]	+
ML2099	Rv0570	nrdZ	ribonucleotide reductase, class II (pseudogene)	I.F.3 2'-deoxyribonucleotide metabolism [11]
ML2101	NA		conserved hypothetical protein (pseudogene)	V. Conserved hypotheticals [776]
ML2102	NA	lipL	esterase (pseudogene)	II.B.5 Esterases and lipases [16]
ML2103	Rv2631		conserved hypothetical protein (pseudogene)	V. Conserved hypotheticals [776]
ML2105	Rv0574c		conserved hypothetical protein (pseudogene)	V. Conserved hypotheticals [776]
ML2108	Rv0918		conserved hypothetical protein (pseudogene)	V. Conserved hypotheticals [776]
ML2111	Rv0912		conserved hypothetical protein	V. Conserved hypotheticals [776]
ML2114	Rv0909		conserved hypothetical protein	V. Conserved hypotheticals [776]
ML2116	Rv0907		probable penicillin binding protein (pseudogene)	II.C.3 Murein sacculus and peptidoglycan [28]
ML2123	Rv0903c		two-component response regulator	I.J.2 Two component systems [19]
ML2131	Rv2607	pdxH	pyridoxamine 5'-phosphate oxidase	I.G.6 Pyridoxine [2]
ML2134	Rv0886	fprB	ferredoxin, ferredoxin-NADP reductase	I.B.6.c Electron transport [13]
ML2135	Rv0885		possible transmembrane protein	II.C.4 Conserved membrane proteins [161]
ML2137	Rv0883c		conserved hypothetical protein	V. Conserved hypotheticals [776]
ML2138	Rv0882		unknown hydrophobic protein (pseudogene)	II.C.5 Other membrane proteins [65]
ML2139	Rv0881		possible rRNA methyltransferase (pseudogene)	IV.H Miscellaneous transferases [54]
ML2146	Rv0873	fadE10	acyl-CoA dehydrogenase (pseudogene)	I.A.3 Fatty acids [30]
ML2149	Rv0869c	moaA2	molybdenum cofactor biosynthesis, protein A (pseudogene)	I.G.4 Molybdopterin [9]
ML2150	Rv0868c	moaD2	molybdopterin converting factor subunit 1(pseudogene)	I.G.4 Molybdopterin [9]
ML2151	Rv0867c		conserved hypothetical protein	V. Conserved hypotheticals [776]	+
ML2156	Rv0862c		possible DNA-binding protein	I.J.1 Repressors/activators [92]	+
ML2157	Rv0861c		probable DNA helicase	II.A.5 DNA replication, repair, recombination and restriction/modification [56]
ML2161	Rv0860	fadB	putative fatty oxidation complex alpha subunit	I.A.3 Fatty acids [30]		+
ML2162	Rv0859	fadA	putative beta-ketoadipyl CoA thiolase	I.A.3 Fatty acids [30]		+
ML2164	Rv0857		conserved hypothetical protein (pseudogene)	V. Conserved hypotheticals [776]
ML2165	Rv0855	far	fatty acyl-CoA racemase (pseudogene)	I.A.3 Fatty acids [30]
ML2176	NA		hypothetical protein	VI. Unknowns [142]
ML2181	Rv0830		conserved hypothetical protein (pseudogene)	V. Conserved hypotheticals [776]
ML2182	Rv0827c		transcriptional regulator (ArsR family) (pseudogene)	I.J.1 Repressors/activators [92]
ML2183	Rv0826		conserved hypothetical protein (pseudogene)	V. Conserved hypotheticals [776]
ML2185	Rv0824c	desA1	acyl-[ACP] desaturase	I.H.2 Modification of fatty and mycolic acids [12]
ML2188	Rv0821c	phoY1	phosphate transport system regulator	I.J.1 Repressors/activators [92]
ML2192	NA	phoS3	phosphate-binding protein 3 precursor	III.A.4 Anions [29]
ML2194	Rv0818		two-component response regulator (pseudogene)	I.J.2 Two component systems [19]
ML2198	Rv0815c	cysA3	thiosulfate sulfurtransferase	I.D.3 Serine family [11]		+
ML2200	Rv0813c		conserved hypothetical protein	V. Conserved hypotheticals [776]
ML2204	Rv0810c		conserved hypothetical protein	V. Conserved hypotheticals [776]	+
ML2205	Rv0809	purM	5'-phosphoribosyl-5-aminoimidazole synthase	I.F.1 Purine ribonucleotide biosynthesis [18]	+
ML2206	Rv0808	purF	amidophosphoribosyltransferase	I.F.1 Purine ribonucleotide biosynthesis [18]
ML2207	Rv0807		conserved hypothetical protein	V. Conserved hypotheticals [776]
ML2208	NA	mce1	cell invasion protein (pseudogene)	IV.A Virulence [13]
ML2210	Rv0805		conserved hypothetical protein	V. Conserved hypotheticals [776]
ML2212	Rv0802c		acetyltransferase (pseudogene)	IV.D Antibiotic production and resistance [7]
ML2214	Rv0799c		conserved hypothetical protein (pseudogene)	V. Conserved hypotheticals [776]
ML2216	Rv0794c	lpdB	dihydrolipoamide dehydrogenase (pseudogene)	I.B.3 TCA cycle [18]
ML2218	Rv0789c		hypothetical protein (pseudogene)	V. Conserved hypotheticals [776]
ML2219	Rv0787A	purQ	phosphoribosylformylglycinamidine synthase I	I.F.1 Purine ribonucleotide biosynthesis [18]
ML2220	Rv0787		hypothetical protein (pseudogene)	V. Conserved hypotheticals [776]
ML2225	NA		transcriptional regulator, tetr family (pseudogene)	I.J.1 Repressors/activators [92]
ML2227	Rv0780	purC	phosphoribosylaminoimidazole-succinocarboxamide	I.F.1 Purine ribonucleotide biosynthesis [18]		+
ML2228	Rv0779c		conserved hypothetical protein	V. Conserved hypotheticals [776]
ML2230	Rv0777	purB	adenylosuccinate lyase	I.F.1 Purine ribonucleotide biosynthesis [18]	+
ML2232	Rv0775		conserved hypothetical protein (pseudogene)	V. Conserved hypotheticals [776]
ML2234	Rv0775	ggtA	putative [gamma]-glutamyl transpeptidase (pseudogene)	I.G.10 Thioredoxin, glutaredoxin & mycothiol [5]
ML2235	Rv0772	purD	phosphoribosylamine-glycine ligase	I.F.1 Purine ribonucleotide biosynthesis [18]	+
ML2237	Rv0759c		conserved hypothetical protein (HIT family)	V. Conserved hypotheticals [776]
ML2238	Rv0758	phoR	sensor histidine kinase (pseudogene)	I.J.2 Two component systems [19]
ML2242	NA		conserved hypothetical protein	V. Conserved hypotheticals [776]
ML2248	NA		probable fatty-acyl CoA reductase (pseudogene)	I.H.3 Acyltransferases, Mycoloyltransferases, and phospholipid synthesis [23]
ML2249	NA		hypothetical protein	VI. Unknowns [142]
ML2250	Rv3485c		short-chain alcohol dehydrogenase family (pseudogene)	I.B.7 Misc. oxidoreductases & oxygenases[116]
ML2252	NA		hypothetical protein	VI. Unknowns [142]
ML2253	NA		antigen 84 homolog	II.C.2 Surface polysaccharides, lipopolysaccharides, proteins & antigens [66]	+
ML2254	Rv3490	otsA	probable trehalose-phosphate synthase	III.E Adaptations and atypical conditions [11]	+
ML2260	Rv0545c	pitA	low-affinity inorganic phosphate transporter	III.A.4 Anions [29]
ML2262	Rv0547c		putative oxidoreductase (pseudogene)	I.B.7 Misc. oxidoreductases & oxygenases[116]
ML2267	Rv0552		putative transcriptional regulator (pseudogene)	I.J.1 Repressors/activators [92]
ML2268	Rv0553		putative isomerase/racemase	I.C.1 General [18]
ML2269	Rv0554	bpoC	putative hydrolase	IV.I Misc phosphatases,lyases,& hydrolases[28]		+
ML2271	Rv0556		putative membrane protein	II.C.4 Conserved membrane proteins [161]
ML2272	Rv0557		conserved hypothetical protein (pseudogene)	V. Conserved hypotheticals [776]
ML2274	Rv0559c		putative secreted protein - similar to Rv0559c	II.C.2 Surface polysaccharides, lipopolysaccharides, proteins & antigens [66]	+
ML2276	Rv0561c		putative FAD-linked oxidoreductase	I.B.7 Misc. oxidoreductases & oxygenases[116]
ML2278	Rv0563	htpX	putative peptidase	III.B Chaperones/Heat shock [15]
ML2279	NA		putative transmembrane transport protein	III.A Transport/binding proteins [8]
ML2280	Rv0564c		glycerol-3-phosphate dehydrogenase (pseudogene)	I.H.3 Acyltransferases, Mycoloyltransferases, and phospholipid synthesis [23]
ML2282	Rv0566c		conserved hypothetical protein (pseudogene)	V. Conserved hypotheticals [776]
ML2283	NA		hypothetical protein	VI. Unknowns [142]	+
ML2286	Rv1985c		transcriptional regulator (LysR family) (pseudogene)	I.J.1 Repressors/activators [92]
ML2287	Rv0575c		possible oxidoreductase (pseudogene)	I.B.7 Misc. oxidoreductases & oxygenases[116]
ML2289	Rv3662c		conserved hypothetical protein	V. Conserved hypotheticals [776]
ML2293	Rv3666c		putative peptide transport system secreted peptide-binding protein (pseudogene)	III.A.1 Amino acids [16]
ML2295	Rv3668c		conserved hypothetical protein	V. Conserved hypotheticals [776]
ML2304	Rv3678c		conserved hypothetical protein	V. Conserved hypotheticals [776]
ML2305	Rv3679		probable anion transporter protein	III.A.4 Anions [29]		+
ML2306	Rv3680		probable anion transporter protein	III.A.4 Anions [29]
ML2310	Rv3684		Probable lyase, cysteine metabolism (pseudogene)	IV.I Misc phosphatases,lyases,& hydrolases[28]
ML2315	Rv3698		hypothetical protein (pseudogene)	V. Conserved hypotheticals [776]
ML2317	Rv3700c		conserved hypothetical protein (pseudogene)	V. Conserved hypotheticals [776]
ML2319	Rv3704c	gshA	possible [gamma]-glutamylcysteine synthase (pseudogene)	I.D.1 Glutamate family [19]
ML2320	Rv3705c		conserved hypothetical protein	V. Conserved hypotheticals [776]
ML2325	Rv3711c	dnaQ	DNA polymerase III [epsilon] chain (pseudogene)	II.A.5 DNA replication, repair, recombination and restriction/modification [56]
ML2328	Rv3714c		conserved hypothetical protein (pseudogene)	V. Conserved hypotheticals [776]
ML2330	Rv3716c		conserved hypothetical protein	V. Conserved hypotheticals [776]
ML2331	Rv3717		possible secreted protein	II.C.2 Surface polysaccharides, lipopolysaccharides, proteins & antigens [66]	+
ML2335	Rv3721c	dnaZX	DNA polymerase III, subunit [gamma/tau]	II.A.5 DNA replication, repair, recombination, & restriction/modification [38]	+
ML2337	Rv3723		putative membrane protein	II.C.4 Conserved membrane proteins [161]
ML2339	Rv3724B		probable cutinase precursor (pseudogene)	II.C.2 Surface polysaccharides, lipopolysaccharides, proteins & antigens [66]
ML2340	Rv3728		possible sugar transporter (pseudogene)	II.C.5 Other membrane proteins [65]
ML2342	Rv3730c		conserved hypothetical protein (pseudogene)	V. Conserved hypotheticals [776]
ML2344	NA		probable sugar transporter (pseudogene)	III.A.3 Carbohydrates/organic acids/alcohols [14]
ML2346	NA		hypothetical protein	VI. Unknowns [142]
ML2347	NA		putative membrane protein	II.C.2 Surface polysaccharides, lipopolysaccharides, proteins & antigens [66]
ML2354	Rv2934		polyketide synthase	I.I. Polyketide & non-ribosomal peptide syn. [21]	+
ML2356	Rv2932		polyketide synthase	I.I. Polyketide & non-ribosomal peptide syn. [21]
ML2358	Rv2930	fadD26	probable acyl-CoA synthase	I.A.3 Fatty acids [30]		+
ML2359	Rv2928		thioesterase	I.I. Polyketide & non-ribosomal peptide syn. [21]
ML2362	Rv3764c	tcrY	sensor histidine kinase (pseudogene)	I.J.2 Two component systems [19]
ML2366	Rv3760		putative membrane protein	II.C.4 Conserved membrane proteins [161]
ML2370	Rv0445c	sigK	ECF-type sigma factor (pseudogene)	II.A.7 RNA syn/mod & DNA transcription [35]
ML2371	Rv0446c		conserved hypothetical protein (pseudogene)	V. Conserved hypotheticals [776]
ML2372	Rv0447c	ufaA1	unknown fatty acid methyltransferase (pseudogene)	I.H.2 Modification of fatty and mycolic acids [12]
ML2376	Rv0452		putative transcriptional regulator (pseudogene)	I.J.1 Repressors/activators [92]
ML2378	Rv0450c	mmpL4	conserved large membrane protein	II.C.4 Conserved membrane proteins [161]		+
ML2380	Rv0455c		possible secreted protein	II.C.2 Surface polysaccharides, lipopolysaccharides, proteins & antigens [66]	+
ML2381	Rv0456c	echA2	enoyl-CoA hydratase/isomerase superfamily (pseudogene)	I.A.3 Fatty acids [30]
ML2383	Rv0458		aldehyde dehydrogenase (possible betB)	I.B.7 Misc. oxidoreductases & oxygenases[116]
ML2386	Rv0461		unknown possible membrane protein (pseudogene)	II.C.5 Other membrane proteins [65]
ML2388	Rv0463		possible membrane protein	II.C.4 Conserved membrane proteins [161]
ML2390	Rv1083		possible secreted protein	II.C.2 Surface polysaccharides, lipopolysaccharides, proteins & antigens [66]
ML2394	Rv1079	metB	cystathionine [gamma]-synthase	I.D.2 Aspartate family [20]		+
ML2396	Rv1077	cysM2	cystathionine [beta]-synthase	I.D.3 Serine family [11]		+
ML2397	NA	lipU	probable esterase (pseudogene)	II.B.5 Esterases and lipases [16]
ML2399	Rv1074c	fadA3	acetyl-CoA C-acetyltransferase (pseudogene)	I.A.3 Fatty acids [30]
ML2400	Rv1072		probable transmembrane protein	II.C.4 Conserved membrane proteins [161]
ML2403	Rv1069c		conserved hypothetical protein (pseudogene)	V. Conserved hypotheticals [776]
ML2406	Rv0534c	menA	4-dihydroxy-2-naphthoate octaprenyltransferase	I.G.11 Menaquinone, PQQ, ubiquinone and other terpenoids [11]	+	+
ML2409	Rv0529		possible cytochrome C biogenesis protein	I.B.6.a Aerobic [16]
ML2412	Rv0526		conserved hypothetical protein	V. Conserved hypotheticals [776]
ML2414	Rv0524	hemL	glutamate-1-semialdehyde aminotransferase	I.G.12 Heme and porphyrin [8]
ML2424	Rv0505c		conserved hypothetical protein	V. Conserved hypotheticals [776]
ML2425	Rv0504c		conserved hypothetical protein	V. Conserved hypotheticals [776]
ML2431	Rv0499		hypothetical protein (pseudogene)	V. Conserved hypotheticals [776]
ML2436	Rv0494		transcriptional regulator (GntR family) (pseudogene)	I.J.1 Repressors/activators [92]
ML2438	Rv0492c		gmc-type oxidoreductase (pseudogene)	I.B.7 Misc. oxidoreductases & oxygenases[116]
ML2440	Rv0490	senX3	two-component system sensor histidine kinase	I.J.2 Two component systems [19]	+	+
ML2441	Rv0489	gpm	phosphoglycerate mutase	I.B.1 Glycolysis [12]	+	+
ML2447	Rv0482	murB	UDP-N-acetylenolpyruvoylglucosamine reductase	II.C.3 Murein sacculus and peptidoglycan [28]
ML2449	Rv0480c		putative hydrolase	IV.I Misc phosphatases,lyases,& hydrolases[28]		+
ML2450	Rv0479c		possible secreted protein - similar to Rv0479c	II.C.2 Surface polysaccharides, lipopolysaccharides, proteins & antigens [66]	+
ML2451	Rv0478	deoC	deoxyribose-phosphate aldolase	I.F.4 Salvage of nucleosides & nucleotides [11]	+
ML2453	Rv0476		conserved membrane protein	II.C.4 Conserved membrane proteins [161]
ML2454	Rv0475	hbhA	possible hemaglutinin	II.C.2 Surface polysaccharides, lipopolysaccharides, proteins & antigens [66]		+
ML2455	Rv0474		transcriptional regulator (PbsX/Xre family) (pseudogene)	I.J.1 Repressors/activators [92]
ML2459	Rv0470c	umaA2	Mycolic acid synthase	I.H.2 Modification of fatty and mycolic acids [12]
ML2461	Rv0468	fadB2	3-hydroxyacyl-CoA dehydrogenase	I.A.3 Fatty acids [30]	+	+
ML2465	Rv0464c		conserved hypothetical protein	V. Conserved hypotheticals [776]		+
ML2470	Rv3756c	proZ	transport system permease (pseudogene)	III.E Adaptations and atypical conditions [11]
ML2471	Rv3755c		hypothetical protein (pseudogene)	V. Conserved hypotheticals [776]
ML2473	Rv3755c		conserved hypothetical protein	V. Conserved hypotheticals [776]
ML2474	Rv3752c		possible cytidine/deoxycytidylate deaminase	I.F.3 2'-deoxyribonucleotide metabolism [11]		+
ML2475	NA		possible glycerolphosphodiesterase (pseudogene)	IV.I Misc phosphatases,lyases,& hydrolases[28]
ML2477	NA		PE protein (pseudogene)	IV.C.1.a PE subfamily [14]
ML2478	NA		hypothetical protein	VI. Unknowns [142]
ML2482	Rv0371c		possible membrane protein (pseudogene)	II.C.5 Other membrane proteins [65]
ML2485	Rv0380c		possible RNA methyltransferase	II.A.7 RNA syn/mod & DNA transcription [35]
ML2486	Rv0381c		hypothetical protein (pseudogene)	V. Conserved hypotheticals [776]
ML2487	Rv0382c		probable purine/pyrimidine phosphoribosyltransferase	I.F.2 Pyrimidine ribonucleotide biosynthesis [9]
ML2489	Rv0383c		possible secreted protein	II.C.2 Surface polysaccharides, lipopolysaccharides, proteins & antigens [66]
ML2490	Rv0384c	clpB	heat shock protein	III.B Chaperones/Heat shock [15]	+	+
ML2491	Rv1754c		hypothetical protein	VI. Unknowns [142]		+
ML2492	Rv0385		similar to oxidoreductase (pseudogene)	I.B.7 Misc. oxidoreductases & oxygenases[116]
ML2493	Rv0353	hspR	heat shock regulator	III.B Chaperones/Heat shock [15]	+
ML2494	Rv0352	dnaJ	Hsp70 cofactor	III.B Chaperones/Heat shock [15]	+
ML2495	Rv0351	grpE	Hsp70 cofactor	III.B Chaperones/Heat shock [15]	+
ML2496	Rv0350	dnaK	70 kD heat shock protein (molecular chaperone)	III.B Chaperones/Heat shock [15]	+	+
ML2497	NA		hypothetical protein	VI. Unknowns [142]
ML2498	NA		possible enoyl-CoA hydratase	I.H.1 Synthesis of fatty and mycolic acids [20]
ML2500	NA		conserved hypothetical protein (pseudogene)	V. Conserved hypotheticals [776]
ML2501	Rv0338c		probable iron-sulphur-binding reductase	I.B.7 Misc. oxidoreductases & oxygenases[116]	+	+
ML2503	Rv0334	rfbA	glucose-1-phosphate thymidyltransferase	I.C.3 Sugar nucleotides [9]
ML2506	Rv0322	udgA	UDP-glucose dehydrogenase/GDP-mannose (pseudogene)	I.C.3 Sugar nucleotides [9]
ML2508	Rv0320		conserved hypothetical protein (pseudogene)	V. Conserved hypotheticals [776]
ML2512	NA		hypothetical protein (pseudogene)	V. Conserved hypotheticals [776]
ML2513	NA	mpt64	secreted immunogenic protein Mpb64/Mpt64 (pseudogene)	II.C.2 Surface polysaccharides, lipopolysaccharides, proteins & antigens [66]
ML2514	NA		possible membrane protein (pseudogene)	II.C.5 Other membrane proteins [65]
ML2516	Rv0315		probable [beta]-1,3-glucanase (pseudogene)	II.B.4 Polysaccharides, lipopolysaccharides and phospholipids [5]
ML2519	Rv0312		conserved hypothetical protein (pseudogene)	V. Conserved hypotheticals [776]
ML2520	Rv0311		hypothetical protein (pseudogene)	V. Conserved hypotheticals [776]
ML2521	Rv0310c		conserved hypothetical protein (pseudogene)	V. Conserved hypotheticals [776]
ML2522	Rv0309		putative secreted protein - similar to Rv0309	II.C.2 Surface polysaccharides, lipopolysaccharides, proteins & antigens [66]	+
ML2524	Rv0307c		hypothetical protein (pseudogene)	V. Conserved hypotheticals [776]
ML2525	Rv0296c	atsG	proable arylsulfatase (pseudogene)	I.C.5 Sulphur metabolism [8]
ML2526	Rv0295c		hypothetical protein (pseudogene)	I.C.5 Sulphur metabolism [8]
ML2531	Rv0288		possible cell surface protein	II.C.2 Surface polysaccharides, lipopolysaccharides, proteins & antigens [66]
ML2532	Rv0287		PE-family protein	IV.C.1.a PE subfamily [14]
ML2533	Rv0286	PE	PE-family protein (pseudogene)	IV.C.1.a PE subfamily [14]
ML2535	Rv0284		conserved hypothetical protein	V. Conserved hypotheticals [776]
ML2536	Rv0283		conserved membrane protein	II.C.4 Conserved membrane proteins [161]
ML2537	Rv0282		conserved hypothetical protein	V. Conserved hypotheticals [776]
ML2538	NA	PPE	PPE-family protein (pseudogene)	IV.C.2 PPE family [20]
ML2539	Rv0281		conserved hypothetical protein (pseudogene)	V. Conserved hypotheticals [776]
ML2540	Rv0276		conserved hypothetical protein (pseudogene)	V. Conserved hypotheticals [776]
ML2548	Rv0265c	fecB2	iron transport protein FeIII dicitrate transporter (pseudogene)	III.A.2 Cations [11]
ML2551	Rv0262c	aac	aminoglycoside 2'-N-acetyltransferase	IV.D Antibiotic production and resistance [7]
ML2554	Rv0253	nirD	probable nitrite reductase small subunit (pseudogene)	I.B.6.b Anaerobic [8]
ML2556	Rv0251c	hsp	possible heat shock protein (pseudogene)	III.B Chaperones/Heat shock [15]
ML2558	Rv0249c		probable membrane anchor protein (pseudogene)	II.C.5 Other membrane proteins [65]
ML2563	Rv0244c	fadE5	acyl-CoA dehydrogenase	I.A.3 Fatty acids [30]	+	+
ML2564	Rv0243	fadA2	acetyl-CoA C-acetyltransferase	I.A.3 Fatty acids [30]	+
ML2567	NA		hypothetical protein	VI. Unknowns [142]	+
ML2568	Rv0238		possible TetR-family transcriptional regulator	I.J.1 Repressors/activators [92]
ML2569	Rv0237		putative secreted glycosyl hydrolase	IV.I Misc phosphatases,lyases,& hydrolases[28]	+
ML2569A	Rv0236A		putative secreted protein - similar to Rv0236A	II.B.3 Proteins, peptides, & glycopeptides [27]	+
ML2570	Rv0236c		possible integral membrane protein	II.C.4 Conserved membrane proteins [161]
ML2571	NA	glpQ2	glycerophosphoryl diester phosphodiesterase (pseudogene)	I.C.1 General [18]
ML2574	Rv0233	nrdB	ribonucleoside-diphosphate reductase B2 (pseudogene)	I.F.3 2'-deoxyribonucleotide metabolism [11]
ML2575	Rv0232		transcriptional regulator (TetR/AcrR family) (pseudogene)	I.J.1 Repressors/activators [92]
ML2579	Rv0230c		conserved hypothetical protein (pseudogene)	V. Conserved hypotheticals [776]
ML2584	Rv0230c		conserved hypothetical protein	V. Conserved hypotheticals [776]
ML2585	Rv0223c		aldehyde dehydrogenase (possible betB)	I.B.7 Misc. oxidoreductases & oxygenases[116]
ML2586	Rv0166	fadD5	acyl-CoA synthase (pseudogene)	I.A.3 Fatty acids [30]
ML2589	Rv0169	mce1A	putative cell invasion protein	IV.A Virulence [13]	+
ML2590	Rv0170	mce1B	putative secreted protein	II.C.2 Surface polysaccharides, lipopolysaccharides, proteins & antigens [66]	+
ML2591	Rv0171	mce1C	putative secreted protein - similar to Rv0171	II.C.2 Surface polysaccharides, lipopolysaccharides, proteins & antigens [66]	+
ML2592	Rv0172	mce1D	putative secreted protein	II.C.2 Surface polysaccharides, lipopolysaccharides, proteins & antigens [66]	+
ML2594	Rv0174	mce1F	putative secreted protein	II.C.2 Surface polysaccharides, lipopolysaccharides, proteins & antigens [66]	+
ML2595	Rv0175		possible membrane protein	II.C.4 Conserved membrane proteins [161]
ML2598	Rv0178		putative secreted protein	II.C.2 Surface polysaccharides, lipopolysaccharides, proteins & antigens [66]	+
ML2599	Rv0179c	lprO	lipoprotein (pseudogene)	II.C.1 Lipoproteins(lppA-lpr0) [32]	+
ML2602	Rv0182c	sigG	sigma-70 factors ECF subfamily (pseudogene)	II.A.7 RNA syn/mod & DNA transcription [35]
ML2603	Rv0183		hypothetical protein	VI. Unknowns [142]
ML2606	Rv0186	bglS	[beta]-glucosidase (pseudogene)	I.A.1 Carbon compounds [17]
ML2611	Rv0192		conserved hypothetical protein (pseudogene)	V. Conserved hypotheticals [776]
ML2612	Rv0197		conserved hypothetical protein (pseudogene)	V. Conserved hypotheticals [776]
ML2616	Rv0201c		conserved hypothetical protein	V. Conserved hypotheticals [776]
ML2619	Rv0205		probable membrane protein (pseudogene)	II.C.5 Other membrane proteins [65]
ML2621	Rv0207c		hypothetical protein	VI. Unknowns [142]
ML2622	Rv0208c		conserved hypothetical protein	V. Conserved hypotheticals [776]
ML2624	Rv0211	pckA	phosphoenolpyruvate carboxykinase	I.C.2 Gluconeogenesis [2]	+
ML2626	Rv0215c	fadE3	acyl-CoA dehydrogenase (pseudogene)	I.A.3 Fatty acids [30]
ML2630	NA		hypothetical protein	VI. Unknowns [142]
ML2634	Rv0157	pntB	pyridine transhydrogenase subunit [beta]	I.C.1 General [18]
ML2645	Rv0139		putative oxidoreductase (pseudogene)	I.B.7 Misc. oxidoreductases & oxygenases[116]
ML2646	Rv0138		conserved hypothetical protein (pseudogene)	V. Conserved hypotheticals [776]
ML2648	Rv0136		cytochrome p450 (pseudogene)	IV.F Cytochrome P450 enzymes [12]
ML2649	Rv1096		hypothetical protein	IV. Other [1]	+
ML2650	NA		conserved hypothetical protein(pseudogene)	V. Conserved hypotheticals [776]
ML2651	NA		doubtful CDS	VI. Unknowns [142]
ML2654	NA		conserved hypothetical protein	V. Conserved hypotheticals [776]
ML2655	Rv0129c	fbpC2	secreted antigen 85A, mycolyltransferase	I.H.3 Acyltransferases, Mycoloyltransferases, and phospholipid synthesis [23]	+	+
ML2656	Rv0128		conserved hypothetical protein (pseudogene)	V. Conserved hypotheticals [776]
ML2658	Rv0126		probable glycosyl hydrolase (pseudogene)	II.A.8 Polysaccharides (cytoplasmic) [7]
ML2659	Rv0983	pepA	probable secreted serine protease	IV.I Misc phosphatases,lyases,& hydrolases[28]	+	+
ML2662	Rv0118c	oxcA	oxalyl-CoA decarboxylase (pseudogene)	I.A.1 Carbon compounds [17]
ML2663	Rv0117	oxyS	probable LysR family transcriptional regulator	I.J.1 Repressors/activators [92]
ML2667	NA		possible membrane transport protein	III.A.2 Cations [11]
ML2668	NA		hypothetical protein (pseudogene)	V. Conserved hypotheticals [776]
ML2670	Rv0111		conserved integral membrane protein	II.C.4 Conserved membrane proteins [161]
ML2671	Rv0103c		probable cation transport ATPase	III.A.2 Cations [11]	+
ML2678	Rv2566		conserved hypothetical protein	V. Conserved hypotheticals [776]
ML2683	ML2683	rpsR	30S ribosomal protein S18	II.A.1 Ribosomal protein synthesis & mod [54]
ML2684	Rv0054	ssb	single strand binding protein	II.A.5 DNA replication, repair, recombination and restriction/modification [56]		+
ML2685	Rv0053	rpsF	30S ribosomal protein S6	II.A.1 Ribosomal protein synthesis & mod [54]
ML2686	Rv0052		conserved hypothetical protein (pseudogene)	V. Conserved hypotheticals [776]
ML2687	Rv0051		conserved membrane protein	II.C.4 Conserved membrane proteins [161]		+
ML2690	Rv0048c		hypothetical protein (pseudogene)	V. Conserved hypotheticals [776]
ML2691	Rv0047c		conserved hypothetical protein	V. Conserved hypotheticals [776]
ML2692	Rv0046c		conserved hypothetical protein	V. Conserved hypotheticals [776]
ML2693	Rv0045c		possible dihydrolipoamide acetyltransferase (pseudogene)	I.H.3 Acyltransferases, Mycoloyltransferases, and phospholipid synthesis [23]
ML2694	Rv0044c		possible monooxygenase (pseudogene)	I.B.7 Misc. oxidoreductases & oxygenases[116]
ML2696	Rv0042c		putative MarR-family regulatory protein	I.J.1 Repressors/activators [92]
ML2697	Rv3907c	pcnA	pcnA, putative polynucleotide polymerase	II.A.7 RNA syn/mod & DNA transcription [35]	+
ML2700	Rv3910		possible conserved membrane protein	II.C.4 Conserved membrane proteins [161]
ML2701	Rv3911	sigM	probable sigma factor, similar to SigE (pseudogene)	II.A.7 RNA syn/mod & DNA transcription [35]
ML2702	Rv3912		hypothetical protein (pseudogene)	V. Conserved hypotheticals [776]
ML2703	Rv3914	trxC	bifunctional thioredoxin reductase/thioredoxin, thioredoxin	I.G.10 Thioredoxin, glutaredoxin, & mycothio [5]		+
ML2705	Rv3916c		conserved hypothetical protein	V. Conserved hypotheticals [776]
ML2706	Rv3917c	parB	putative cell division protein	III.C Cell division [13]	+
ML2707	Rv3918c	parA	putative cell division protein	III.C Cell division [13]	+
ML2708	Rv3919c		conserved hypothetical protein	V. Conserved hypotheticals [776]	+
ML2709	Rv3920c		conserved hypothetical protein	V. Conserved hypotheticals [776]	+
ML2710	Rv3921c		putative conserved membrane protein	II.C.4 Conserved membrane proteins [161]	+
ML2711	Rv3922c		possible hemolysin (pseudogene)	IV.A Virulence [13]
ML2713	Rv3924c	rpmH	50S ribosomal protein L34	II.A.1 Ribosomal protein synthesis & mod [54]
