# Supplementary material for: Implications of high level pseudogene transcription in Mycobacterium leprae
Source: BMC Genomics. 2009 Aug 25;10:397. doi: 10.1186/1471-2164-10-397 (PMC2753549; doi:10.1186/1471-2164-10-397)
Supplement: Additional file 2 — Intrinsic terminators in M. leprae. This table gives predicted intrinsic terminators in the upstream region of M. leprae genes as a function of the genomic G+C content and palindrome-like structures with ΔG < -14 are considered as potential intrinsic terminators [16]. 1Mycobacterium leprae gene #: . 2Algorithm Genome Scanner for Terminators (GeSTer) [16,38]. [file 1471-2164-10-397-S2.xls]

## Sheet: Sheet1
ML# 1	Gene Name	Chromosome Location	Stem Loop ΔG 2
ML0004	---	4435-5004	-15.04
ML0008	---	13230-12856	-14.47
ML0013	---	17415-17134	-20.17
ML0015	pabA	18325-19023	-17.64
ML0016	pknB	20869-19001	-14.48
ML0022	---	28639-27173	-18.37
ML0023	---	29265-28954	-16.44
ML0032	leuS	36321-39239	-22.65
ML0049	---	61693-61406	-34.59
ML0064	---	86612-85968	-16.34
ML0065	---	86681-88165	-14.94
ML0071	---	92446-91913	-18.46
ML0072	sodA	93270-92647	-29.33
ML0074	glpQ	95132-95947	-18.79
ML0079	---	99390-100085	-16.57
ML0091	---	113863-113153	-21.84
ML0097	fbpA	121157-122149	-35.52
ML0098	fbpC	122310-123215	-16.34
ML0107	---	149358-147460	-23.81
ML0112	---	153613-152783	-27.3
ML0114	---	155394-154576	-15.99
ML0117	---	158056-159252	-14.7
ML0128	---	171616-172923	-17.09
ML0136	lppX	188551-189252	-16.98
ML0152	---	214001-214189	-14.47
ML0153	uvrD	214272-216608	-18.56
ML0169	---	234932-235534	-14.85
ML0173	rpmF	240237-240410	-15.13
ML0180	---	246348-246049	-38.4
ML0204	rmlB2	275049-276008	-16.61
ML0205	---	277777-276707	-23.16
ML0208	---	279784-280125	-22.65
ML0210	ppa	282031-281543	-18.69
ML0211	---	282157-283542	-19.5
ML0214	hpt	285584-286225	-20.13
ML0234	lsr2	305368-305706	-31.35
ML0235	clpC	306003-308549	-19.56
ML0252	mfd	328067-331741	-20.38
ML0269	---	354017-353007	-22.01
ML0279	---	361953-361297	-15.94
ML0281	---	363432-364121	-16.11
ML0283	---	364916-365722	-15.88
ML0286	fba	368316-367279	-20.04
ML0287	---	368449-369117	-14.44
ML0295	thiD	379127-379966	-15.68
ML0300	thiE	382835-383542	-22.24
ML0308	---	394457-395161	-16.19
ML0314	---	401778-400771	-17.51
ML0316	---	404707-405309	-26.09
ML0317	groEL2	405518-407143	-22.34
ML0325	---	414865-415128	-52.13
ML0335	---	425727-424867	-17.04
ML0363	---	456418-456732	-19.91
ML0366	mrsA	457992-459383	-22.48
ML0370	---	462814-461945	-16.57
ML0371	glmS	462979-464856	-15.5
ML0380	groES	473177-473479	-40.98
ML0381	groEL1	473558-475171	-33.07
ML0382	whiB3	476079-475771	-17.03
ML0383	---	476440-477285	-15.64
ML0388	guaB3	482274-483386	-14.43
ML0389	choD	483451-485160	-17.04
ML0392	---	488641-486263	-20.18
ML0395	guaA	491043-492632	-17.31
ML0407	---	504793-505443	-14.65
ML0411	---	508755-509981	-30.17
ML0414	otsB2	513273-511984
ML0419	---	518890-518414	-17.79
ML0426	lppS	524929-526143	-20.71
ML0430	---	529520-530884	-16.62
ML0431	---	531695-530916	-16.63
ML0447	---	547312-547788	-14.82
ML0448	---	547992-548264	-15.41
ML0458	---	559268-558363
ML0464	---	561808-562095	-14.43
ML0484	fadD9	587947-584381	-16.16
ML0491	relA	595607-597970	-17.15
ML0494	hisS	599740-601023	-22.73
ML0508	---	617501-618442	-19.04
ML0510	---	619666-621087	-17.73
ML0519	aroD	630653-631090	-15.4
ML0533	pyrC	646543-647835	-20.94
ML0537	pyrF	652994-653842	-14.78
ML0539	PPE	654434-656050	-20.75
ML0544	metK	659721-660932	-19.13
ML0550	---	667331-667816	-30.95
ML0552	fmt	669003-669959	-16.59
ML0558	ribC	675552-676175	-34.49
ML0568	---	686813-687406	-18.65
ML0574	---	698199-698516	-16.59
ML0589	---	715031-714234	-15.05
ML0607	---	739211-740050	-16.83
ML0615	subI	748382-749428	-15.1
ML0620	mtb12	753532-754035	-15.08
ML0631	era	763476-764384	-15.44
ML0640	---	773489-772068	-16.4
ML0642	---	775945-774506	-21.16
ML0644	---	777176-780127	-17.65
ML0659	---	795863-795537	-28.16
ML0662	---	799533-798766	-27.78
ML0664	---	800116-800379	-15.2
ML0667	prfB	803526-804650	-17.51
ML0675	---	811543-811818	-20.28
ML0679	---	814145-814372	-22.57
ML0700	add	837679-838767	-15.8
ML0703	---	842153-840882	-23.22
ML0706	pmmB	845463-843847	-15.77
ML0711	---	850307-849828	-16.43
ML0726	bccA	869492-867696	-19.59
ML0728	sseA	870918-870028	-37.21
ML0729	---	871760-871119	-21.77
ML0733	---	874677-875195	-57.16
ML0736	purE	877243-877758	-15.39
ML0737	fadE25	877853-879022	-24.59
ML0755	---	897753-897493	-17.55
ML0760	whiB2	903227-903496	-16.86
ML0765	manA	907183-908415	-16.74
ML0773	mtrA	915859-916555	-16.98
ML0775	lpqB	918368-920137	-18.35
ML0776	---	920258-920515	-15.01
ML0779	secA	921772-924544	-21.89
ML0782	---	926168-927325	-20.49
ML0793	---	936847-937605	-15.03
ML0796	---	942266-942442	-14.7
ML0799	---	949448-949041	-14.64
ML0804	whiB1	953919-953665	-33.9
ML0806	---	955206-955727	-20.57
ML0814	---	963593-963841	-20.11
ML0826	glyS	978841-980232	-16.07
ML0834	---	990703-990401	-15.17
ML0837	---	993882-994265	-21.31
ML0838	cysE	996353-995670	-20.61
ML0841	(35 Kda gene)	998972-999895	-21.78
ML0842	---	1000551-1001786	-19.23
ML0852	ribF	1012135-1013130	-17.01
ML0853	rpsO	1013248-1013517	-16.98
ML0854	gpsl	1013839-1016160	-18.07
ML0855	pepR	1016249-1017523	-24.66
ML0857	---	1020442-1019690	-19.47
ML0863	---	1026901-1027215	-24.59
ML0864	pepA	1028860-1027286	-15.03
ML0866	ilvE	1030181-1031287	-15.77
ML0868	cobT	1033111-1032056	-27.62
ML0871	---	1035224-1035580	-20.47
ML0873	---	1036449-1037423	-15.51
ML0878	---	1042383-1043021	-18.74
ML0883	trpD	1047664-1048764	-15.84
ML0885	---	1050963-1052087	-16.97
ML0886	---	1052132-1053286	-17.97
ML0892	---	1057963-1058697	-14.45
ML0896	aroG	1061587-1062975	-16.33
ML0901	---	1067600-1068514	-17.63
ML0904	---	1070251-1070655	-16.79
ML0905	---	1071028-1071459	-17.93
ML0923	---	1092221-1092613	-15.09
ML0925	glnA	1094376-1095812	-39.75
ML0926	---	1096432-1096064	-37.98
ML0928	---	1098053-1098337	-15.05
ML0949	---	1119143-1118730	-21
ML0956	---	1124867-1125376	-17.75
ML0961	metE	1130059-1127777	-36.2
ML0977	ftsK	1144496-1147156	-15.84
ML0979	---	1147775-1148356	-14.69
ML0988	recX	1155157-1155672	-15.34
ML0990	---	1157281-1157910	-16.24
ML0997	---	1165270-1166736	-14.78
ML1001	---	1172874-1172599	-17.45
ML1002	---	1172919-1174982	-16.87
ML1003	lexA	1175728-1175021	-16.06
ML1006	---	1177170-1177655	-18.74
ML1009	---	1180499-1179519	-15.33
ML1013	---	1184173-1183481	-21.33
ML1014	---	1185289-1184330	-22.31
ML1017	---	1187205-1186213	-17.88
ML1022	rpoT	1190909-1189185	-19.46
ML1024	suhB	1191843-1192718	-23.25
ML1026	---	1193568-1193870	-32.91
ML1029	---	1194835-1195656	-15.42
ML1033	---	1196399-1195701	-21.81
ML1051	xclC	1217109-1218539	-14.91
ML1053	---	1220374-1220673	-17.99
ML1056	---	1221787-1222074	-23.11
ML1058	---	1223646-1222693	-17.1
ML1061	---	1226442-1227005	-17.23
ML1066	tagA	1230985-1231563	-17.19
ML1075	---	1239060-1238386	-18.09
ML1080	mrp	1244906-1243755	-14.75
ML1101	---	1272632-1273771	-18.8
ML1105	---	1279262-1279951	-14.62
ML1106	---	1280426-1280767	-17.84
ML1116	---	1292138-1292701	-20.23
ML1120	---	1295911-1298532	-38.39
ML1131	thrB	1322114-1323061	-21.18
ML1132	rho	1323331-1325163	-21.22
ML1133	rpmE	1325747-1325728	-16.44
ML1155	---	1351359-1352021	-20.09
ML1159	---	1354280-1355185	-19.77
ML1167	---	1365551-1366639	-18.23
ML1175	---	1371782-1372444	-16.96
ML1176	---	1372844-1372485	-15.44
ML1180	---	1380587-1380300	-30.13
ML1182	---	1382269-1381004	-16.57
ML1192	acpS	1406273-1405881	-14.53
ML1193	---	1406363-1407691	-22.65
ML1199	lspA	1417029-1417634	-34.5
ML1207	dnaE	1423014-1426547	-22.65
ML1209	ilvA	1428251-1429534	-15.01
ML1213	---	1436880-1434679	-14.77
ML1214	---	1437648-1437010	-14.72
ML1222	---	1443804-1444400	-16.96
ML1227	nadC	1449348-1450208	-46.31
ML1241	---	1476551-1477435	-17.87
ML1253	glbO	1498537-1498151	-16.62
ML1254	---	1498706-1499353	-15.26
ML1261	hisA	1506032-1506769	-15.47
ML1267	---	1510440-1511534	-16.75
ML1275	---	1518430-1518666	-17.1
ML1277	pykA	1519741-1521159	-15.42
ML1286	---	1531867-1532484	-14.42
ML1289	---	1537584-1538114	-15.38
ML1301	cysQ	1549219-1550034	-18.95
ML1302	cysS2	1550230-1551384	-20.62
ML1304	ansP1	1554015-1552519	-14.88
ML1313	---	1566111-1566956	-20.37
ML1314	---	1567363-1567070	-22.18
ML1316	---	1568244-1570073	-16.82
ML1330	---	1582158-1583132	-24
ML1334	---	1587322-1588140	-22.63
ML1344	---	1603242-1602982	-19.27
ML1363	pyrG	1624152-1625924	-18.05
ML1372	---	1631870-1633258	-15.28
ML1383	coaE	1654200-1655432	-17.58
ML1384	---	1656225-1656563	-15.99
ML1391	---	1668199-1667501	-14.91
ML1393	lysX	1675042-1671923	-16.77
ML1440	---	1734472-1733639	-19.87
ML1445	---	1739875-1739651	-18.86
ML1446	---	1740484-1740098	-20.58
ML1448	sigX	1740904-1741458	-14.62
ML1458	proA	1752980-1751751	-20.79
ML1463	---	1761347-1759305	-14.61
ML1464	proB	1762667-1761564	-19.7
ML1466	rpmA	1764491-1764225	-18.56
ML1470	---	1768989-1768618	-19.12
ML1478	mmuM	1781326-1782207	-19.17
ML1485	---	1788538-1787915	-16.23
ML1486	---	1788670-1791258	-22.65
ML1492	---	1800203-1797612	-17.84
ML1497	---	1805474-1803621	-16.1
ML1503A	---	1815091-1815375	-16.95
ML1506	---	1817334-1818380	-15.22
ML1508	---	1820048-1819557	-19.95
ML1517	---	1831674-1831393	-15.81
ML1523	---	1838110-1837820	-15.78
ML1525	---	1840466-1840011	-16.41
ML1539	---	1858031-1856520	-17.13
ML1544	---	1867889-1866369	-14.78
ML1562	---	1887898-1886294	-17.87
ML1575	---	1900462-1900169	-16.11
ML1584	---	1909590-1909844	-16.42
ML1590	frr	1915424-1914867	-18.69
ML1600	xerC	1925737-1924844	-14.74
ML1601	---	1927119-1926754	-15.36
ML1603	---	1928636-1928376	-14.79
ML1604	---	1929235-1928846	-17.16
ML1607	---	1932990-1932700	-15.33
ML1615	trmD	1939455-1938739	-16.29
ML1622	ffh	1945366-1943801	-14.94
ML1629	smc	1958465-1954854	-20.35
ML1644	---	1978961-1979773	-17.1
ML1649	---	1988251-1987829	-18.49
ML1654	acpM	1994876-1994529	-17.71
ML1657	---	1997444-1998865	-34
ML1658	fpg	2000839-1999991	-20.17
ML1663	coaD	2005605-2005132	-15.2
ML1669	---	2013056-2013904	-17.29
ML1675	ung	2019960-2019277	-15.13
ML1678	ddlA	2022973-2021819	-18.61
ML1682	---	2027713-2028648	-18.2
ML1683	---	2029319-2028717	-29.26
ML1685	leuC	2031629-2030172	-16.07
ML1691	leuB	2038165-2037155	-14.99
ML1694	ilvC	2043721-2042720	-14.64
ML1698	---	2047817-2046984	-17.65
ML1700	gatB	2051649-2050120	-15.16
ML1704	---	2055043-2055741	-15.81
ML1705	ligA	2057828-2055744	-18.39
ML1726	---	2083338-2082421	-19.1
ML1730	adhA	2087916-2089004	-21.33
ML1752	---	2122227-2121319	-35.39
ML1753	---	2127088-2123768	-26.41
ML1755	sdaA	2131033-2129657	-22.8
ML1756	---	2131291-2131614	-23.09
ML1770	uspC	2145165-2146505	-16.82
ML1791	---	2166063-2165620	-21.04
ML1795	hsp18	2174297-2174743	-19.92
ML1796	---	2175302-2175715	-15.4
ML1802	---	2184319-2183195	-25.17
ML1804	---	2184845-2185741	-16.26
ML1813	---	2194849-2194277	-15.15
ML1814	acn	2195132-2197966	-39.76
ML1828	PPE	2214166-2212448	-18.46
ML1829	---	2214813-2215190	-23.18
ML1839	sppA	2228744-2226936	-25.19
ML1840	rplO	2229420-2228980	-17.36
ML1877	tuf	2256980-2255790	-20.41
ML1890	rpoC	2273220-2269270	-17.09
ML1895	rplL	2280827-2280435	-17.46
ML1904	rplA	2291016-2290309	-15.98
ML1908	---	2293644-2293144	-23.91
ML1915	---	2298471-2298815	-15.64
ML1918	---	2302626-2301835	-18.14
ML1921	---	2305077-2304307	-17.14
ML1925	sodC	2311493-2310771	-18.81
ML1938	lytB2	2325570-2324563	-18.81
ML1952	desA2	2340097-2339270	-33.86
ML1955	truA	2344078-2343329	-23.16
ML1958	rpsD	2346439-2345834	-19.66
ML1966	lpqH	2349989-2350474	-16.09
ML1982	---	2366597-2366905	-20.58
ML1987	ctpA	2373427-2375727	-14.74
ML1997	---	2388164-2387532	-18.95
ML2012	---	2404888-2404469	-16.76
ML2013	---	2405736-2405356	-14.54
ML2015	cinA	2408598-2407300	-15.65
ML2038	bfrA	2429802-2429323	-15.57
ML2041	oxyR	2432919-2431984	-17.12
ML2044	---	2434589-2434368	-14.38
ML2059	---	2446556-2447230	-15.98
ML2070	---	2460317-2462518	-14.89
ML2073	---	2467140-2466445	-15.23
ML2075	---	2468739-2467984	-24.99
ML2077	gcvH	2469866-2469468	-16.75
ML2081	pgsA2	2472707-2472087	-17.74
ML2083	ilvG	2476859-2475213	-16.02
ML2084	---	2476953-2478869	-25.19
ML2091	---	2487709-2487894	-14.41
ML2093	pstA1	2490045-2489131	-18.11
ML2113	---	2514415-2513870	-17.55
ML2118	echA6	2519513-2518770	-15.08
ML2134	fprB	2537480-2535813	-23.87
ML2142	---	2543816-2543007	-20.28
ML2155	---	2556940-2556716	-14.79
ML2161	fadB	2571305-2569161	-15
ML2172	---	2583247-2583603	-20.28
ML2186	---	2600276-2601430	-18.36
ML2188	phoY1	2603578-2604246	-17.99
ML2189	phoT	2605049-2604273	-17.73
ML2199	---	2612896-2613198	-15.12
ML2200	---	2613457-2614143	-14.86
ML2201	---	2615687-2615448	-15.15
ML2203	---	2617849-2618970	-18.32
ML2204	---	2619139-2619327	-19.65
ML2205	purM	2620515-2619421	-18.06
ML2213	pepC	2631400-2630069	-19.74
ML2219	purQ	2636679-2636005	-30.96
ML2226	ptrB	2645034-2642860	-16.33
ML2228	---	2645990-2646610	-16.76
ML2242	---	2661775-2661044	-17.75
ML2249	---	2673037-2672720	-14.81
ML2252	---	2676003-2675767	-14.59
ML2254	otsA	2677263-2678759	-16.69
ML2263	menB	2687461-2686559	-16.34
ML2277	---	2700164-2701156	-15.13
ML2279	---	2704148-2702658	-16.77
ML2289	---	2714178-2713408	-14.64
ML2295	---	2721260-2720556	-22.99
ML2297	---	2722010-2722984	-17.06
ML2313	---	2740945-2741547	-18.5
ML2314	glpK	2743339-2741813	-24.58
ML2324	leuA	2754640-2756463	-15.85
ML2327	---	2758984-2759676	-17.24
ML2329	recR	2761241-2760630	-17.73
ML2336	---	2769043-2767652	-19.03
ML2349	---	2792183-2790912	-14.84
ML2379	---	2850209-2849880	-15.3
ML2380	---	2850944-2850483	-17.02
ML2390	---	2861605-2861300	-18.17
ML2392	---	2862579-2863013	-34.34
ML2400	---	2871509-2870652	-26.58
ML2402	---	2872831-2873604	-14.66
ML2406	---	2877398-2878282	-14.89
ML2407	---	2878685-2878350	-26.51
ML2420	hemD	2896526-2894835	-15.03
ML2426	cmaA2	2901516-2902442	-14.48
ML2430	proC	2906374-2905490	-30.76
ML2439	---	2915085-2914489	-14.37
ML2446	---	2922708-2921383	-26.17
ML2450	---	2925762-2926499	-17.82
ML2451	deoC	2927236-2926556	-17.03
ML2453	---	2927997-2927710	-18.41
ML2457	---	2930178-2930879	-17.74
ML2474	---	2948141-2947158	-15.33
ML2478	---	2953146-2952757	-20.14
ML2485	---	2960008-2959460	-17.64
ML2487	pyrE	2961539-2961000	-14.89
ML2489	---	2963135-2962275	-16.84
ML2490	clpB	2965766-2963220	-26.59
ML2493	hspR	2969696-2969298	-18.03
ML2503	rfbA	2985166-2984300	-15.06
ML2507	---	2988521-2987949	-22.23
ML2518	---	3000208-2999816	-16.4
ML2527	---	3010275-3009256	-20.8
ML2534	---	3016411-3016103	-24.72
ML2562	---	3054587-3054877	-15.1
ML2563	fadE5	3055229-3057064	-31.45
ML2564	fadA2	3058859-3057486	-18.25
ML2568	---	3063888-3063262	-14.4
ML2569A	---	3065268-3065441	-14.91
ML2580	---	3081329-3080175	-20.09
ML2594	mce1F	3099125-3100675	-27.14
ML2598	---	3102971-3103525	-22.83
ML2608	ilvD	3114718-3113024	-28.83
ML2615	---	3121499-3122188	-15.48
ML2616	---	3122779-3122267	-19.18
ML2620	---	3131700-3128833	-14.55
ML2622	---	3133268-3132576	-16.99
ML2624	pckA	3135274-3137103	-17.16
ML2627	---	3140261-3141280	-23.64
ML2631	---	3149044-3147695	-15.29
ML2640	---	3159987-3159055	-26
ML2647	---	3166865-3167398	-18.34
ML2651	---	3173289-3173606	-25.46
ML2663	oxyS	3190307-3189375	-16.22
ML2664	---	3190775-3191530	-18.92
ML2667	---	3196405-3194549	-49.11
ML2670	---	3199961-3197961	-16.14
ML2682	rpll	3233136-3232678	-24.43
