# Supplementary material for: Implications of high level pseudogene transcription in Mycobacterium leprae
Source: BMC Genomics. 2009 Aug 25;10:397. doi: 10.1186/1471-2164-10-397 (PMC2753549; doi:10.1186/1471-2164-10-397)
Supplement: Additional file 3 — M. leprae pseudogene promoter-like regions and truncation of transcribed pseudogenes compared to M. tuberculosis homologs. Using the M. leprae sequence data from 92 transcribed pseudogenes , the presence of promoter-like regions and truncation of transcribed pseudogenes were analyzed and compared to M. tuberculosis homologs using "bend-it" DNA curvature analysis . ML#: . Rv#: . Start: Start codon as assigned to pseudogene . ISp bp: Upstream intergenic space in bp as assigned . HP deg/tn: Highest DNA curvature peak above threshold in degrees/helical turn found in the intergenic space as assigned by "bend-it" using DNase I values for bend parameters [41]. Pks: Number of static DNA curvature peaks with threshold > 5 degrees in the intergenic space as assigned by "bend-it" using DNase I values for bend parameters. # Stop: Number of stop codons present in the pseudogene frame. % Rv: The percentage of coding frame available before the first stop codon compared to the Mycobacterium tuberculosis ortholog as assigned in . [file 1471-2164-10-397-S3.xls]

## Sheet: Diana_92_Truncate
ML# 1	Gene Name	Rv# 2	Putative Protein			Start	ISp bp	HP deg/tn	Pks	# Stop	Stop 1	St aa	%Rv
ML2146c	fadE10	Rv0873	acyl-CoA dehydrogenase			atg	1319	9	9	28	taa	3	0.45
ML0264c	ML0264c	RV2775	hypothetical protein			atg	433	8	2	5	taa	2	1.3
ML0461	ML0461	Rv2618	conserved hypothetical protein			ttg	216	16	1	3	tag	4	1.7
ML2538c	PPE16	Rv0256c	PPE-family protein			atg	119	6.3	1	5	tag	11	2.1
ML1287c	ML1287c	Rv1627	lipid carrier protein			atg	194	7.3	1	6	tag	9	2.2
ML1609c	fdhF	Rv2900c	molybdopterin-containing oxidoreductase			atg	215	7.2	3	10	tag	17	2.2
ML1870c	pqqE	Rv0693	coenzyme pqq synthesis protein E			atg	80	7.5	1	9	tag	10	2.5
Ml0655	Ml0655	Rv3163c	secreted protein			gtg	38	8.8	2	13	tga	11	2.6
ML0495	PE_PGRS2	Rv3590c	PE_PGRS family			atg	129	10.5	3	6	tag	18	3
ML2514c	ML2514c	Rv3481c	possible membrane protein			atg	482	9	1	11	taa	7	3
ML0725	sigF	Rv3286c	SigF ECF sigma factor			gtg	96	12	1	6	tag	8	3.1
ML0434	scoA	Rv2504c	succinyl-CoA: 3-ketoacid-CoA transferase A-			atg	121	9.6	1	4	tag	9	3.6
ML1507c	ML1507c	Rv1156	hypothetical protein			gtg	816	10	3	8	taa	7	3.6
ML0148	ML0148	Rv0944	formamidopyrimidine-DNA glycosylase			ttg	544	7.8	4	4	tag	6	3.8
ML0340	fadE34	Rv3573c	FadE34			ttg	404	7.8	3	20	tga	28	3.9
ML0789	desA3	Rv3229c	linoleoyl-CoA desaturase			atg	109	5.1	1	16	tga	17	3.9
ML0343	ML0343	Rv3570	putative oxidoreductase			gtg	237	16.8	3	7	tga	16	4.1
ML0357c	fadE26	Rv3504	acyl-CoA dehydrogenase			atg	222	6.8	2	14	tag	17	4.2
ML2431c	ML2431c	Rv0499	hypothetical protein			atg	35	8	1	8	tag	12	4.2
ML0416	dnaE2	Rv3370	DNA polymerase III [alpha] chain			atg	301	15	4	23	taa	47	4.4
ML0511c	ML0511c	Rv2558	conserved hypothetical			ttg	317	6.5	2	6	tga	11	4.6
ML1326c	ML1326c	Rv2102	conserved hypothetical protein			gtg	206	6.5	1	4	tag	12	5
ML0619c	ML0619c	Rv2387	conserved hypothetical protein			atg	104	7	1	5	taa	23	5.5
ML0931	erg3	Rv1814	C-5 sterol desaturase			atg	253	8.8	2	9	tga	17	5.6
ML0599c	fadE15	Rv1467c	acyl-CoA dehydrogenase			ttg	426	9.8	4	21	tga	35	5.7
ML1256c	ML1256c	Rv1598	conserved hypothetical protein			atg	114	6.8	1	2	taa	8	5.8
Ml1012c	sthA	Rv2713	SthA pyridine nucleotide transhydrogenase			atg	413	7.2	4	19	tag	31	6.6
ML2293c	dppA	Rv3666c	periplasmic dipeptide-binding lipoprotein			ttg	722	8.6	4	6	tga	36	6.6
ML1476c	ML1476c	Rv2455c	oxidoreductase alpha subunit			gtg	338	8.4	3	25	tga	44	6.7
ML0820c	lipV	Rv3203	LipV lipase			gtg	662	9.5	4	8	tga	16	7.1
ML0259	ML0259	Rv0450c	conserved large membrane protein			atg	273	10.3	3	23	taa	71	7.3
ML1533c	PPE11	Rv1807	PPE-family protein			atg	58	6.8	1	16	tga	31	7.7
ML0026	PPE1	Rv1789	PPE-family protein			atg	462	11.8	2	4	tga	35	8.7
ML0197c	ML0197c	Rv3649	helicase			atg	338	9.3	1	11	tga	67	8.7
ML0585c	qor	Rv1454c	probable quinone oxidoreductase			atg	22	11.4	1	4	tga	30	9.1
ML0360	yrbE4A	Rv3501c	YrbE4A			ttg	234	8.8	4	6	tga	24	9.4
ML2645c	ML2645c	Rv0139	putative oxidoreductase			ttg	126	9.6	2	6	tga	32	9.4
ML0083c	ML0083c	Rv3831	hypothetical protein			atg	95	5.8	2	7	tag	16	9.9
ML2558	ML2558	Rv0249c	probable succinate dehydrogenase			atg	76	6.5	2	13	tag	30	10.2
ML1374	ML1374	Rv1716	conserved hypothetical			atg	629	12.2	1	10	taa	31	11.2
ML0684	icd1	Rv3339c	isocitrate dehydrogenase			atg	459	9.5	3	9	tga	18	11.3
ML2183c	ML2183c	Rv0826	conserved hypothetical protein			gtg	74	6.9	2	12	tga	42	11.7
ML2287c	ML2287c	Rv0575c	possible oxidoreductase			ttg	171	7.3	2	15	tag	50	12.9
ML1461	rbsK	Rv2436	ribokinase			atg	1915	10	2	7	taa	40	13.1
ML1068c	ML1068c	Rv1212c	glycosyl transferase			atg	180	6.4	2	10	tga	52	13.4
ML0741c	pstB	Rv0933	ATP-binding protein phosphate transport			atg	299	9.6	4	7	taa	38	13.7
ML2006	ML2006	Rv3368c	conserved hypothetical protein			gtg	531	10	3	3	tga	20	13.8
ML0784	ML0784	Rv3234	conserved hypothetical protein			atg	199	11	1	9	tag	39	14.3
ML0566	ML0566	Rv1425	conserved hypothetical			atg	110	6.5	1	5	tga	73	15.8
ML0645	ML0645	Rv3172	hypothetical protein			gtg	1711	8.5	5	7	tag	26	16.1
ML2344c	ML2344c	Rv1200	integral membrane transport protein			atg	26	6.3	1	8	tga	70	16.2
ML1851c	ML1851c	Rv0712	conserved hypothetical protein			gtg	138	5.9	1	5	taa	51	17
ML2232c	ML2232c	Rv0775	conserved hypothetical protein			atg	36	7.3	1	5	tga	36	17.1
ML1414	PE_PGRS5	Rv0872c	PE_PGRS subfamily			gtg	163	7.9	2	10	tag	107	17.6
ML0503	PPE4	Rv1039	PPE-family protein			atg	955	16.2	4	3	tag	35	17.9
ML2436	ML2436	Rv0494	transcriptional regulator (GntR family)			ttg	148	5.5	1	9	tga	44	18
ML1801	ML1801	Rv1491c	conserved membrane protein			gtg	190	9	1	3	tag	47	18.6
ML2021	ML2021	Rv1894	similar to dioxygenase			atg	288	11.4	2	11	tag	72	19.2
ML0586	ML0586	Rv1455	conserved hypothetical protein			atg	22	8.3	3	8	tag	59	20.5
ML0027c	ML0027c	Rv0037c	integral membrane protein			ttg	180	9.7	2	8	tga	93	21
ML1450c	cobM	Rv2071c	precorrin-4 C11-methyltransferase			gtg	147	6.8	1	10	tga	57	22.6
ML1456c	ML1456c	Rv2425c	conserved hypothetical			atg	31	6	1	16	tga	109	22.7
ML0034	esxC	Rv3890	ESAT-6 like protein esxC			atg	614	14.5	2	2	tag	22	23.2
ML0157c	ML0157c	Rv0953	oxidoreductase			atg	205	6.7	2	7	tga	66	23.3
ML1542	cyp143	Rv1785	probable cytochrome P450			atg	227	9.8	5	19	taa	95	24.1
ML0932	ML0932	Rv1815	conserved hypothetical			gtg	183	6.8	3	6	taa	55	24.8
ML2470	proZ	Rv3756c	transport system permease			atg	830	15	2	9	tga	60	24.9
ML0499c	ML0499c	Rv2575	conserved glycine rich membrane protein			ttg	93	6.3	2	7	taa	76	25.8
ML0933	ML0933	Rv1816	Transcriptional regulator			ttg	1191	8.8	1	5	tag	62	26.4
ML0422	ML0422	Rv3362	hypothetical protein			gtg	121	12	1	3	tag	52	26.8
ML0459	ML0459	Rv2616	conserved hypothetical protein			gtg	25	10.6	1	4	taa	46	27.5
ML1999c	ML1999c	PA4872	carboxyvinyl-carboxyphosphonate Pmutase			atg	399	11.8	4	0	tga	85	29.5
ML2165c	far	Rv0855	fatty acyl-CoA racemase			gtg	240	10.2	2	9	tga	109	30.3
ML0609	ML0609	Rv2406	conserved hypothetical protein			atg	247	10.9	2	2	taa	47	32.8
ML1745c	fadE22	Rv3061c	FadE22 acyl-CoA dehydrogenase			atg	329	7.7	3	15	tag	288	39.3
ML0449c	tesB2	Rv2605c	TesB2			gtg	44	11.4	2	8	taa	112	39.6
ML1838	fucA	Rv0727c	L-fuculose phosphate aldolase			atg	80	6.8	1	2	taa	88	40.2
ML0057c	ML0057c	Rv3866	RD1 gene with RBS			atg	619	9.1	5	10	tag	122	43.2
ML0982	ML0982	Rv2743	conserved hypothetical protein			gtg	35	9	2	5	tag	125	46.1
ML1529c	ML1529c	Rv2776	probable oxidoreductase			gtg	516	8	1	10	tga	69	46.5
ML0262	esxJ	Rv1038c	conserved hypothetical protein			atg	1122	10.4	2	1	taa	48	48.5
ML1349c	ML1349c	Rv1686c	integral membrane protein ABC transporter			atg	78	8	1	13	tga	111	48.9
ML0477c	ML0477c	Rv2600	hypothetical protein			gtg	117	8	3	5	tga	79	58.9
ML1527c	dapB	Rv2773c	dihydropicolinate reductase			atg	887	8.6	3	3	tga	149	60.6
ML0981	35kd	Rv2744c	35kd alanine rich protein ag			atg	140	6.2	2	5	tag	167	61.5
ML1156	ML1156	Rv1322	conserved hypothetical protein			atg	24	8	1	1	tag	61	61.6
ML1325	ML1325	Rv2103c	conserved hypothetical protein			atg	86	6.2	1	1	taa	97	66.9
ML2282c	ML2282c	Rv0566c	conserved hypothetical protein			atg	70	7.7	2	2	taa	123	75
ML2004	ML2004	Rv2715	putative hydrolase			gtg	222	8.9	2	0	tga	86	75.3
ML0531	pyrR	Rv1379	regulatory protein pyrimidine biosynthesis			atg	21	7.2	2	2	tga	157	80.9
ML1674	rpmB	Rv2058	50S ribosomal protein L28			atg	264	8.8	4	1	taa	64	81
ML1295c	lppL	Rv2138	lipoprotein			ttg	85	6.3	1	0	tga	339	97.2

## Sheet: Diana_92_Truncate (2)
ML# 1	Gene Name	Rv# 2	Putative Protein			Start	ISp bp	HP deg/tn	Pks	# Stop	%Rv
ML2146c	fadE10	Rv0873	acyl-CoA dehydrogenase			atg	1319	9	9	28	0.45
ML0264c	ML0264c	RV2775	hypothetical protein			atg	433	8	2	5	1.3
ML0461	ML0461	Rv2618	conserved hypothetical protein			ttg	216	16	1	3	1.7
ML2538c	PPE16	Rv0256c	PPE-family protein			atg	119	6.3	1	5	2.1
ML1287c	ML1287c	Rv1627	lipid carrier protein			atg	194	7.3	1	6	2.2
ML1609c	fdhF	Rv2900c	molybdopterin-containing oxidoreductase			atg	215	7.2	3	10	2.2
ML1870c	pqqE	Rv0693	coenzyme pqq synthesis protein E			atg	80	7.5	1	9	2.5
Ml0655	Ml0655	Rv3163c	secreted protein			gtg	38	8.8	2	13	2.6
ML0495	PE_PGRS2	Rv3590c	PE_PGRS family			atg	129	10.5	3	6	3
ML2514c	ML2514c	Rv3481c	possible membrane protein			atg	482	9	1	11	3
ML0725	sigF	Rv3286c	SigF ECF sigma factor			gtg	96	12	1	6	3.1
ML0434	scoA	Rv2504c	succinyl-CoA: 3-ketoacid-CoA transferase A-			atg	121	9.6	1	4	3.6
ML1507c	ML1507c	Rv1156	hypothetical protein			gtg	816	10	3	8	3.6
ML0148	ML0148	Rv0944	formamidopyrimidine-DNA glycosylase			ttg	544	7.8	4	4	3.8
ML0340	fadE34	Rv3573c	FadE34			ttg	404	7.8	3	20	3.9
ML0789	desA3	Rv3229c	linoleoyl-CoA desaturase			atg	109	5.1	1	16	3.9
ML0343	ML0343	Rv3570	putative oxidoreductase			gtg	237	16.8	3	7	4.1
ML0357c	fadE26	Rv3504	acyl-CoA dehydrogenase			atg	222	6.8	2	14	4.2
ML2431c	ML2431c	Rv0499	hypothetical protein			atg	35	8	1	8	4.2
ML0416	dnaE2	Rv3370	DNA polymerase III [alpha] chain			atg	301	15	4	23	4.4
ML0511c	ML0511c	Rv2558	conserved hypothetical			ttg	317	6.5	2	6	4.6
ML1326c	ML1326c	Rv2102	conserved hypothetical protein			gtg	206	6.5	1	4	5
ML0619c	ML0619c	Rv2387	conserved hypothetical protein			atg	104	7	1	5	5.5
ML0931	erg3	Rv1814	C-5 sterol desaturase			atg	253	8.8	2	9	5.6
ML0599c	fadE15	Rv1467c	acyl-CoA dehydrogenase			ttg	426	9.8	4	21	5.7
ML1256c	ML1256c	Rv1598	conserved hypothetical protein			atg	114	6.8	1	2	5.8
Ml1012c	sthA	Rv2713	SthA pyridine nucleotide transhydrogenase			atg	413	7.2	4	19	6.6
ML2293c	dppA	Rv3666c	periplasmic dipeptide-binding lipoprotein			ttg	722	8.6	4	6	6.6
ML1476c	ML1476c	Rv2455c	oxidoreductase alpha subunit			gtg	338	8.4	3	25	6.7
ML0820c	lipV	Rv3203	LipV lipase			gtg	662	9.5	4	8	7.1
ML0259	ML0259	Rv0450c	conserved large membrane protein			atg	273	10.3	3	23	7.3
ML1533c	PPE11	Rv1807	PPE-family protein			atg	58	6.8	1	16	7.7
ML0026	PPE1	Rv1789	PPE-family protein			atg	462	11.8	2	4	8.7
ML0197c	ML0197c	Rv3649	helicase			atg	338	9.3	1	11	8.7
ML0585c	qor	Rv1454c	probable quinone oxidoreductase			atg	22	11.4	1	4	9.1
ML0360	yrbE4A	Rv3501c	YrbE4A			ttg	234	8.8	4	6	9.4
ML2645c	ML2645c	Rv0139	putative oxidoreductase			ttg	126	9.6	2	6	9.4
ML0083c	ML0083c	Rv3831	hypothetical protein			atg	95	5.8	2	7	9.9
ML2558	ML2558	Rv0249c	probable succinate dehydrogenase			atg	76	6.5	2	13	10.2
ML1374	ML1374	Rv1716	conserved hypothetical			atg	629	12.2	1	10	11.2
ML0684	icd1	Rv3339c	isocitrate dehydrogenase			atg	459	9.5	3	9	11.3
ML2183c	ML2183c	Rv0826	conserved hypothetical protein			gtg	74	6.9	2	12	11.7
ML2287c	ML2287c	Rv0575c	possible oxidoreductase			ttg	171	7.3	2	15	12.9
ML1461	rbsK	Rv2436	ribokinase			atg	1915	10	2	7	13.1
ML1068c	ML1068c	Rv1212c	glycosyl transferase			atg	180	6.4	2	10	13.4
ML0741c	pstB	Rv0933	ATP-binding protein phosphate transport			atg	299	9.6	4	7	13.7
ML2006	ML2006	Rv3368c	conserved hypothetical protein			gtg	531	10	3	3	13.8
ML0784	ML0784	Rv3234	conserved hypothetical protein			atg	199	11	1	9	14.3
ML0566	ML0566	Rv1425	conserved hypothetical			atg	110	6.5	1	5	15.8
ML0645	ML0645	Rv3172	hypothetical protein			gtg	1711	8.5	5	7	16.1
ML2344c	ML2344c	Rv1200	integral membrane transport protein			atg	26	6.3	1	8	16.2
ML1851c	ML1851c	Rv0712	conserved hypothetical protein			gtg	138	5.9	1	5	17
ML2232c	ML2232c	Rv0775	conserved hypothetical protein			atg	36	7.3	1	5	17.1
ML1414	PE_PGRS5	Rv0872c	PE_PGRS subfamily			gtg	163	7.9	2	10	17.6
ML0503	PPE4	Rv1039	PPE-family protein			atg	955	16.2	4	3	17.9
ML2436	ML2436	Rv0494	transcriptional regulator (GntR family)			ttg	148	5.5	1	9	18
ML1801	ML1801	Rv1491c	conserved membrane protein			gtg	190	9	1	3	18.6
ML2021	ML2021	Rv1894	similar to dioxygenase			atg	288	11.4	2	11	19.2
ML0586	ML0586	Rv1455	conserved hypothetical protein			atg	22	8.3	3	8	20.5
ML0027c	ML0027c	Rv0037c	integral membrane protein			ttg	180	9.7	2	8	21
ML1450c	cobM	Rv2071c	precorrin-4 C11-methyltransferase			gtg	147	6.8	1	10	22.6
ML1456c	ML1456c	Rv2425c	conserved hypothetical			atg	31	6	1	16	22.7
ML0034	esxC	Rv3890	ESAT-6 like protein esxC			atg	614	14.5	2	2	23.2
ML0157c	ML0157c	Rv0953	oxidoreductase			atg	205	6.7	2	7	23.3
ML1542	cyp143	Rv1785	probable cytochrome P450			atg	227	9.8	5	19	24.1
ML0932	ML0932	Rv1815	conserved hypothetical			gtg	183	6.8	3	6	24.8
ML2470	proZ	Rv3756c	transport system permease			atg	830	15	2	9	24.9
ML0499c	ML0499c	Rv2575	conserved glycine rich membrane protein			ttg	93	6.3	2	7	25.8
ML0933	ML0933	Rv1816	Transcriptional regulator			ttg	1191	8.8	1	5	26.4
ML0422	ML0422	Rv3362	hypothetical protein			gtg	121	12	1	3	26.8
ML0459	ML0459	Rv2616	conserved hypothetical protein			gtg	25	10.6	1	4	27.5
ML1999c	ML1999c	PA4872	carboxyvinyl-carboxyphosphonate Pmutase			atg	399	11.8	4	0	29.5
ML2165c	far	Rv0855	fatty acyl-CoA racemase			gtg	240	10.2	2	9	30.3
ML0609	ML0609	Rv2406	conserved hypothetical protein			atg	247	10.9	2	2	32.8
ML1745c	fadE22	Rv3061c	FadE22 acyl-CoA dehydrogenase			atg	329	7.7	3	15	39.3
ML0449c	tesB2	Rv2605c	TesB2			gtg	44	11.4	2	8	39.6
ML1838	fucA	Rv0727c	L-fuculose phosphate aldolase			atg	80	6.8	1	2	40.2
ML0057c	ML0057c	Rv3866	RD1 gene with RBS			atg	619	9.1	5	10	43.2
ML0982	ML0982	Rv2743	conserved hypothetical protein			gtg	35	9	2	5	46.1
ML1529c	ML1529c	Rv2776	probable oxidoreductase			gtg	516	8	1	10	46.5
ML0262	esxJ	Rv1038c	conserved hypothetical protein			atg	1122	10.4	2	1	48.5
ML1349c	ML1349c	Rv1686c	integral membrane protein ABC transporter			atg	78	8	1	13	48.9
ML0477c	ML0477c	Rv2600	hypothetical protein			gtg	117	8	3	5	58.9
ML1527c	dapB	Rv2773c	dihydropicolinate reductase			atg	887	8.6	3	3	60.6
ML0981	35kd	Rv2744c	35kd alanine rich protein ag			atg	140	6.2	2	5	61.5
ML1156	ML1156	Rv1322	conserved hypothetical protein			atg	24	8	1	1	61.6
ML1325	ML1325	Rv2103c	conserved hypothetical protein			atg	86	6.2	1	1	66.9
ML2282c	ML2282c	Rv0566c	conserved hypothetical protein			atg	70	7.7	2	2	75
ML2004	ML2004	Rv2715	putative hydrolase			gtg	222	8.9	2	0	75.3
ML0531	pyrR	Rv1379	regulatory protein pyrimidine biosynthesis			atg	21	7.2	2	2	80.9
ML1674	rpmB	Rv2058	50S ribosomal protein L28			atg	264	8.8	4	1	81
ML1295c	lppL	Rv2138	lipoprotein			ttg	85	6.3	1	0	97.2
	Start=Start codon
	ISp bp=Upstream intergenic space
	HP deg/tn=Bend-It highest intrinsic peak-degrees/DNA turn
	Pks=Peak number/intergenic space
	#Stop=Stop number/pseudogene frame
	%Rv=% bases remaining calculated from Rv ortholog frame

## Sheet: Diana_92_Truncate (4)
ML#	Gene Name	Rv#	Putative Protein			Start	ISp bp	HP deg/tn	Pks	# Stop	%Rv
ML2146c	fadE10	Rv0873	acyl-CoA dehydrogenase			atg	1319	9	9	28	0.45
ML0264c	ML0264c	RV2775	hypothetical protein			atg	433	8	2	5	1.3
ML0461	ML0461	Rv2618	conserved hypothetical protein			ttg	216	16	1	3	1.7
ML2538c	PPE16	Rv0256c	PPE-family protein			atg	119	6.3	1	5	2.1
ML1609c	fdhF	Rv2900c	molybdopterin-containing oxidoreductase			atg	215	7.2	3	10	2.2
ML1287c	ML1287c	Rv1627	lipid carrier protein			atg	194	7.3	1	6	2.2
ML1870c	pqqE	Rv0693	coenzyme pqq synthesis protein E			atg	80	7.5	1	9	2.5
Ml0655	Ml0655	Rv3163c	secreted protein			gtg	38	8.8	2	13	2.6
ML2514c	ML2514c	Rv3481c	possible membrane protein			atg	482	9	1	11	3
ML0495	PE_PGRS2	Rv3590c	PE_PGRS family			atg	129	10.5	3	6	3
ML0725	sigF	Rv3286c	SigF ECF sigma factor			gtg	96	12	1	6	3.1
ML0434	scoA	Rv2504c	succinyl-CoA: 3-ketoacid-CoA transferase A-			atg	121	9.6	1	4	3.6
ML1507c	ML1507c	Rv1156	hypothetical protein			gtg	816	10	3	8	3.6
ML0148	ML0148	Rv0944	formamidopyrimidine-DNA glycosylase			ttg	544	7.8	4	4	3.8
ML0789	desA3	Rv3229c	linoleoyl-CoA desaturase			atg	109	5.1	1	16	3.9
ML0340	fadE34	Rv3573c	FadE34			ttg	404	7.8	3	20	3.9
ML0343	ML0343	Rv3570	putative oxidoreductase			gtg	237	16.8	3	7	4.1
ML0357c	fadE26	Rv3504	acyl-CoA dehydrogenase			atg	222	6.8	2	14	4.2
ML2431c	ML2431c	Rv0499	hypothetical protein			atg	35	8	1	8	4.2
ML0416	dnaE2	Rv3370	DNA polymerase III [alpha] chain			atg	301	15	4	23	4.4
ML0511c	ML0511c	Rv2558	conserved hypothetical			ttg	317	6.5	2	6	4.6
ML1326c	ML1326c	Rv2102	conserved hypothetical protein			gtg	206	6.5	1	4	5
ML0619c	ML0619c	Rv2387	conserved hypothetical protein			atg	104	7	1	5	5.5
ML0931	erg3	Rv1814	C-5 sterol desaturase			atg	253	8.8	2	9	5.6
ML0599c	fadE15	Rv1467c	acyl-CoA dehydrogenase			ttg	426	9.8	4	21	5.7
ML1256c	ML1256c	Rv1598	conserved hypothetical protein			atg	114	6.8	1	2	5.8
Ml1012c	sthA	Rv2713	SthA pyridine nucleotide transhydrogenase			atg	413	7.2	4	19	6.6
ML2293c	dppA	Rv3666c	periplasmic dipeptide-binding lipoprotein			ttg	722	8.6	4	6	6.6
ML1476c	ML1476c	Rv2455c	oxidoreductase alpha subunit			gtg	338	8.4	3	25	6.7
ML0820c	lipV	Rv3203	LipV lipase			gtg	662	9.5	4	8	7.1
ML0259	ML0259	Rv0450c	conserved large membrane protein			atg	273	10.3	3	23	7.3
ML1533c	PPE11	Rv1807	PPE-family protein			atg	58	6.8	1	16	7.7
ML0197c	ML0197c	Rv3649	helicase			atg	338	9.3	1	11	8.7
ML0026	PPE1	Rv1789	PPE-family protein			atg	462	11.8	2	4	8.7
ML0585c	qor	Rv1454c	probable quinone oxidoreductase			atg	22	11.4	1	4	9.1
ML0360	yrbE4A	Rv3501c	YrbE4A			ttg	234	8.8	4	6	9.4
ML2645c	ML2645c	Rv0139	putative oxidoreductase			ttg	126	9.6	2	6	9.4
ML0083c	ML0083c	Rv3831	hypothetical protein			atg	95	5.8	2	7	9.9
ML2558	ML2558	Rv0249c	probable succinate dehydrogenase			atg	76	6.5	2	13	10.2
ML1374	ML1374	Rv1716	conserved hypothetical			atg	629	12.2	1	10	11.2
ML0684	icd1	Rv3339c	isocitrate dehydrogenase			atg	459	9.5	3	9	11.3
ML2183c	ML2183c	Rv0826	conserved hypothetical protein			gtg	74	6.9	2	12	11.7
ML2287c	ML2287c	Rv0575c	possible oxidoreductase			ttg	171	7.3	2	15	12.9
ML1461	rbsK	Rv2436	ribokinase			atg	1915	10	2	7	13.1
ML1068c	ML1068c	Rv1212c	glycosyl transferase			atg	180	6.4	2	10	13.4
ML0741c	pstB	Rv0933	ATP-binding protein phosphate transport			atg	299	9.6	4	7	13.7
ML2006	ML2006	Rv3368c	conserved hypothetical protein			gtg	531	10	3	3	13.8
ML0784	ML0784	Rv3234	conserved hypothetical protein			atg	199	11	1	9	14.3
ML0566	ML0566	Rv1425	conserved hypothetical			atg	110	6.5	1	5	15.8
ML0645	ML0645	Rv3172	hypothetical protein			gtg	1711	8.5	5	7	16.1
ML2344c	ML2344c	Rv1200	integral membrane transport protein			atg	26	6.3	1	8	16.2
ML1851c	ML1851c	Rv0712	conserved hypothetical protein			gtg	138	5.9	1	5	17
ML2232c	ML2232c	Rv0775	conserved hypothetical protein			atg	36	7.3	1	5	17.1
ML1414	PE_PGRS5	Rv0872c	PE_PGRS subfamily			gtg	163	7.9	2	10	17.6
ML0503	PPE4	Rv1039	PPE-family protein			atg	955	16.2	4	3	17.9
ML2436	ML2436	Rv0494	transcriptional regulator (GntR family)			ttg	148	5.5	1	9	18
ML1801	ML1801	Rv1491c	conserved membrane protein			gtg	190	9	1	3	18.6
ML2021	ML2021	Rv1894	similar to dioxygenase			atg	288	11.4	2	11	19.2
ML0586	ML0586	Rv1455	conserved hypothetical protein			atg	22	8.3	3	8	20.5
ML0027c	ML0027c	Rv0037c	integral membrane protein			ttg	180	9.7	2	8	21
ML1450c	cobM	Rv2071c	precorrin-4 C11-methyltransferase			gtg	147	6.8	1	10	22.6
ML1456c	ML1456c	Rv2425c	conserved hypothetical			atg	31	6	1	16	22.7
ML0034	esxC	Rv3890	ESAT-6 like protein esxC			atg	614	14.5	2	2	23.2
ML0157c	ML0157c	Rv0953	oxidoreductase			atg	205	6.7	2	7	23.3
ML1542	cyp143	Rv1785	probable cytochrome P450			atg	227	9.8	5	19	24.1
ML0932	ML0932	Rv1815	conserved hypothetical			gtg	183	6.8	3	6	24.8
ML2470	proZ	Rv3756c	transport system permease			atg	830	15	2	9	24.9
ML0499c	ML0499c	Rv2575	conserved glycine rich membrane protein			ttg	93	6.3	2	7	25.8
ML0933	ML0933	Rv1816	Transcriptional regulator			ttg	1191	8.8	1	5	26.4
ML0422	ML0422	Rv3362	hypothetical protein			gtg	121	12	1	3	26.8
ML0459	ML0459	Rv2616	conserved hypothetical protein			gtg	25	10.6	1	4	27.5
ML1999c	ML1999c	PA4872	carboxyvinyl-carboxyphosphonate Pmutase			atg	399	11.8	4	0	29.5
ML2165c	far	Rv0855	fatty acyl-CoA racemase			gtg	240	10.2	2	9	30.3
ML0609	ML0609	Rv2406	conserved hypothetical protein			atg	247	10.9	2	2	32.8
ML1745c	fadE22	Rv3061c	FadE22 acyl-CoA dehydrogenase			atg	329	7.7	3	15	39.3
ML0449c	tesB2	Rv2605c	TesB2			gtg	44	11.4	2	8	39.6
ML1838	fucA	Rv0727c	L-fuculose phosphate aldolase			atg	80	6.8	1	2	40.2
ML0057c	ML0057c	Rv3866	RD1 gene with RBS			atg	619	9.1	5	10	43.2
ML0982	ML0982	Rv2743	conserved hypothetical protein			gtg	35	9	2	5	46.1
ML1529c	ML1529c	Rv2776	probable oxidoreductase			gtg	516	8	1	10	46.5
ML0262	esxJ	Rv1038c	conserved hypothetical protein			atg	1122	10.4	2	1	48.5
ML1349c	ML1349c	Rv1686c	integral membrane protein ABC transporter			atg	78	8	1	13	48.9
ML0477c	ML0477c	Rv2600	hypothetical protein			gtg	117	8	3	5	58.9
ML1527c	dapB	Rv2773c	dihydropicolinate reductase			atg	887	8.6	3	3	60.6
ML0981	35kd	Rv2744c	35kd alanine rich protein ag			atg	140	6.2	2	5	61.5
ML1156	ML1156	Rv1322	conserved hypothetical protein			atg	24	8	1	1	61.6
ML1325	ML1325	Rv2103c	conserved hypothetical protein			atg	86	6.2	1	1	66.9
ML2282c	ML2282c	Rv0566c	conserved hypothetical protein			atg	70	7.7	2	2	75
ML2004	ML2004	Rv2715	putative hydrolase			gtg	222	8.9	2	0	75.3
ML0531	pyrR	Rv1379	regulatory protein pyrimidine biosynthesis			atg	21	7.2	2	2	80.9
ML1674	rpmB	Rv2058	50S ribosomal protein L28			atg	264	8.8	4	1	81
ML1295c	lppL	Rv2138	lipoprotein			ttg	85	6.3	1	0	97.2

## Sheet: Diana_92_Truncate (3)
ML# 1	Gene Name	Rv# 2	Putative Protein			Start	ISp bp	HP deg/tn	Pks	# Stop	%Rv
ML2146c	fadE10	Rv0873	acyl-CoA dehydrogenase			atg	1319	9	9	28	0.45
ML0264c	ML0264c	RV2775	hypothetical protein			atg	433	8	2	5	1.3
ML0461	ML0461	Rv2618	conserved hypothetical protein			ttg	216	16	1	3	1.7
ML2538c	PPE16	Rv0256c	PPE-family protein			atg	119	6.3	1	5	2.1
ML1287c	ML1287c	Rv1627	lipid carrier protein			atg	194	7.3	1	6	2.2
ML1609c	fdhF	Rv2900c	molybdopterin-containing oxidoreductase			atg	215	7.2	3	10	2.2
ML1870c	pqqE	Rv0693	coenzyme pqq synthesis protein E			atg	80	7.5	1	9	2.5
Ml0655	Ml0655	Rv3163c	secreted protein			gtg	38	8.8	2	13	2.6
ML0495	PE_PGRS2	Rv3590c	PE_PGRS family			atg	129	10.5	3	6	3
ML2514c	ML2514c	Rv3481c	possible membrane protein			atg	482	9	1	11	3
ML0725	sigF	Rv3286c	SigF ECF sigma factor			gtg	96	12	1	6	3.1
ML0434	scoA	Rv2504c	succinyl-CoA: 3-ketoacid-CoA transferase A-			atg	121	9.6	1	4	3.6
ML1507c	ML1507c	Rv1156	hypothetical protein			gtg	816	10	3	8	3.6
ML0148	ML0148	Rv0944	formamidopyrimidine-DNA glycosylase			ttg	544	7.8	4	4	3.8
ML0340	fadE34	Rv3573c	FadE34			ttg	404	7.8	3	20	3.9
ML0789	desA3	Rv3229c	linoleoyl-CoA desaturase			atg	109	5.1	1	16	3.9
ML0343	ML0343	Rv3570	putative oxidoreductase			gtg	237	16.8	3	7	4.1
ML0357c	fadE26	Rv3504	acyl-CoA dehydrogenase			atg	222	6.8	2	14	4.2
ML2431c	ML2431c	Rv0499	hypothetical protein			atg	35	8	1	8	4.2
ML0416	dnaE2	Rv3370	DNA polymerase III [alpha] chain			atg	301	15	4	23	4.4
ML0511c	ML0511c	Rv2558	conserved hypothetical			ttg	317	6.5	2	6	4.6
ML1326c	ML1326c	Rv2102	conserved hypothetical protein			gtg	206	6.5	1	4	5
ML0619c	ML0619c	Rv2387	conserved hypothetical protein			atg	104	7	1	5	5.5
ML0931	erg3	Rv1814	C-5 sterol desaturase			atg	253	8.8	2	9	5.6
ML0599c	fadE15	Rv1467c	acyl-CoA dehydrogenase			ttg	426	9.8	4	21	5.7
ML1256c	ML1256c	Rv1598	conserved hypothetical protein			atg	114	6.8	1	2	5.8
Ml1012c	sthA	Rv2713	SthA pyridine nucleotide transhydrogenase			atg	413	7.2	4	19	6.6
ML2293c	dppA	Rv3666c	periplasmic dipeptide-binding lipoprotein			ttg	722	8.6	4	6	6.6
ML1476c	ML1476c	Rv2455c	oxidoreductase alpha subunit			gtg	338	8.4	3	25	6.7
ML0820c	lipV	Rv3203	LipV lipase			gtg	662	9.5	4	8	7.1
ML0259	ML0259	Rv0450c	conserved large membrane protein			atg	273	10.3	3	23	7.3
ML1533c	PPE11	Rv1807	PPE-family protein			atg	58	6.8	1	16	7.7
ML0026	PPE1	Rv1789	PPE-family protein			atg	462	11.8	2	4	8.7
ML0197c	ML0197c	Rv3649	helicase			atg	338	9.3	1	11	8.7
ML0585c	qor	Rv1454c	probable quinone oxidoreductase			atg	22	11.4	1	4	9.1
ML0360	yrbE4A	Rv3501c	YrbE4A			ttg	234	8.8	4	6	9.4
ML2645c	ML2645c	Rv0139	putative oxidoreductase			ttg	126	9.6	2	6	9.4
ML0083c	ML0083c	Rv3831	hypothetical protein			atg	95	5.8	2	7	9.9
ML2558	ML2558	Rv0249c	probable succinate dehydrogenase			atg	76	6.5	2	13	10.2
ML1374	ML1374	Rv1716	conserved hypothetical			atg	629	12.2	1	10	11.2
ML0684	icd1	Rv3339c	isocitrate dehydrogenase			atg	459	9.5	3	9	11.3
ML2183c	ML2183c	Rv0826	conserved hypothetical protein			gtg	74	6.9	2	12	11.7
ML2287c	ML2287c	Rv0575c	possible oxidoreductase			ttg	171	7.3	2	15	12.9
ML1461	rbsK	Rv2436	ribokinase			atg	1915	10	2	7	13.1
ML1068c	ML1068c	Rv1212c	glycosyl transferase			atg	180	6.4	2	10	13.4
ML0741c	pstB	Rv0933	ATP-binding protein phosphate transport			atg	299	9.6	4	7	13.7
ML2006	ML2006	Rv3368c	conserved hypothetical protein			gtg	531	10	3	3	13.8
ML0784	ML0784	Rv3234	conserved hypothetical protein			atg	199	11	1	9	14.3
ML0566	ML0566	Rv1425	conserved hypothetical			atg	110	6.5	1	5	15.8
ML0645	ML0645	Rv3172	hypothetical protein			gtg	1711	8.5	5	7	16.1
ML2344c	ML2344c	Rv1200	integral membrane transport protein			atg	26	6.3	1	8	16.2
ML1851c	ML1851c	Rv0712	conserved hypothetical protein			gtg	138	5.9	1	5	17
ML2232c	ML2232c	Rv0775	conserved hypothetical protein			atg	36	7.3	1	5	17.1
ML1414	PE_PGRS5	Rv0872c	PE_PGRS subfamily			gtg	163	7.9	2	10	17.6
ML0503	PPE4	Rv1039	PPE-family protein			atg	955	16.2	4	3	17.9
ML2436	ML2436	Rv0494	transcriptional regulator (GntR family)			ttg	148	5.5	1	9	18
ML1801	ML1801	Rv1491c	conserved membrane protein			gtg	190	9	1	3	18.6
ML2021	ML2021	Rv1894	similar to dioxygenase			atg	288	11.4	2	11	19.2
ML0586	ML0586	Rv1455	conserved hypothetical protein			atg	22	8.3	3	8	20.5
ML0027c	ML0027c	Rv0037c	integral membrane protein			ttg	180	9.7	2	8	21
ML1450c	cobM	Rv2071c	precorrin-4 C11-methyltransferase			gtg	147	6.8	1	10	22.6
ML1456c	ML1456c	Rv2425c	conserved hypothetical			atg	31	6	1	16	22.7
ML0034	esxC	Rv3890	ESAT-6 like protein esxC			atg	614	14.5	2	2	23.2
ML0157c	ML0157c	Rv0953	oxidoreductase			atg	205	6.7	2	7	23.3
ML1542	cyp143	Rv1785	probable cytochrome P450			atg	227	9.8	5	19	24.1
ML0932	ML0932	Rv1815	conserved hypothetical			gtg	183	6.8	3	6	24.8
ML2470	proZ	Rv3756c	transport system permease			atg	830	15	2	9	24.9
ML0499c	ML0499c	Rv2575	conserved glycine rich membrane protein			ttg	93	6.3	2	7	25.8
ML0933	ML0933	Rv1816	Transcriptional regulator			ttg	1191	8.8	1	5	26.4
ML0422	ML0422	Rv3362	hypothetical protein			gtg	121	12	1	3	26.8
ML0459	ML0459	Rv2616	conserved hypothetical protein			gtg	25	10.6	1	4	27.5
ML1999c	ML1999c	PA4872	carboxyvinyl-carboxyphosphonate Pmutase			atg	399	11.8	4	0	29.5
ML2165c	far	Rv0855	fatty acyl-CoA racemase			gtg	240	10.2	2	9	30.3
ML0609	ML0609	Rv2406	conserved hypothetical protein			atg	247	10.9	2	2	32.8
ML1745c	fadE22	Rv3061c	FadE22 acyl-CoA dehydrogenase			atg	329	7.7	3	15	39.3
ML0449c	tesB2	Rv2605c	TesB2			gtg	44	11.4	2	8	39.6
ML1838	fucA	Rv0727c	L-fuculose phosphate aldolase			atg	80	6.8	1	2	40.2
ML0057c	ML0057c	Rv3866	RD1 gene with RBS			atg	619	9.1	5	10	43.2
ML0982	ML0982	Rv2743	conserved hypothetical protein			gtg	35	9	2	5	46.1
ML1529c	ML1529c	Rv2776	probable oxidoreductase			gtg	516	8	1	10	46.5
ML0262	esxJ	Rv1038c	conserved hypothetical protein			atg	1122	10.4	2	1	48.5
ML1349c	ML1349c	Rv1686c	integral membrane protein ABC transporter			atg	78	8	1	13	48.9
ML0477c	ML0477c	Rv2600	hypothetical protein			gtg	117	8	3	5	58.9
ML1527c	dapB	Rv2773c	dihydropicolinate reductase			atg	887	8.6	3	3	60.6
ML0981	35kd	Rv2744c	35kd alanine rich protein ag			atg	140	6.2	2	5	61.5
ML1156	ML1156	Rv1322	conserved hypothetical protein			atg	24	8	1	1	61.6
ML1325	ML1325	Rv2103c	conserved hypothetical protein			atg	86	6.2	1	1	66.9
ML2282c	ML2282c	Rv0566c	conserved hypothetical protein			atg	70	7.7	2	2	75
ML2004	ML2004	Rv2715	putative hydrolase			gtg	222	8.9	2	0	75.3
ML0531	pyrR	Rv1379	regulatory protein pyrimidine biosynthesis			atg	21	7.2	2	2	80.9
ML1674	rpmB	Rv2058	50S ribosomal protein L28			atg	264	8.8	4	1	81
ML1295c	lppL	Rv2138	lipoprotein			ttg	85	6.3	1	0	97.2
	Start=Start codon
	ISp bp=Upstream intergenic space
	HP deg/tn=Bend-It highest intrinsic peak-degrees/DNA turn
	Pks=Peak number/intergenic space
	#Stop=Stop number/pseudogene frame
	%Rv=% bases remaining calculated from Rv ortholog frame
