# Supplementary material for: Implications of high level pseudogene transcription in Mycobacterium leprae
Source: BMC Genomics. 2009 Aug 25;10:397. doi: 10.1186/1471-2164-10-397 (PMC2753549; doi:10.1186/1471-2164-10-397)
Supplement: Additional file 4 — Bioinformatics of 486 transcribed pseudogenes of M. leprae. Using M. leprae sequence data , translational start codons (ATG, GTG, TTG) and translational stop codons (UGA, UAA, UAG) are listed as obtained using 5' 3' Frame 1 data from ExPasy Translate Tool for each transcribed pseudogene: 1 Mycobacterium leprae gene #: . 2 Mycobacterium tuberculosis gene #: . 3% Rv = % of the predicted full-length protein (in silico translated) when compared to the M. tuberculosis H37Rv homolog. [file 1471-2164-10-397-S4.xls]

## Sheet: Sheet1
ML# 1	Gene Name	Rv # 2	M. tuberculosis H37Rv Protein Homolog	Start Codon	Stop Codons #	% Rv Protein 3
ML2146c	fadE10	Rv0873	acyl-CoA dehydrogenase	atg	28	0.46
ML0264c	ML0264c	RV2775	hypothetical protein	atg	5	1.3
ML0461	ML0461	Rv2618	Conserved hypothetical	ttg	3	1.7
ML2571	glpQ2	Rv0317c	glycerophosphoryl diester phosphodiesterase	gtg	11	2
ML0635	ML0635	Rv2360c	hypothetical	gtg	4	2.1
ML2538c	PPE	Rv0256c	PPE-family protein	atg	5	2.1
ML1287c	ML1287c	Rv1627	lipid carrier protein	atg	6	2.2
ML1483c	ML1483c	Rv2464	probable DNA glycosylase, endonuclease VIII	gtg	6	2.2
ML1609c	fdhF	Rv2900c	molybdopterin-containing oxidoreductase	atg	10	2.2
ML1870c	pqqE	Rv0693	coenzyme pqq synthesis protein E	atg	9	2.5
Ml0655	Ml0655	Rv3163c	secreted protein	gtg	13	2.6
ML0960	ML0960	Rv1132	possible membrane transporter	gtg	7	2.6
ML1499c	narI	Rv1164	nitrate reductase [gamma] chain	atg	6	2.9
ML0495	PE_PGRS2	No	PE_PGRS family	atg	6	3
ML2514c	ML2514c	Rv3481c	possible membrane protein	atg	11	3
ML0725	sigF	Rv3286c	SigF ECH sigma factor	gtg	6	3.1
ML0741c	pstB	Rv0933	PstB	atg	7	3.1
ML0434	scoA	Rv2504c	3-oxo acid:CoA transferase, [alpha] subunit	atg	4	3.6
ML1507c	ML1507c	Rv1156	hypothetical protein	gtg	8	3.6
ML0340	fadE34	Rv3573c	FadE34	ttg	20	3.9
ML0789	desA3	Rv3229c	acyl-[ACP] desaturase	atg	16	3.9
ML0212	ML0212	Rv3626	hypothetical protein	gtg	2	4
ML0343	ML0343	Rv3570	putative oxidoreductase	gtg	7	4.1
ML0357c	fadE26	Rv3504	acyl-CoA dehydrogenase	atg	14	4.2
ML2431c	ML2431c	Rv0499	hypothetical protein	atg	8	4.2
ML0416	dnaE2	Rv3370	DNA polymerase III [alpha] chain	atg	23	4.4
ML0511c	ML0511c	Rv2558	conserved hypothetical	ttg	6	4.6
ML0437	accA1	Rv2501c	acetyl/propionyl-CoA carboxylase, [alpha] subunit	atg	16	5
ML1326c	ML1326c	Rv2102	conserved hypothetical protein	gtg	4	5
ML0619	ML0619	Rv2387	conserved hypothetical protein	atg	5	5.5
ML0931	ML0931	Rv1814	hypothetical protein	atg	9	5.6
ML0599c	fadE15	Rv1467c	acyl-CoA dehydrogenase	ttg	21	5.7
ML1256c	ML1256c	Rv1598	conserved hypothetical protein	atg	2	5.8
ML0629	ML0629	Rv2366	conserved hypothetical protein	gtg	16	6.2
ML2052	ML2052	Rv1863	probable membrane protein	gtg	6	6.3
Ml1012c	sthA	Rv2713	SthA	atg	19	6.6
ML1476c	ML1476c	Rv2455c	oxidoreductase alpha subunit	gtg	25	6.7
ML0820c	lipV	Rv3203	LipV	gtg	8	7.1
ML1533c	PPE11	Rv1807	PPE-family protein	atg	16	7.7
ML0026	PPE	Rv1789	PPE-family protein	atg	4	8.7
ML0197c	ML0197c	Rv3649	helicase	atg	11	8.7
ML0259	ML0259	Rv0450c	conserved large membrane protein	atg	23	8.7
ML1250	ML1250	Rv2475c	conserved hypothetical	gtg	4	8.7
ML0585c	qor	Rv1454c	probable quinone oxidoreductase	atg	4	9.1
ML0360	yrbE4A	Rv3501c	YrbE4A	ttg	6	9.4
ML2645c	ML2645c	Rv0139	putative oxidoreductase	ttg	6	9.4
ML1585c	ML1585c	Rv2877	possible mercury resistance transport system	gtg	11	9.8
ML0083c	ML0083c	Rv3831	hypothetical protein	atg	7	9.9
ML0148	ML0148	Rv0944	fromanolopyrimidine DNA glycoslyase	ttg	4	9.9
ML2558	ML2558	Rv0249c	probable membrane anchor protein	atg	13	10.2
ML0805c	ML0805c	Rv3218	conserved hypothetical	atg	11	10.5
ML1374	ML1374	Rv1716	conserved hypothetical	atg	10	11.2
ML0684	icd1	Rv3339c	isocitrate dehydrogenase	atg	9	11.3
ML2183c	ML2183c	Rv0826	conserved hypothetical protein	gtg	12	11.7
ML2287c	ML2287c	Rv0575c	possible oxidoreductase	ttg	15	12.9
ML2293c	ML2293c	Rv3666c	putative peptide transport system secreted peptide-binding protein	ttg	6	12.9
ML0166	AccA2	Rv0973c	acetyl-propionyl CoA carboxylase AccA2	atg	14	13
ML1461	rbsK	Rv2436	ribokinase RbsK	atg	7	13.1
ML1068c	ML1068c	Rv1212c	glycosyl transferase	atg	10	13.4
ML2006	ML2006	Rv3368c	conserved hypothetical protein	gtg	3	13.8
ML0534	ML0534	Rv1382	export or membrane protein	atg	10	14
ML0784	ML0784	Rv3234	conserved hypothetical protein	atg	9	14.3
ML0566	ML0566	Rv1425	conserved hypothetical	atg	5	15.8
ML0645	ML0645	Rv3172	hypothetical protein	gtg	7	16.1
ML0617	cysW	Rv2398c	sulphate transport intergral membrane protein	atg	9	16.2
ML2344c	ML2344c	Rv1200	probable sugar transporter	atg	8	16.2
ML0705	upp	Rv3309c	Upp	gtg	6	16.4
ML1851c	ML1851c	Rv0712	conserved hypothetical protein	gtg	5	17
ML2232c	ML2232c	Rv0775	conserved hypothetical protein	atg	5	17.1
ML1414	PE-PGRS5		PEGRS family	gtg	0	17.6
ML0503	PPE	Rv1039	PPE-family protein	atg	3	17.9
ML1364	ML1364	Rv1700	Nudix hydrolase	gtg	14	17.9
ML2436	ML2436	Rv0494	transcriptional regulator (GntR family)	ttg	9	18
ML1801	ML1801	Rv1491c	conserved membrane	gtg	3	18.6
ML2021	ML2021	Rv1894	similar to dioxygenase	atg	11	19.2
ML0867c	cobS	Rv2208	cobalamin (5'-phosphate) synthase	gtg	7	19.3
ML0417c	ML0417c	Rv3369	Conserved hypothetical	ttg	3	20
ML0586	ML0586	Rv1455	conserved hypothetical protein	atg	8	20.5
ML0027c	ML0027c	Rv0037c	integral membratne	ttg	8	21
ML1450c	cobM	Rv2071c	CobM	gtg	10	22.6
ML1456c	ML1456c	Rv2425c	conserved hypothetical	atg	16	22.7
ML0034	esxC	Rv3890	ESAT-6 like protein esxC	atg	2	23.3
ML0157c	ML0157c	Rv0953	similar to alkanal monooxygenase beta chain	atg	7	23.3
ML1542	ML1542	Rv1785	Probable member of the cytochrome P450	atg	19	24.1
ML0932	ML0932	Rv1815	conserved hypothetical	gtg	6	24.8
ML2470	proZ	Rv3756c	transport system permease	atg	9	24.9
ML0499c	ML0499c	Rv2575	conserved glycine rich membrane protein	ttg	7	25.8
ML0440	citE	Rv2498c	CitE	atg	4	26.3
ML0933	ML0933	Rv1816	Transcriptional regulator	ttg	5	26.4
ML0422	ML0422	Rv3362	hypothetical protein	gtg	3	26.8
ML1048c	ML1048c	Rv2885c	transposase	atg	13	27.4
ML0459	ML0459	Rv2616	Conserved Hypothetical	gtg	4	27.5
ML1999c	ML1999c		putative carboxyvinyl-carboxyphosphonate phosphorylmutase	gtg	0	29.5
ML1567c	ML1567c	Rv2851	conserved hypothetical protein	atg	2	30
ML2482	ML2482	Rv0371c	possible membrane protein	atg	4	30.1
ML2165c	far	Rv0855	fatty acyl-CoA racemase	gtg	9	30.3
ML1588c	ML1588c	Rv2880	conserved hypothetical protein	atg	3	30.9
ML0609	ML0609	Rv2406	conserved hypothetical protein	atg	2	32.8
ML1745c	fadE22	Rv3061c	FadE22	atg	15	39.3
ML0449c	tesB2	Rv2605c	TesB2	gtg	8	39.6
ML1838	fucA	Rv0727c	L-fuculose phosphate aldolase	atg	2	40.2
ML0057c	ML0057c	Rv3866	RD1 gene with RBS	atg	10	43
ML0975c	ML0975c	Rv2750	putative dehydrogenase	atg	8	44.9
ML0982	ML0982	Rv2743	conserved hypothetical protein	gtg	5	46.1
ML1529c	ML1529c	Rv2776	probable oxidoreductase	gtg	10	46.5
ML0262	esxJ	Rv1038c	conserved hypothetical protein	atg	1	48.5
ML1349c	ML1349c	Rv1686c	integral membratne pro ABC transporter	atg	13	48.9
ML2018c	ML2018c	Rv1898	hypothetical protein	atg	0	50
ML1262	impA	Rv1644	ImpA	ttg	5	51.2
ML1054	PPE8	Rv1196	PPE-family protein	atg	1	52.2
ML0477c	ML0477c	Rv2600	hypothetical protein	gtg	5	58.9
ML2533c	PE	Rv0286	PE-family protein	atg	0	59.7
ML1527c	dapB	Rv2773c	DapB	atg	3	61
ML0981	35kd	Rv2744c	35kd alanine rich protein ag	atg	5	62
ML1156	ML1156	Rv1322	conserved hypothetical	atg	1	62
ML1325	ML1325	Rv2103c	conserved hypothetical	atg	1	67
ML0954c	ML0954c	Rv1126c	conserved hypothetical	gtg	3	70.2
ML2004	ML2004	Rv2715	putative hydrolase	gtg	0	75.3
ML2282c	ML2282c	Rv0566c	conserved hypothetical protein	atg	2	75.5
ML0531	pyrR	Rv1379	regulatory protein pyrimidine biosynthesis	atg	2	81
ML1674	rpmB	Rv2058	50S ribosomal protein L28	atg	1	81
ML1648c	aphE	Rv2238c	peroxiredoxin AhpE	atg	2	87.7
ML1295c	ML1295c	Rv2138	probable conserved lipoprotein LppL	ttg	0	97.2
ML0010c	ML0010C	Rv0008c	hypothetical protein		4
ML0014	ML0014	Rv0012	conserved membrane protein		9
ML0035	ML0035	Rv3388c	conserved hypothetical protein		12
ML0036	ML0036	Rv3387c	probable membrane protein		2
ML0037	mycP2	Rv3386c	protease		16
ML0038	ML0038	Rv3385c	hypothetical protein		18
ML0039	ML0039	Rv3884	conserved hypothetical protein		13
ML0045	ML0045	Rv3879c	RD1 gene		8
ML0059c	ML0059c	Rv3863	hypothetical protein		6
ML0060c	ML0060c	Rv3860	conserved hypothetical protein		1
ML0063	ML0063	Rv3856	conserved hypothetical protein		7
ML0075c	bfrB	Rv3841	bacterioferritin		6
ML0076c	ML0076c	Rv3840	hypothetical protein		0
ML0084c	ML0084c	Rv3819	hypothetical protein		7
ML0085c	ML0085c	Rv3818	hypothetical protein		22
ML0086c	ML0086c	Rv3817	possible phosphotransferase		7
ML0088	ML0088	Rv3815	probable acyltransferase		0
ML0122c	hisC2	Rv3772	histidinol-phosphate aminotransferase		3
ML0140	ML0140	Rv0221	conserved hypothetical protein		10
ML0146c	ML0146c	Rv0941c	conserved hypothetical		1
ML0147	ML0147	Rv1803c	putative PE-family protein		0
ML0149	ML0149	Rv0945	ketoacyl reductase		6
ML0163	ML0163	Rv0959	hypothetical protein		12
ML0165	accD2	Rv0974c	acetyl/propionyl-CoA carboxylase, [beta] subunit		18
ML0172	ML0172	Rv0962	hypothetical protein		3
ML0179c	ML0179	Rv0990	hypothetical protein		5
ML0186	ML0186	Rv0997	hypothetical protein		0
ML0194c	PE_PGRS	Rv3653	PE-PGRS		2
ML0196c	ML0196c	Rv0365	PE family		0
ML0206	ML0206	Rv3630	conserved integral membrane		6
ML0215c	ML0215c	Rv3623	putative lipoprotein		1
ML0216c	ML0216c	Rv0393	conserved hypothetical protein		3
ML0221c	ML0221	Rv3617	putative hydrolase		6
ML0237	ML0237	Rv1006	hypothetical protein		4
ML0251c	ML0251c	Rv1993	diaminopimelate decarboylase		7
ML0253	ML0253	Rv1021	conserved hypothetical protein		10
ML0254	lpqU	Rv1022	lipoprotein		7
ML0261c	ML0261c	Rv1033	two-component response regulator		9
ML0266	ML0266	Rv1056	conserved hypothetical protein		9
ML0267	ackA	Rv0409	acetate kinase		14
ML0272	ML0272	Rv1941	dehydrogenase/reductase		12
ML0273	fadE7	Rv0400c	acyl-CoA dehydrogenase		11
ML0274	ML0274	Rv0398c	secreted protein		1
ML0277	ML0277	Rv0388c	PPE-family protein		4
ML0278	ML0278	Rv0397c	conserved hypothetical		1
ML0282	ML0282	Rv0359	conserved hypothetical protein		10
ML0305c	ML0305c	Rv0537	unknown, possible membrane protein		10
ML0306	ML0306	Rv0538	possible transmembrane protein		3
ML0312c	moeA3	Rv0438c	MoeA3		9
ML0318c	radA	Rv3585	RadA		10
ML0326c	ML0326c	Rv3019	conserved hypothetical protein		4
ML0327c	ML0327c	Rv3020	conserved hypothetical protein		2
ML0330c	ML0330c	Rv1943	conserved hypothetical protein		0
ML0334c	lppH	Rv3576	LppH		7
ML0338	ML0338	Rv3575	transcriptional regulator (LacI family)		11
ML0341c	ML0341c	Rv3572	hypothetical		5
ML0342c	ML0342c	Rv3571	electron transfer component		6
ML0351c	echA19c	Rv3516	enoyl-CoA hydratase/isomerase superfamily		7
ML0352	fadE19	Rv3515c	FadE19		8
ML0356c	fadE27	Rv3505	FadE27		7
ML0358	ML0358	Rv3503	putative ferredoxin		0
ML0372c	ML0372c	Rv3399	conserved hypothetical protein		0
ML0390c	ML0390c	Rv3406	dioxygenase		0
ML0391	ML0391	Rv3405	putative transcriptional regulator		2
ML0400	ML0400	Rv3394	hypothetical protein		12
ML0402c	ML0402c	Rv1758	putative cutinase		4
ML0408	ML0408		IS1081 transposase		5
ML0420	ML0420	Rv3365	conserved hypothetical protein		30
ML0423	ML0423	Rv3361c	Conserved hypothetical		2
ML0428	ML0428	Rv2510	conserved hypothetical protein		17
ML0432c	ML0432c	Rv2506	Transcriptiona regulator TetR family		9
ML0433	fadD35	Rv2505c	acyl-CoA synthase		15
ML0435	scoB	Rv2503c	succinyl-CoA: 3-ketoacid-CoA transferase B-subunit		5
ML0438	fadE19	Rv2500c	acyl-CoA dehydrogenase (aka mmgC)		10
ML0441	pdhA	Rv2497	pyruvate dehydrogenase E1 component [alpha] sub.		5
ML0442	pdhB	Rv2496c	pyruvate dehydrogenase E1 component [beta] sub.		5
ML0460c	ML0460c	Rv2617	hypothetical protein		2
ML0465	ML0465	Rv1319c	hypothetical protein		10
ML0471	ML0471	Rv0051	conserved transmembrane protein		2
ML0479c	ML0479c	Rv2598	hypothetical protein		1
ML0480c	ML0480c	Rv2597	Membrane protein		8
ML0490	apt	Rv2584c	adenine phosphoribosyltransferases		2
ML0496	ML0496	Rv2578c	conserved hypothetical		2
ML0526c	ML0526c	Rv1260	possible oxidoreductase		5
ML0528c	ML0528c	Rv1367c	conserved hypothetical		7
ML0530c	ML0530c	Rv1378	conserved hypothetical protein		7
ML0545c	lipH	Rv1399c	probable lipase		5
ML0546c	lipI	Rv1400c	probable lipase		7
ML0547	ML0547	Rv1401	possible membrane protein		6
ML0549c	ML0549c	Rv1403	phosphatidylethanolamine N-methyltransferase		6
ML0600c	ML0600c	Rv3504	acyl-CoA dehydrogenase		9
ML0602	ML0602	Rv2414	conserved hypothetical protein		10
ML0610c	ML0610c	Rv2405	conserved hypothetical		5
ML0613c	ML0613c	Rv1751	oxidoreductase		6
ML0616	cysT	Rv2399c	CysT		9
ML0618	cysA	Rv2397c	sulphate transport ATP-binding protein		10
ML0621c	sigI	N	possible sigI		3
ML0636A	ML0636A	Rv3198	hypothetical protein		0
ML0636c	ML0636c	Rv0835	lipoprotein		4
ML0641c	ML0641c	Rv3196	hypothetical protein		6
ML0657c	nuoN	Rv3158	NADH dehydrogenase chain N		8
ML0665	ML0665	Rv3107	similar to D-lactate dehydrogenase		6
ML0672	ML0672	Rv3099c	conserved hypothetical		11
ML0673c	ML0673c	Rv3359	oxidoreductase		10
ML0680	ML0680	REP	REP-family protein		17
ML0681c	ML0681c	Rv3342	methyltransferase		5
ML0689c	ML0689c	Rv3436c	glucosamine frutcose-6-phosphal amino transferase		4
ML0692c	ML0692c	Rv3329	probable aminotransferase		10
ML0693	sigJ	Rv3328c	similar to SigI, ECF family		8
ML0694c	ML0694c	Rv3327	hypothetical protein		5
ML0695	ML0695	Rv2893	oxidoreductase		1
ML0708	amiB	Rv3306c	probable aminohydrolase		12
ML0709	amiA	Rv3305c	probable aminohydrolase		11
ML0714	ML0714	Rv3300	probable deaminase, riboflavin synthesis		8
ML0720	ML0720	Rv3291	transcriptional regulator (Lrp/AsnC family)		4
ML0721	lat	Rv3290c	Lat		11
ML0723	usfY	Rv3288c	UsfY		2
ML0727c	ML0727c	Rv3284	conserved hypothetical protein		2
ML0742	pstS	Rv0934	PstS component of phosphate uptake		2
ML0743	pknD	Rv0931c	ser threo protein kinase		11
ML0744c	ML0744c	Rv3291	conserved hypothetical protein		9
ML0766c	ML0766c	Rv3254	conserved hypothetical		14
ML0768	ML0768	Rv3252	possible alkane-1 monooxygenase		10
ML0769	ML0769	Rv3250	possible rubredoxin		1
ML0780	ML0780	Rv3238	putative membrane protein		6
ML0788	ML0788	Rv3230	putative oxidoreductase		7
ML0794c	ML0794c		REP-family protein		14
ML0797c	PPE	Rv1706c	PPE-family protein		13
ML0801	sigH	Rv3223c	SigH		1
ML0807c	ML0807c	Rv3216	acetyltransferase		3
ML0819c	ML0819c	Rv3204	DNA methyltransferase		1
ML0822	ML0822	Rv3201	probable ATP-dependent DNA helicase		24
ML0823	ML0823	Rv3200	putative potassium channel		25
ML0829	plcA	Rv2351c	PlcA		5
ML0832	ML0832	Rv0432	superoxide dismutase precursor (Cu-Zn)		8
ML0843	lppP	Rv2330c	lipoprotein		7
ML0850	ltpI	Rv2790c	LtpI		15
ML0884	ML0884	Rv2191	conserved hypothetical		15
ML0924	ML0924	Rv2143	conserved hypothetical protein		2
ML0929	mgtC	Rv1811	probable magnesium transport ATPase protein C		6
ML0934	ML0934	Rv1817	flavoprotein		13
ML0943	zwf	Rv1121	glucose-6-phosphate 1-dehydrogenase		21
ML0944	gnd2	Rv1122	6-phosphogluconate dehydrogenase (Gram +)		8
ML0952	ML0952	Rv1125	conserved hypothetical		8
ML0962c	ML0962c	Rv1313c	possible transposase		2
ML0967c	ML0967c	Rv1665	polyketide synthase (chalcone synthase-like)		10
ML0968	ML0968	Rv1140	conserved hypothetical protein		3
ML0970	ML0970	Rv1144	short-chain alcohol dehydrogenase		8
ML0971	mmpL13a	Rv1145	MmpL13a		6
ML0972	ML0972	Rv1146	probable drug transporter		2
ML0974c	ML0974c	Rv2751	conserved hypothetical protein		11
ML0976c	ML0976c	Rv2749	conserved hypothetical protein		2
ML0983	ML0983	Rv2742	conserved hypothetical protein		6
ML0991c	ML0991c	Rv2731	conserved hypothetical		9
ML0993	ML0993	Rv2729	conserved hypothetical protein		15
ML1000	ML1000	Rv2346	conserved hypothetical protein ESAT-6 like		4
ML1007c	ML1007c	Rv2716	conserved hypothetical protein		4
ML1032	ML1032	Rv2693	conserved hypothetical protein		2
ML1034	ML1034	Rv2687c	antibiotic transport integral membrane ABC		5
ML1039	ML1039	Rv3727	oxidoreductase		20
ML1047c	ML1047c	Rv3714c	conserved hypothetical protein		9
ML1062	fadD6	Rv1206	acyl CoA-ligase		11
ML1072c	ML1072c	Rv1217	probable integral membrane protein		5
ML1085	ML1085	Rv1234	hypothetical protein		8
ML1097	ML1097	Rv1250	probable drug efflux protein		13
ML1100	deaD	Rv1253	DeaD		14
ML1111	ML1111	Rv1264	similar to adenylate cyclase		6
ML1125	ML1125	Rv1284	conserved hypothetical protein		0
ML1153	ML1153	Rv0063	probable oxidoreductase		4
ML1168	ML1168	Rv1334	conserved hypothetical protein		5
ML1178	ML1178	Rv1350	possible 3-oxoacyl-[ACP] reductase		6
ML1187c	ML1187c	Rv0778	fattyacid CoA ligase		2
ML1197	dinX	Rv1537	probable DNA-damage-inducible protein		12
ML1202c	lprI	Rv1541c	Hypothetical		10
ML1205	ML1205	Rv1544	probable ketoacyl reductase		7
ML1206	ML1206	Rv1546	conserved hypothetical		3
ML1211c	treY/glgY	Rv1563c	TreY		6
ML1242	ML1242	Rv0386	transcriptional regulator (LuxR/UhpA family)		20
ML1247	ML1247	Rv2478	hypothetical protein		0
ML1266c	ML1266c	Rv1746	serine-threonine protein kinase		14
ML1279	ML1279	Rv1619	conserved hypothetical protein		15
ML1290	ML1290	Rv0336	Conserved 13E12 repeat		18
ML1303	ML1303	Rv2129	putative oxidoreductase		9
ML1319	ML1319	Rv3727	similar to phytoene dehydrogenase precursor		15
ML1324	ML1324	Rv2104	conserved hypothetical protein		3
ML1335c	ML1335c	Rv2090	partially similar to DNA polymerase I		7
ML1337c	ML1337c	Rv2674	conserved hypothetical		3
ML1343c	ML1343c	Rv2668	conserved hypothetical protein		0
ML1353c	ML1353c	Rv1376	conserved hypothetical protein		16
ML1356	ML1356	Rv1692	phosphatase		7
ML1373c	ML1373c	Rv1702c	hypothetical protein		5
ML1375	ML1375	Rv1719	transcriptional regulator (IclR family)		5
ML1378	ML1378	Rv1770	conserved hypothetical		16
ML1422c	ML1422c	Rv2033	hypothetical protein		4
ML1433c	ML1433c	Rv2044	hypothetical protein		3
ML1434c	lipT	Rv2045c	probable carboxylesterase		11
ML1435	lppI	Rv2046	LppI		4
ML1449c	cobK	Rv2070c	precorrin 6X reductase CobK		8
ML1457c	ML1457c	Rv2426	conserved hypothetical protein		5
ML1473c	ML1473c	Rv2449c	conserved hypothetical		13
ML1474c	ML1474c	Rv2453c	hypothetical protein		3
ML1475c	ML1475c	Rv2454c	oxidoreductase beta subunit		14
ML1503	mutT2	Rv1160	MutT		3
ML1510c	ML1510c	Rv1152	transcriptional regulator (GntR family)		3
ML1524c	ML1524c	Rv0119	acyl-CoA synthase		10
ML1528	ML1528	Rv1128	conserved hypothetical		14
ML1530c	ML1530c	Rv2777c	conserved hypothetical		4
ML1551	ML1551	Rv2825c	conserved hypothetical		3
ML1595	ML1595	Rv2887	possible regulatory protein		7
ML1634c	ML1634c	Rv1760	conserved hypothetical		21
ML1636	ML1636	Rv2226	hypothetical protein		14
ML1641	ML1641	Rv2232	conserved hypothetical		0
ML1643	ptpA	Rv2234	PtpA		7
ML1645c	cobD	Rv22236c	CobD		10
ML1647c	ML1647c	Rv1044	conserved hypothetical protein		3
ML1662	ML1662	Rv2963	integral membrane protein		11
ML1693	ML1693	Rv2997	alanine-rich dehyrodrogenase		9
ML1722c	ML1722c	Rv3037c	conserved hypothetical		24
ML1737c	ML1737c	Rv3054c	conserved hypothetical		7
ML1738	ML1738	Rv3055	putative transcriptional regulator		1
ML1741c	ML1741c	Rv3058c	transcriptional Regulator		7
ML1743c	PE		PE family		1
ML1746c	ML1746c	Rv1144	short-chain alcohol dehydrogenase		7
ML1758c	ML1758c	Rv2776c	oxidoreductase		3
ML1759c	pgmA	Rv3068c	phosphoglucomutase		6
ML1760c	ML1760c	Rv2309c	integrase		5
ML1762c	ML1762c	Rv2609c	possible transport protein		9
ML1766c	ML1766c	Rv2314c	conserved hypothetical		15
ML1771c	ML1771c	Rv2319	hypothetical protein		12
ML1772c	rocE	Rv2320c	RocE		10
ML1786c	ML1786c	Rv2261c	conserved hypothetical		1
ML1827c	cobQ	Rv0255c	cobyric acid synthase		5
ML1834	ML1834	Rv1834	conserved hypothetical protein		2
ML1850c	ML1850c	Rv0336	13E12 repeat		13
ML1852c	ML1852c	Rv0713	integral membrane protein		0
ML1866c	ML1866c	Rv0697	gmc-type oxidoreductase		9
ML1868c	ML1868c	Rv0695	conserved hypothetical protein		4
ML1871c	ML1871c	Rv0692	hypothetical protein		2
ML1874c	ML1874c	Rv0688	putative oxidoreductase		5
ML1875c	ML1875c	Rv0687	probable oxidoreductase		12
ML1882c	ML1882c	Rv0681	transcriptional regulator (TetR/AcrR family)		1
ML1916	ML1916	Rv0580c	hypothetical protein		2
ML1924c	ML1924c	Rv0433	conserved hypothetical protein		10
ML1931	xthA	Rv0693	exodeoxyribonuclease III		6
ML1963	ML1963	Rv3463	probable neuraminidase		2
ML1975	ML1975		probable oxidoreductase		0
ML1977	ML1977	Rv2025c	membrane protein		6
ML1980c	fadD31	Rv1925	acyl-CoA synthase		6
ML2003c	ML2003c	Rv3829c	probable ketoacyl reductase		1
ML2014	nanT	Rv1902	probable sialic acid transporter		6
ML2017	lppD	Rv1899c	lipoprotein		3
ML2019	ML2019	Rv1897c	conserved hypothetical protein		4
ML2024	ML2024	Rv3545c	cytochrome p450		19
ML2027	ML2027	Rv1887	hypothetical protein		4
ML2033	ML2033	Rv1880	similar to 6-deoxyerythronolide beta hydroxylase		14
ML2034	ML2034	Rv2675c	putative methyltransferase		4
ML2040c	ML2040c	Rv1874	hypothetical protein		15
ML2050	ML2050	Rv1869c	probable reductase (like rhodocoxin reductase)		7
ML2060	ML2060	Rv1855	probable monooxygenase		3
ML2079c	ML2079c	Rv1824	small basic protein similar SBP_BACSU		3
ML2090c	ML2090c	Rv0938	conserved hypothetical protein		29
ML2092	ML2092	Rv0937c	conserved hypothetical protein		8
ML2099c	nrdZ	Rv0570	ribonucleotide reductase, class II		8
ML2101	ML2101	Rv3134	conserved hypothetical protein		3
ML2102	lipL	Rv1497	esterase		6
ML2103c	ML2103	Rv2631	conserved hypothetical protein		2
ML2105	ML2105	Rv0574c	conserved hypothetical protein		9
ML2108c	ML2108c	Rv0918	conserved hypothetical protein		4
ML2116c	ML2116c	Rv0907	probable penicillin binding protein		10
ML2138c	ML2138c	Rv0882	unknown hydrophobic protein		3
ML2139c	ML2139c	Rv0881	possible rRNA methyltransferase		6
ML2149	moaA2	Rv0869c	molybdenum cofactor biosynthesis, protein A		14
ML2150	moaD2	Rv0868c	molybdopterin converting factor subunit 1		2
ML2164	ML2164	Rv0857	conserved hypothetical protein		2
ML2181c	ML2181c	Rv0830	conserved hypothetical protein		8
ML2182	ML2182	Rv0827	transcriptional regulator (ArsR family)		2
ML2194c	ML2194c	Rv0818	two-component response regulator		3
ML2208	mce1	Rv0589	cell invasion protein		11
ML2212	ML2212	Rv0802c	acetyltransferase		6
ML2214	ML2214	Rv0799	conserved hypothetical protein		4
ML2216c	lpdB	Rv0794	dihydrolipoamide dehydrogenase		5
ML2218	ML2218	Rv0789	hypothetical protein		5
ML2220c	ML2220c	Rv0787	hypothetical protein		4
ML2225c	ML2225c	No	transcriptional regulator, tetr family		4
ML2234	ggtA	Rv0773c	putative [gamma]-glutamyl transpeptidase		18
ML2238c	phoR	Rv0758	sensor histidine kinase		11
ML2248c	ML2248c	Rv3057	probable fatty-acyl CoA reductase		2
ML2250c	ML2250c	Rv3485c	short-chain alcohol dehydrogenase family		11
ML2262c	ML2262c	Rv0547c	putative oxidoreductase		5
ML2267	ML2267	Rv0552	putative transcriptional regulator		20
ML2272	ML2272	Rv0557	conserved hypothetical protein		12
ML2280c	ML2280c	Rv0564c	glycerol-3-phosphate dehydrogenase		10
ML2286	ML2286	Rv1985	transcriptional regulator (LysR family)		9
ML2310	ML2310	Rv3684	Probable lyase, cysteine metabolism		5
ML2315	ML2315	Rv3698	hypothetical protein		3
ML2317c	ML2317c	Rv3700	conserved hypothetical protein		1
ML2319c	gshA	Rv3704c	possible [gamma]-glutamylcysteine synthase		7
ML2325c	dnaQ	Rv3711c	DNA polymerase III [epsilon] chain		10
ML2328c	ML2328c	Rv3714	conserved hypothetical protein		2
ML2339	ML2339	Rv3724B	probable cutinase precursor		7
ML2340	ML2340	Rv3728	possible sugar transporter		40
ML2342c	ML2342c	Rv3730	conserved hypothetical protein		11
ML2362	ML2362	Rv3764	sensor histidine kinase		17
ML2370c	sigK	Rv0445c	ECF-type sigma factor		3
ML2371c	ML2371c	Rv0446	conserved hypothetical protein		4
ML2372c	ufaA1	Rv0447c	unknown fatty acid methyltransferase		9
ML2376c	ML2376c	Rv0452	putative transcriptional regulator		5
ML2381c	echA2	Rv0456c	enoyl-CoA hydratase/isomerase superfamily		10
ML2383	ML2383	Rv0458	aldehyde dehydrogenase		9
ML2386	ML2386	Rv0461	unknown possible membrane protein		10
ML2397c	lipU	Rv1076	probable esterase		6
ML2399	fadA3	Rv1074c	acetyl-CoA C-acetyltransferase		7
ML2403	ML2403	Rv1069	conserved hypothetical protein		13
ML2438	ML2438	Rv0492	gmc-type oxidoreductase		17
ML2455c	ML2455c	Rv0474	transcriptional regulator (PbsX/Xre family)		7
ML2462c	icl	Rv0467	isocitrate lysase		12
ML2471	ML2471	Rv3755c	Conserved hypo protein		4
ML2475c	ML2475c	Rv2277c	glycerolphosphodiesterase		11
ML2477	ML2477	Rv3746c	PE family protein		1
ML2486c	ML2486c	Rv0381c	hypothetical protein		10
ML2492	ML2492	Rv0385	monoxygenase		9
ML2500	ML2500	Rv2264c	hypothetical protein		9
ML2506c	udgA	Rv0322	UDP-glucose dehydrogenase/GDP-mannose		7
ML2508c	ML2508c	Rv0320	conserved export protein		3
ML2512	ML2512	Rv3466	hypothetical protein		3
ML2513c	mpt64	Rv1980	secreted immunogenic protein Mpb64/Mpt64		8
ML2516c	ML2516c	Rv0315	B 1,3-glucanase precursor		23
ML2519c	ML2519c	Rv0312	conserved hypothetical protein		10
ML2520c	ML2520c	Rv0311	hypothetical protein		6
ML2521	ML2521	Rv0310c	conserved hypothetical protein		0
ML2524	ML2524	Rv0307c	hypothetical protein		2
ML2526	ML2526	Rv0295c	conserved hypo protein		1
ML2539c	ML2539c	Rv0281	Conserved hypo protein		4
ML2540c	ML2540c	Rv0276	conserved hypothetical protein		5
ML2548	fecB2	Rv0265c	iron transport protein FeIII dicitrate transporter		3
ML2554	nirD	Rv0253	probable nitrite reductase small subunit		4
ML2556	hsp	Rv0251c	possible heat shock protein		2
ML2574c	nrdB	Rv0233	ribonucleoside-diphosphate reductase B2		11
ML2575c	ML2575c	Rv0232	transcriptional regulator (TetR/AcrR family)		2
ML2579	ML2579	Rv0230c	conserved hypothetical protein		12
ML2585	ML2585	Rv0223c	adehyge dehydrogenase		12
ML2586	fadD5	Rv0166	acyl-CoA synthase		6
ML2599c	lprO	Rv0179	lipoprotein		12
ML2602	sigG	Rv0182c	sigma-70 factors ECF subfamily		10
ML2606	bglS	Rv0186	[beta]-glucosidase		8
ML2611	ML2611	Rv0192	conserved hypothetical protein		7
ML2612	ML2612	Rv0197	oxidoreductase		22
ML2619	ML2619	Rv0205	conserved transmembrane protein		7
ML2626	fadE3	Rv0215c	acyl-CoA dehydrogenase		7
ML2646	ML2646	Rv0138	conserved hypothetical protein		6
ML2648c	ML2648c	Rv0136	cytochrome p450		3
ML2650c	ML2650c	Rv1639c80126	conserved hypothetical protein		12
ML2656c	ML2656c	Rv0128	conserved hypothetical protein		0
ML2658c	ML2658c	Rv0126	probable glycosyl hydrolase		19
ML2662	oxcA	Rv0118c	oxalyl-CoA decarboxylase		13
ML2668	ML2668	Rv1805c	hypothetical protein		3
ML2686c	ML2686c	Rv0052	conserved hypothetical protein		3
ML2690	ML2690	Rv0048c	hypothetical protein		7
ML2693	ML2693	Rv0045c	possible dihydrolipoamide acetyltransferase		8
ML2694	ML2694	Rv0044c	possible monooxygenase		5
ML2701	sigM	Rv3911	probable sigma factor, similar to SigE		0
ML2702	ML2702	Rv3912	hypothetical alanine rich protein		6
ML2711c	ML2711c	Rv3922c	possible hemolysin		1
