# Supplementary material for: Implications of high level pseudogene transcription in Mycobacterium leprae
Source: BMC Genomics. 2009 Aug 25;10:397. doi: 10.1186/1471-2164-10-397 (PMC2753549; doi:10.1186/1471-2164-10-397)
Supplement: Additional file 5 — Shine-Dalgarno signal strength of M. leprae genes. The translational potential for transcribed pseudogenes was determined by analysis of start codons (AUG, GUG, and UUG) at the 5' end of predicted pseudogenes using the M. leprae TN strain genome sequence 1 and regions upstream of these pseudogenes were examined for SD binding strength. The free energy values for the binding of the 3' end of the 16S rRNA with the region preceding each ORF at different positions (position zero indicates gene start). Lower free-energy values indicate higher binding strength. Estimates of SD sequence conservation for individual ORFs were obtained by quantifying the difference between the 2minimum and 3maximum free energy along the 50 nucleotides preceding the start of the gene 4(SD cons 1) and the difference between the free-energy value at position zero and the minimum value along the preceding 50 nucleotides 5(SD cons 2). [file 1471-2164-10-397-S5.xls]

## Sheet: Hoja1
ML # 1	Gene Name	Start	End	Pos(-50)	Pos(-49)	Pos(-48)	Pos(-47)	Pos(-46)	Pos(-45)	Pos(-44)	Pos(-43)	Pos(-42)	Pos(-41)	Pos(-40)	Pos(-39)	Pos(-38)	Pos(-37)	Pos(-36)	Pos(-35)	Pos(-34)	Pos(-33)	Pos(-32)	Pos(-31)	Pos(-30)	Pos(-29)	Pos(-28)	Pos(-27)	Pos(-26)	Pos(-25)	Pos(-24)	Pos(-23)	Pos(-22)	Pos(-21)	Pos(-20)	Pos(-19)	Pos(-18)	Pos(-17)	Pos(-16)	Pos(-15)	Pos(-14)	Pos(-13)	Pos(-12)	Pos(-11)	Pos(-10)	Pos(-9)	Pos(-8)	Pos(-7)	Pos(-6)	Pos(-5)
Transcribed pseudogenes
ML0010	ML0010	15426	15767	-6.5	-6.5	-4.9	-4.9	-4.9	-4.9	-6.2	-6.2	-6.6	-8.3	-10.4	-10.4	-10.4	-10.4	-10.4	-12	-9.7	-9.6	-9.6	-9.6	-9.6	-9.6	-9.8	-9.8	-9.8	-10.5	-10.5	-11.2	-13.2	-16.1	-15.2	-12.9	-11.3	-11.3	-11.3	-11.3	-9.6	-9.6	-9.6	-9.6	-9.6	-9.6	-9.6	-9.7	-9.7	-9.7
ML0014	ML0014	17483	18283	-10.2	-10.2	-8.7	-7.4	-4.5	-6.5	-8.5	-9.8	-9.8	-9.7	-9.7	-9.7	-9.7	-9.7	-9.7	-9.7	-9.7	-9.7	-8.5	-8.5	-8.6	-8.1	-8.1	-8.1	-7.1	-7.1	-7.1	-7.1	-7.1	-5.1	-5.8	-8.7	-8.7	-8.7	-8.7	-8.7	-8.7	-7.2	-7.2	-7.2	-7.2	-7.2	-7.2	-7.2	-7.2	-7.2
ML0026	ML0026	31015	31651	-9.3	-9.3	-9.3	-9.3	-9.3	-9.3	-9.3	-9.3	-9.3	-9.3	-9.6	-10.9	-12.9	-14.2	-13.5	-13.5	-13.5	-12.2	-12.2	-12.2	-12.2	-11.6	-10.7	-10.7	-10.7	-9.4	-9.4	-9.4	-7.9	-8.7	-10.2	-10.2	-10.2	-11.3	-11.3	-12	-12	-12	-12	-12	-12	-10.4	-9.9	-12	-9.7	-9
ML0027	ML0027	32113	32920	-4.7	-4.7	-4.7	-6.4	-6.4	-6.4	-6.4	-6.4	-6.4	-6.4	-6.4	-5.5	-4.8	-4.8	-4.8	-4.8	-6	-6	-6	-7.9	-9.4	-10.9	-10.9	-10.9	-10.9	-10.9	-10.9	-10.9	-10	-10	-10	-10	-10	-8.2	-7.4	-9.1	-9.1	-10.2	-10.1	-10.1	-10.1	-10.1	-9.2	-9.2	-9.2	-8.5
ML0034	ML0034	40825	41032	-5.7	-5.7	-5.7	-5.7	-5.7	-5.7	-5.7	-4.6	-4	-4	-4	-4	-4	-4.5	-4.5	-4.5	-4.5	-4.5	-4.5	-4.5	-4.5	-4.1	-4.9	-4.9	-4.9	-4.9	-4.9	-4.9	-6.1	-7.8	-7.8	-7.8	-7.8	-9.1	-10.8	-10.8	-11.2	-13.1	-13.1	-10.8	-10.6	-10.6	-11.8	-11.8	-11.8	-11.8
ML0035	ML0035	42222	43083	-7.2	-7.7	-7.7	-7.7	-7.7	-7.7	-7.7	-7.7	-6.8	-6.8	-6.8	-6.8	-5.5	-5.5	-5.5	-4.2	-5	-5	-5	-5	-5	-5	-5	-5	-5	-5.2	-7	-9.1	-9.1	-9.1	-9.1	-9.1	-9.9	-12.2	-12.2	-12.2	-12.2	-12.2	-12.2	-12.2	-12.2	-12.2	-12.2	-9.9	-7	-5.8
ML0036	ML0036	43199	43699	-11.5	-11.2	-10.1	-10.1	-10.1	-10.1	-8.8	-7.1	-6.2	-7.4	-7.3	-7.3	-7.3	-6.5	-6.5	-6.5	-6.5	-7.6	-7.6	-7.6	-7.8	-7.8	-8.3	-9.8	-10	-10	-10.5	-10.4	-10.4	-10.4	-11.1	-12	-12.1	-13.4	-14.8	-15.6	-15.6	-15.6	-15.6	-13.3	-11.1	-11.1	-11.1	-11.1	-11.1	-11.1
ML0037	ML0037	44077	45332	-6.2	-5.4	-5.4	-5.4	-7	-7	-7	-7.9	-7.9	-7.9	-7.9	-7.9	-7.9	-7.9	-7.9	-7.9	-7.9	-7.9	-7.6	-7.6	-7.4	-7.4	-7.4	-7.4	-5.7	-4.9	-4.9	-4.9	-4.9	-4.9	-4.9	-5.2	-6.7	-7.2	-7.2	-7.2	-7.2	-7.2	-7.2	-7.2	-7.2	-6.8	-6.8	-6.8	-6.8	-6
ML0038	ML0038	45397	46827	-7.3	-7.3	-7.3	-7.3	-7.3	-7.3	-7.3	-7.3	-7.9	-7.9	-7.9	-7.9	-7.9	-7.9	-6.2	-6.1	-5.9	-5.9	-7.2	-8.7	-9.4	-9.4	-9.4	-9.4	-9.7	-9.7	-11.1	-11.1	-11.1	-8.8	-7.9	-7.9	-7.9	-7.9	-6	-6	-6.2	-8.3	-8.3	-8.3	-9.7	-9.7	-9.7	-9.7	-9.7	-8.2
ML0039	ML0039	47271	48642	-10.8	-9.1	-9.1	-9.1	-9.1	-10.6	-10.6	-10.6	-12.2	-11.3	-11.3	-11.3	-11.3	-11.3	-11.3	-11.3	-11.3	-10	-7.2	-7.2	-5.8	-5.8	-5.8	-5.8	-5.8	-6.1	-6.1	-7.7	-10.6	-12.4	-12.4	-12.4	-12.4	-12.7	-13.2	-11.4	-10.7	-10.7	-10.7	-10.7	-10.7	-11.7	-11.7	-11.7	-11.7	-10.6
ML0045	ML0045	55581	56699	-11.7	-11.7	-11.7	-11.7	-11.7	-11.3	-11.3	-11.3	-11.3	-11.2	-12.7	-12.7	-12.7	-13.7	-13.7	-15	-17.1	-18.6	-18.6	-18.6	-18.6	-20.8	-18.7	-18.7	-18.7	-18.7	-18.7	-18.7	-18.7	-17.4	-14.5	-12.8	-10.5	-8.8	-8.8	-8.8	-9.6	-9.6	-9.6	-9.6	-7.9	-7.5	-7.5	-7.4	-7.4	-7.4
ML0057	ML0057	71142	72064	-9.5	-9.5	-9.5	-9.5	-8.4	-8.1	-8.1	-8.1	-8.1	-8.1	-7.3	-7.3	-7.3	-5.2	-5.5	-5.2	-6.3	-6.3	-6.3	-6.3	-6.3	-7.5	-7.5	-9	-9	-9	-9	-9	-8.9	-8.9	-8.9	-8.5	-8.5	-8.5	-8.5	-9.9	-10	-10	-11	-11.6	-13.1	-13.1	-12.2	-12.2	-12.2	-11.5
ML0059	ML0059	73832	74366	-7.8	-6.3	-6.3	-6.3	-5.4	-8.3	-8.3	-8.3	-8.3	-8.3	-8.3	-8.3	-8.3	-9.8	-9.8	-9.8	-10.1	-11.8	-11.8	-11.8	-11.8	-11.8	-11.8	-11.8	-11.8	-11.8	-11.8	-11.8	-11.8	-9.4	-10.9	-10.1	-8.8	-6.3	-6.3	-6.3	-6.3	-6.3	-8.1	-8.1	-8.1	-8.1	-8.1	-8.1	-8.1	-8.1
ML0060	ML0060	76494	76713	-11.5	-11.5	-11.5	-11.5	-11.5	-11.5	-11.5	-11.5	-10.1	-10.1	-10.1	-10.1	-10.1	-10.1	-10.1	-10.1	-9.3	-9.3	-9.3	-9.3	-9.3	-9.3	-9.3	-8.2	-8	-8	-8	-8.7	-10.6	-10.6	-10.6	-9.9	-9.9	-11.4	-11.4	-11.4	-11.4	-11.4	-11.4	-11.4	-10.3	-10.3	-10.3	-10.3	-10.3	-10.3
ML0063	ML0063	84980	85727	-6.1	-6.1	-6.1	-7.4	-8.9	-8.9	-9.7	-9.7	-10.1	-12	-12	-12	-12.7	-12.7	-12.7	-14.7	-13.5	-13.5	-13.5	-13.5	-13.5	-13.5	-10.6	-8.8	-7.1	-7.1	-7.1	-8.4	-8.4	-8.4	-8.4	-8.7	-9	-9	-11.6	-11.6	-10.9	-10.9	-10.9	-10.9	-9.9	-8.8	-8.8	-8.8	-8.8	-8.8
ML0075	ML0075	95965	96439	-7.2	-7.2	-4.9	-2.8	-2.8	-3.9	-5.4	-5.4	-5.4	-5.4	-5.8	-5.8	-5.8	-5.8	-6.5	-6.6	-6.6	-6.6	-6.6	-6.6	-6.6	-6.6	-6.6	-6.6	-6.6	-4.9	-4.9	-4.9	-4.9	-4.9	-4.9	-4.9	-4.9	-4.9	-4.9	-4.9	-3	-2.9	-2.9	-4.3	-4.3	-4.3	-4.3	-4.3	-4.3	-4.3
ML0076	ML0076	97037	97282	-6.8	-6.8	-6.8	-8.5	-8.5	-8.5	-7.8	-7.8	-7.8	-7.6	-7.6	-7.6	-8	-8	-8	-8	-8	-7.6	-7.1	-7.1	-7.1	-6.9	-6.9	-6.9	-6.9	-6.9	-6	-6	-6	-6	-6	-6	-6	-6	-6	-6	-6	-6	-5.3	-5.3	-5.3	-5.7	-8.6	-8.6	-8.6	-8.6
ML0083	ML0083	105732	106191	-14.7	-14.7	-14.7	-14.7	-13.4	-12	-13	-13	-13	-13	-13	-13	-13	-13	-11.2	-9.1	-7.4	-7.4	-7.4	-7.4	-7.4	-8.5	-8.5	-8.5	-8.5	-8.5	-8.5	-8.5	-8.5	-8.7	-8.7	-8.7	-8.7	-7.1	-7.1	-7.1	-7.1	-7.9	-7.9	-7.9	-9.1	-10.4	-10.4	-10.4	-10.4	-10.4
ML0084	ML0084	106286	106599	-9.3	-9.6	-9.6	-9.6	-9.6	-9	-9	-9	-9	-9	-9	-6.7	-5.2	-4.8	-4.8	-4.8	-5.5	-5.5	-5.5	-5.5	-4.8	-4.8	-5.2	-6.9	-6.9	-6.9	-7.2	-8.5	-8.5	-8.5	-8.7	-8.7	-8.7	-8.7	-8.7	-9	-9	-9	-9	-9.5	-9.6	-8.7	-8.7	-8.7	-8.7	-9.6
ML0088	ML0088	109842	110234	-9.3	-9.3	-9.3	-9.3	-9.3	-9.3	-9.3	-7.4	-7.9	-7.9	-7.9	-8.7	-10.2	-10.7	-10.7	-10.7	-10.7	-9.8	-9.6	-9.6	-9.6	-9.6	-9.6	-9.6	-9.6	-7.8	-7.3	-5.8	-6.1	-7.8	-9.1	-11.1	-12.4	-12.4	-12.4	-12.4	-12.4	-12.4	-12.4	-12.4	-10.3	-10.3	-10.3	-9.4	-9.4	-9.4
ML0090	ML0090	111660	112884	-5.4	-6	-6	-7.2	-8.7	-9.4	-11.1	-11.1	-11.1	-12.7	-12.7	-12.7	-12.7	-12.7	-12.7	-11.2	-9.5	-9.4	-9.4	-9.4	-9.4	-8.3	-8.3	-8.3	-8.9	-10.2	-10.2	-10.2	-10.2	-10.5	-12.3	-13.6	-15.6	-15.6	-14.1	-14.1	-14.1	-12.6	-12.6	-12.6	-12.6	-12.6	-12.6	-12.6	-12.6	-10.9
ML0103	ML0103	133849	135036	-5.7	-5.7	-5.7	-5.7	-5.7	-5.7	-5.2	-5.2	-5.2	-5.2	-6.5	-6.5	-7	-7	-7	-7	-7	-7	-7	-7	-8	-9.5	-9.5	-9.5	-11.6	-11.5	-11.5	-11.5	-11.5	-9.3	-9	-9	-7.6	-7.6	-7.1	-7.1	-7.1	-7.1	-7.7	-9.4	-9.4	-9.4	-9.4	-9.4	-9.4	-9.4
ML0111	ML0111	152204	152371	-9.6	-12.5	-12.5	-12.5	-12.5	-13.7	-15.6	-16.9	-16.9	-16.9	-16.9	-16.9	-16.9	-16.9	-16	-15.5	-14.2	-11.3	-9.6	-7.3	-6.9	-7	-7.8	-7.8	-7.8	-7.8	-8.1	-8.1	-8.1	-8.1	-8.1	-9.1	-9.1	-9.1	-9.5	-9.5	-9.5	-9.7	-8.8	-6.7	-6.7	-8.2	-8.2	-8.2	-9	-10.5
ML0122	ML0122	164082	164876	-11	-11	-11	-11	-11.5	-10.7	-10.3	-10.3	-10.3	-10.3	-9.6	-9.8	-9.8	-12.3	-11	-10.3	-10.3	-10.3	-10.3	-8.2	-8.2	-8.2	-5.3	-4.9	-6.1	-7.6	-9.1	-9.1	-9.1	-9.1	-10.4	-11.9	-12.6	-14.3	-15.6	-15.6	-15.6	-15.6	-15.6	-14	-13.1	-13.1	-13.1	-11.8	-8.9	-8
ML0140	ML0140	200930	201848	-13.8	-13.8	-12.6	-12.6	-12.6	-12.6	-12.6	-12.6	-10.8	-9	-8.3	-7.8	-7.8	-7.8	-7.8	-8.5	-8.5	-8.5	-8.9	-8.9	-8.9	-8.9	-9.3	-11.2	-11.2	-11.2	-13.3	-13.3	-13.3	-13.3	-13.3	-10.9	-10.9	-10.9	-10	-10	-10	-8.2	-7.5	-7.5	-7.5	-7.5	-7.8	-9.1	-9.1	-10
ML0146	ML0146	207844	207954	-6.3	-8.6	-10.1	-11.6	-11.6	-11.6	-11.6	-11.6	-11.6	-11.6	-11.6	-11.6	-11.6	-11.6	-11.6	-10.3	-10.3	-10.3	-7.4	-6.9	-6.9	-6.9	-7.4	-7.4	-7.4	-7.4	-7.4	-7.4	-7.4	-8	-8	-8	-8	-8	-8	-8	-8	-8	-8	-8	-8	-8	-6.7	-6.7	-6.7	-7.3
ML0147	ML0147	208911	209279	-8.5	-8.5	-8.5	-8.5	-8.5	-8.5	-8.5	-8.5	-8.5	-8.5	-8.5	-8.8	-10.6	-10.6	-10.6	-11.8	-13.3	-14.8	-14.6	-15.1	-15.1	-15.1	-15.1	-14.6	-14.6	-12.3	-10.7	-10.7	-10.7	-10.7	-11	-11	-11	-11	-9.5	-10.1	-13	-13	-13	-13	-12.4	-10.9	-10.4	-10.3	-9.3	-9.3
ML0148	ML0148	209823	210314	-7.3	-7.4	-7.4	-8.9	-8.9	-8.9	-10.6	-12.9	-12.9	-12.9	-12.9	-12.9	-12.9	-12.9	-10.6	-9.8	-9.8	-9.8	-9.8	-9.9	-9.9	-9.9	-9.9	-9.9	-9.9	-9.9	-8.5	-11.4	-11.4	-9.9	-9.9	-9.9	-9.8	-9.8	-9.8	-9.8	-8.3	-8.3	-8.3	-9.5	-10.5	-10.5	-10.5	-12.6	-12.6	-12.6
ML0149	ML0149	210338	211058	-8.1	-8.1	-8.1	-8.1	-8.1	-8.1	-5.3	-5.3	-4.4	-4.4	-4.4	-4.4	-4.4	-4.4	-4.8	-5.3	-5.3	-5.3	-6.4	-6.4	-6.4	-6.4	-7.1	-10	-10	-10	-10	-10.7	-10.7	-10.7	-10.7	-10.7	-9.2	-9.2	-9.2	-8.5	-8.4	-8.4	-7.9	-7.9	-9	-11.1	-13.4	-13.4	-13.4	-13.4
ML0157	ML0157	220591	221452	-8.3	-8.3	-6.7	-6.7	-6.7	-6.7	-6.7	-7	-9.1	-10.6	-10.6	-10.6	-10.6	-11.9	-11.9	-11.9	-11.9	-12.4	-12.4	-12.4	-12.4	-12.4	-12.4	-12.4	-10.1	-7.2	-6	-6	-3.9	-3.9	-4.7	-4.7	-4.7	-4.7	-5.2	-5.2	-6.3	-7.6	-7.6	-7.6	-7.6	-7.6	-7.6	-7.6	-7.6	-7.6
ML0163	ML0163	228661	229628	-7.8	-7.8	-7.8	-7.8	-7.8	-7.8	-6.9	-7.6	-9.3	-7.7	-8	-10.3	-10.3	-10.3	-10.3	-10.3	-10.3	-10.3	-10.3	-10.3	-10.3	-10.3	-10.3	-10.3	-8.2	-6.9	-6.9	-6.9	-6.9	-6.9	-6.9	-5.2	-4.7	-4.9	-6.9	-6.9	-6.9	-7.5	-9.3	-9.3	-9.3	-9.3	-9.7	-12	-13.5	-15
ML0165	ML0165	230546	231663	-7.4	-7.4	-7.9	-7.9	-7.9	-7.9	-7.9	-7.9	-7.9	-7.9	-7.9	-7.9	-7.9	-7.9	-7.9	-7.9	-6.1	-5.7	-6.4	-6.4	-8.5	-9	-11.1	-11.1	-11.1	-11.1	-11.1	-11.1	-9.8	-9.8	-9.8	-9.8	-9.8	-9.8	-12.6	-12.6	-12.6	-12.6	-12.6	-12.8	-12.8	-13.2	-13.2	-13.2	-10.9	-11.6
ML0166	ML0166	231672	233398	-8.7	-9.1	-9.1	-9.1	-9.1	-9.1	-9.1	-9.1	-10.8	-12.1	-14.1	-13.2	-12.3	-10	-9	-9	-9	-9	-10.5	-10.5	-8.2	-7.3	-7.3	-7.3	-7.3	-7.3	-7.3	-7.3	-6.5	-6.5	-6.5	-6.5	-6.5	-6.5	-6.5	-4.8	-5.9	-5.9	-5.9	-6.2	-7	-7	-7	-7.7	-7.7	-7.7
ML0172	ML0172	237609	238202	-10.8	-11.9	-11.9	-11.9	-13.4	-14.8	-14.8	-14.8	-14.8	-14.8	-14.8	-14.3	-13.5	-12.2	-9.3	-8.4	-8.4	-8.4	-6.8	-6.4	-6.4	-6.4	-6	-7	-7.5	-7.5	-7.5	-7.5	-7.5	-7.5	-7.5	-7.5	-7.5	-7.5	-7.5	-8	-8	-8	-7.4	-7.4	-7.4	-7.6	-7.6	-7.6	-7.6	-6.4
ML0179	ML0179	245324	245983	-6.8	-6.8	-6.8	-6.8	-6.8	-8.5	-8.5	-8.5	-8.5	-8.5	-8.5	-8.5	-8.5	-8.3	-8.1	-8.1	-8.1	-8.1	-8.1	-8.1	-8.1	-6.7	-6.7	-5.1	-5.1	-5.1	-5.1	-5.1	-4.8	-6.4	-8.4	-8.4	-8.4	-8.4	-8.4	-8.4	-8.4	-8.4	-8.4	-8.4	-8.4	-8.4	-8.5	-8.3	-8.3	-8.3
ML0186	ML0186	251982	252266	-12	-12	-12	-12.8	-11.5	-10	-9.9	-9.9	-9.9	-9.9	-7	-7	-7	-7.4	-7.4	-7.4	-7.4	-7.4	-7.4	-6.1	-5.2	-5.4	-7.4	-7.4	-7.4	-7.4	-7.4	-6.7	-7.1	-7.1	-7.1	-7.1	-7.1	-7.1	-7.1	-7.1	-7.1	-7.1	-7.1	-7.1	-6.9	-6.9	-6.9	-8.1	-8.1	-9
ML0194	ML0194	260507	260906	-11.5	-11.5	-11.5	-11.5	-11.5	-11.5	-12.2	-11.9	-13.7	-13.7	-12.2	-12.2	-12.2	-12.2	-12.2	-12.2	-12.2	-10.4	-9.6	-9.6	-9.6	-9.6	-9.6	-8.1	-6.6	-6.1	-6.1	-6.1	-6.1	-6.1	-6.1	-6.1	-6.1	-6.3	-7.6	-7.6	-7.6	-7.6	-7.6	-7	-7	-7	-7	-7.8	-7.8	-9
ML0196	ML0196	262754	262939	-9.7	-9.7	-9.7	-9.7	-8.1	-8.1	-8.1	-6	-6.4	-7.9	-7.9	-7.9	-7.8	-7.8	-7.8	-7.8	-7.8	-7.2	-7.2	-7.2	-6.9	-6.9	-6.9	-6.9	-7.4	-8.4	-8.4	-8.4	-9.4	-9.4	-9.4	-9.4	-10.3	-10.3	-10.3	-10.3	-11.7	-12.4	-12.4	-10.1	-9.2	-9.2	-10.8	-10.6	-10.5	-10.5
ML0197	ML0197	263238	264560	-8.1	-8.1	-8.1	-8.1	-8.1	-8.1	-8.3	-8.3	-8.3	-8.3	-8.3	-9.3	-8.8	-8.8	-8.8	-8.7	-8.7	-10.6	-10.6	-10.6	-10.3	-10.3	-10.9	-13.8	-15.6	-15.6	-15.6	-15.6	-15.6	-15.6	-15.2	-14.8	-14.8	-14.8	-14.8	-15.4	-15.4	-14.5	-12.5	-12	-11.5	-10.7	-10.9	-12.8	-12.8	-12.8
ML0206	ML0206	277944	279039	-11.7	-11.7	-11.7	-12.5	-14.6	-14.6	-14.6	-15.2	-15.2	-17.4	-18.3	-18.3	-18.3	-18.3	-17.4	-17.4	-17.4	-17.4	-14.5	-12.8	-10.5	-7.6	-6.6	-7.7	-8.2	-8.2	-8.4	-8.4	-9.9	-12.8	-12.8	-12.8	-12.8	-13.5	-13.5	-13.5	-13.5	-13.5	-13.5	-13.5	-11.2	-11.5	-14.4	-16.5	-16.5	-13.6
ML0212	ML0212	283539	284579	-8.3	-8.9	-8.9	-8.9	-8.9	-8.9	-10	-10	-10	-8.7	-8.3	-8.3	-8.3	-9.8	-9.8	-9.8	-9.8	-9.8	-9.8	-10.1	-10.1	-10.9	-10.9	-10.9	-10.9	-9	-9	-9	-10.2	-10.2	-10.2	-10.2	-9.3	-9.3	-9.3	-9.3	-10.1	-10.1	-10.1	-10.1	-8.8	-8.4	-8.4	-8.4	-8.6	-8.6
ML0215	ML0215	286276	286674	-8.8	-8.8	-8.8	-9.4	-11.7	-11.7	-11.7	-11.7	-11.7	-11.7	-11.7	-11.7	-11.7	-11.7	-11.7	-10.2	-10.4	-10.4	-10.4	-11	-13	-13	-13	-10.7	-10	-10	-10	-7.7	-6.5	-7.5	-9.4	-9.4	-9.4	-9.4	-9.4	-9.4	-9.4	-9.4	-8.8	-11.1	-11.1	-12	-12	-12	-12	-12
ML0216	ML0216	286829	287302	-12.2	-9.3	-7.2	-5.5	-5.5	-5.5	-7.6	-7.6	-7.6	-7.6	-7.6	-7.6	-7.6	-7.6	-7.6	-7.6	-7.6	-7.1	-7.1	-7.1	-8.6	-8.6	-8.6	-8.6	-8.6	-8.6	-8.6	-8.6	-8.6	-8.6	-6.5	-8.8	-8.8	-8.6	-9.3	-10.8	-10.8	-10.8	-10.8	-10.8	-9.9	-9.9	-9.9	-9.9	-9	-9
ML0221	ML0221	292471	293353	-9.5	-10.8	-12.3	-11.8	-11.8	-11.8	-11	-11	-11	-11	-11	-11	-11	-9.2	-9.2	-8.3	-8.3	-8.3	-8.3	-7.5	-7.5	-7.5	-8.5	-8.5	-8.5	-7.4	-8.1	-8.1	-8.1	-8	-8	-8	-8	-8.3	-10.2	-10.2	-10.2	-10.2	-9.9	-8.9	-8.9	-8.9	-8.9	-7.3	-7.3	-7.3
ML0237	ML0237	310900	311580	-10.7	-12.4	-12.4	-12.6	-12.5	-12.5	-12.5	-12.5	-12.5	-12.5	-12.5	-11	-10.1	-7.2	-6.4	-6.4	-6.4	-7.2	-7.2	-7.2	-7.2	-7.2	-7.2	-7.2	-7.2	-6.9	-6.3	-8.2	-8.2	-8.2	-8.2	-10.3	-10.3	-8.8	-8.8	-8.8	-8.8	-8.8	-8.8	-8.8	-8.8	-8.8	-7.6	-7.6	-7.6	-7.6
ML0251	ML0251	327120	327945	-10	-10	-10	-12.1	-12.1	-12.1	-12.1	-12.1	-12.1	-11.3	-9	-7.3	-6.9	-6.9	-8	-8	-8	-8	-8	-8	-8	-8	-8	-8	-8	-7.1	-7.1	-7.1	-7.1	-5.4	-5.4	-5.4	-5.4	-5.4	-5.4	-7.1	-7.1	-7.1	-7.1	-7.1	-7.1	-8.3	-9.4	-9.4	-9.4	-9.4
ML0253	ML0253	331780	332529	-9.5	-10.8	-13.1	-13.1	-13.1	-13.1	-11.5	-12.5	-12.3	-13.8	-13.8	-13.7	-13.3	-12.4	-13.5	-13.5	-13.5	-13.5	-13.5	-14	-14	-11.7	-10.1	-10.1	-10.1	-10.1	-10.1	-9.2	-9.2	-9.2	-8.3	-8.3	-8.3	-8.3	-8.1	-8.1	-7.8	-7.8	-8.7	-8.7	-8.7	-8.7	-8.7	-8.7	-8.7	-6.9
ML0254	ML0254	332923	333664	-15.3	-12.4	-12	-12	-12	-12	-12	-11.5	-11.5	-11.8	-13.1	-13.1	-12.4	-12.4	-12.4	-12.4	-12.4	-11.9	-11	-9.5	-9.5	-9.5	-9.5	-8.7	-8.7	-8.7	-8.7	-9.7	-10.7	-10.7	-10.7	-11.3	-12	-12	-12	-12	-13.9	-13.9	-15.6	-14.7	-12.7	-11.4	-10.7	-10.7	-10.7	-9.7
ML0259	ML0259	337531	339287	-7.8	-7.8	-7.8	-7.8	-8.3	-8.3	-7.8	-6.2	-4.9	-4.7	-6.3	-6.6	-6.6	-6.6	-6.6	-6.6	-6.3	-6.3	-8.6	-8.1	-8.1	-7	-8.1	-8.1	-8.1	-8.1	-8.1	-8.5	-9.8	-9.8	-9.8	-9.8	-9.8	-9.8	-9.8	-9.8	-9.8	-9.8	-8.5	-7	-7	-7	-7	-7	-7	-7
ML0260	ML0260	339324	340503	-7.8	-7.8	-7.8	-8.1	-8.1	-8.1	-8.1	-8.1	-8.1	-8.1	-8.1	-8.1	-8.1	-8.1	-8.1	-8.1	-8.1	-8.1	-8.1	-7.3	-7.1	-7.1	-7.1	-7.1	-7.1	-9.9	-9.9	-7.4	-7.4	-7.4	-7.4	-7.4	-7.4	-7.4	-7.4	-6.7	-6.7	-6.7	-6.7	-6.7	-6.7	-6.7	-6.7	-6.7	-6.9	-6.9
ML0261	ML0261	340549	341173	-11.4	-10.2	-10.2	-10.2	-9.7	-9.7	-9.7	-9.7	-9.2	-6.9	-5.2	-5.9	-5.9	-5.9	-6.9	-9	-10.7	-10.7	-10.7	-10.7	-12.9	-14.9	-16.2	-16.2	-16.2	-16.2	-16.2	-16.2	-14.9	-12	-11.5	-11.5	-12	-12	-12	-12	-10.5	-10.5	-10.8	-11.6	-13.6	-14.9	-14.9	-12.6	-10.5	-10.5
ML0262	ML0262	341956	342250	-6.4	-6.4	-6.4	-6.4	-6.4	-4.3	-4.1	-4.5	-4.6	-4.6	-4.6	-5.1	-5.1	-5.1	-6.1	-6.5	-6.5	-7.6	-7.6	-7.6	-7.2	-7.3	-7.3	-7.3	-8.8	-8.8	-8.8	-8.8	-8.8	-8.8	-8.8	-8.8	-8.8	-8.8	-9.8	-9.8	-9.2	-9.2	-9	-10.3	-9.8	-9.8	-9.8	-9.7	-8.1	-7.8
ML0264	ML0264	344904	345275	-12.6	-12.6	-12.6	-12.6	-12.6	-12.6	-12.6	-12.6	-10.9	-10.8	-13.1	-13.1	-13.1	-13.1	-13.1	-13.1	-13.1	-12.1	-12.1	-12.1	-9.2	-7.5	-7.3	-7.3	-7.3	-7.3	-7.3	-5.9	-7	-5.6	-5.6	-5.6	-5.6	-5.6	-5.9	-5.9	-5.9	-5.9	-5.9	-5.9	-5.9	-7.4	-7.4	-7.4	-7.4	-7.4
ML0266	ML0266	346709	347435	-13.2	-13.2	-13.3	-13	-10.6	-10.6	-10.6	-10.6	-10.6	-10.6	-10.6	-10.6	-10.6	-8.5	-8.1	-8.1	-8.1	-8.6	-9.9	-9.9	-9.9	-9.9	-9.9	-9.9	-9.9	-9.9	-9.9	-9.9	-9.9	-9.9	-9.9	-12.5	-12.5	-11	-10.5	-10	-8.7	-5.8	-4.9	-4.9	-4.9	-5.2	-5.2	-5.2	-6.6	-7.9
ML0267	ML0267	350965	351892	-6.5	-6.5	-6.5	-7.6	-7.6	-7.6	-7.6	-7.6	-7.6	-7.6	-7.9	-7.9	-7.9	-7.9	-7.9	-7.9	-7.9	-6.8	-6.8	-6.8	-6.8	-6.8	-6.8	-6.8	-6.8	-6.8	-6.8	-6.4	-6.4	-6.4	-6.4	-6.4	-6.4	-6.5	-8.1	-8.1	-8.1	-8.1	-8.1	-8.1	-9.3	-9.3	-9.3	-10.5	-10.5	-10.5
ML0272	ML0272	355303	355922	-14.1	-14.1	-14.1	-12	-12.2	-12.2	-9.8	-9.8	-9.8	-9.8	-9.8	-9.8	-9.8	-9.8	-9.8	-9.8	-8.1	-7.7	-7.7	-9.5	-9.5	-8.5	-8.5	-9.2	-9.2	-8.3	-8.3	-8.3	-8.3	-8.3	-8.3	-7.8	-7.3	-6.7	-6.7	-6.7	-6.7	-6.7	-6.7	-5	-7.3	-7.3	-8.5	-11.4	-11.4	-11.4
ML0273	ML0273	355941	356489	-10.6	-10.4	-10.4	-10.8	-10.8	-10.8	-10.2	-10.2	-10.2	-10.2	-10.2	-10.2	-8.7	-9.1	-11.1	-11.1	-10.2	-10.2	-10.1	-10.1	-10.1	-10.1	-10.1	-10.1	-10.1	-10.1	-10.1	-10.1	-9.3	-9.3	-9.3	-7.8	-7.2	-7.2	-7.2	-7.2	-7.2	-7.2	-8.7	-8.7	-8.7	-8.7	-8.7	-8.7	-8.8	-8.6
ML0274	ML0274	356520	356618	-12.4	-12.4	-11.5	-11.5	-11.5	-11.5	-9.8	-9.8	-9.3	-9.3	-9.3	-9.3	-9.3	-7.6	-7.6	-7.4	-7.4	-7.4	-7.4	-7.4	-8	-7.4	-6.5	-6.5	-7.3	-7.3	-7.3	-7.3	-8.4	-8.4	-8.4	-8.4	-8.4	-8.4	-9.1	-8.2	-8.2	-6.7	-6.7	-6.7	-6.7	-8.4	-9.4	-10.7	-10.7	-10.7
ML0277	ML0277	360202	360638	-10.7	-10.4	-10.4	-10.4	-10.4	-10.4	-10.4	-10.4	-10.4	-10.4	-12.9	-12.9	-12.9	-12.9	-12.9	-12.9	-12.9	-12.2	-12.2	-12.2	-9.9	-8.8	-7.9	-7.9	-7.9	-9.4	-9.4	-9.4	-10.5	-10.5	-10.5	-12.1	-12.1	-12.1	-14.2	-14.2	-13	-13.3	-12.7	-12.7	-12.7	-12.7	-12.7	-12.7	-11	-8.7
ML0278	ML0278	360751	361125	-12.4	-12.4	-14.5	-16.4	-16.4	-16.4	-14.9	-14.9	-14.9	-16.1	-15.2	-13.7	-13.7	-13.7	-10.8	-9	-6.9	-6.4	-9.3	-9.3	-9.3	-9.3	-9.3	-9.3	-9.3	-9.3	-9.3	-9.3	-9.3	-9.3	-9.3	-9.3	-10.3	-10.3	-11.4	-11.4	-11.4	-11.4	-13.5	-13.5	-13.5	-13.5	-13.5	-13.5	-11.5	-9.9
ML0282	ML0282	364131	364909	-5.1	-5.1	-6.6	-6.6	-6.6	-7.4	-8.9	-8.9	-8.9	-8.9	-9.2	-10.5	-10.5	-10.5	-11.7	-13.2	-15.2	-17.1	-18.4	-19.9	-17.6	-16.9	-16.9	-16.9	-16.9	-14	-13.6	-13.6	-13.6	-13.6	-13.6	-11.5	-10	-9.3	-7.6	-7	-7.3	-7.8	-7.8	-7.8	-7.8	-8.7	-8.7	-8.7	-8.7	-8.7
ML0305	ML0305	390457	391901	-12.1	-12.1	-12.1	-12.1	-12.1	-12.1	-12.1	-11.6	-9.3	-6.4	-7.8	-8.4	-10.7	-12.7	-12.7	-12.7	-12.7	-12.7	-12.7	-12.7	-12.7	-12.7	-11.4	-9.7	-9.3	-9.3	-9.3	-9.3	-9.3	-10.4	-10.4	-10.2	-10.2	-10.2	-10.2	-10.2	-10.2	-12.1	-11.1	-11.1	-11.1	-11.1	-9.7	-9.5	-9.5	-9.5
ML0306	ML0306	392396	393159	-17.9	-17.3	-17.3	-17.3	-17.3	-17.3	-17.3	-15.6	-13.5	-13.5	-15.2	-18.1	-19.3	-19.3	-19.3	-19.3	-18	-18	-18	-15.7	-14.2	-13.7	-13.7	-13.1	-12.6	-11.3	-9.3	-8	-8	-8	-8	-8	-7.5	-8.6	-10.4	-10.4	-10.4	-10.4	-11.2	-11.2	-11.7	-13.2	-14.7	-14.7	-14.7	-14.7
ML0312	ML0312	398720	399953	-10	-10	-10	-8.5	-7.3	-7.3	-7.5	-9	-9	-9	-9	-8.6	-8.6	-8.6	-8.2	-8.2	-8.2	-8.2	-7	-7	-7	-7	-7	-7.6	-9.1	-9.1	-9.1	-9.1	-9.1	-9.6	-9.7	-11.6	-11.6	-11.6	-9.7	-9.7	-9.7	-9.7	-9.7	-9.7	-9.7	-9.7	-9.6	-8.2	-8.2	-6.5
ML0318	ML0318	408187	409345	-8.2	-8.2	-8.2	-8.2	-8.2	-8.2	-9.3	-10.6	-10.6	-10.6	-10.6	-10.6	-10.6	-7.7	-6.7	-6.7	-6.7	-6.4	-6.4	-6.4	-6.5	-6.5	-6.5	-6.5	-6.5	-6.5	-6.5	-7.2	-7.2	-7.2	-9.3	-9.3	-9.3	-9.3	-9.7	-9.7	-9.7	-9.7	-9.7	-6.8	-6	-6	-6	-6	-6.7	-6.7
ML0326	ML0326	416569	416845	-5.8	-6.5	-7.8	-7.8	-7.8	-7.8	-7.8	-7.8	-7.8	-7.8	-7.8	-7.8	-7.8	-7.2	-7.2	-6.6	-7.1	-7.1	-7.1	-8.1	-8.7	-8.7	-9.1	-9.1	-9.1	-9.5	-9.5	-9.5	-9.5	-9.5	-10.1	-10.1	-10.4	-10.8	-10.8	-9.1	-9.2	-8.5	-6.2	-4.8	-4.8	-4.8	-4.8	-4.8	-4.8	-4.5
ML0327	ML0327	416866	417152	-5	-5	-5	-5	-5	-4.9	-4.9	-4.9	-4.9	-4.9	-4.9	-4.9	-4.9	-6.7	-6.7	-6.7	-6.7	-7.6	-7.6	-8.4	-8.9	-8.9	-8.9	-8.9	-8.9	-7.2	-8.4	-8.4	-9.1	-9.6	-9.6	-9.6	-7.3	-6.9	-7.9	-7.8	-7.7	-6.7	-6.7	-6.7	-6.7	-6.7	-8.7	-8.7	-8.7	-8.6
ML0330	ML0330	420876	420989	-7.4	-7.4	-7.8	-7.8	-7.8	-7.8	-7.8	-6.6	-7.2	-7.2	-7.8	-9.1	-9.1	-9.1	-9.1	-9.1	-9.1	-9.1	-8.6	-9.1	-9.3	-9.3	-9.3	-9.3	-9.3	-9.3	-8.9	-7.2	-7.2	-7.2	-7.2	-7.2	-7.2	-7.2	-7.2	-4.3	-4.3	-3.8	-3.9	-3.9	-3.9	-4.6	-4.6	-4.6	-4.6	-6.1
ML0334	ML0334	424106	424678	-9.2	-9.2	-10.6	-10.6	-10.6	-10.6	-10.6	-12.4	-15.3	-15.3	-15.3	-15.2	-15.2	-15.2	-13.7	-13.6	-13.6	-11.9	-9.6	-8.4	-8.4	-8.4	-8.4	-7.9	-7.2	-6.9	-6.9	-6.2	-6.2	-6.2	-6.2	-6.2	-6.2	-6.2	-5.6	-6.8	-6.8	-7.1	-8.6	-9.1	-9.1	-9.1	-9.5	-11.8	-13.5	-13.5
ML0338	ML0338	427651	428675	-9.2	-8.8	-8.8	-8.8	-8.8	-8.8	-8.8	-9.4	-9.4	-9.4	-9.4	-7.1	-6	-6.5	-6.5	-6.5	-6.5	-7.5	-7.5	-7.6	-7.6	-7.6	-7.6	-9.7	-10.6	-10.6	-10.6	-10.6	-10.6	-10.6	-10.6	-10.1	-10.1	-10.1	-9.8	-9.8	-9.8	-9.8	-9.8	-9.8	-9.8	-11.5	-11.5	-11.5	-11	-10.1
ML0340	ML0340	429653	431495	-9.3	-9.3	-9.3	-9.3	-9.3	-9.3	-10.1	-10.1	-10.1	-10.1	-10.1	-10.1	-9.5	-9.5	-9.5	-8.6	-8.6	-10.2	-12.1	-12.1	-12.1	-12.1	-14.2	-14.2	-14.2	-14.2	-13.8	-13.8	-13.8	-12.9	-12.9	-12.9	-10.8	-9.3	-8.6	-6.9	-8.7	-8.7	-8.7	-8.7	-9.9	-9.9	-9.9	-9.9	-9.9	-9.9
ML0341	ML0341	431727	432218	-5.8	-5.8	-7.3	-8.6	-8.6	-8.6	-8.6	-8.6	-8.6	-8.6	-8.6	-8.6	-8.6	-8.6	-6.8	-6.4	-6.4	-6.4	-6.4	-6.4	-7.2	-7.2	-7.2	-9.2	-9.2	-9.2	-9.9	-9.9	-9.9	-9.9	-9.9	-11	-11.7	-13.4	-13.4	-13.4	-13.6	-13.6	-13.6	-12.8	-11.5	-11.1	-10.1	-10.1	-10.1	-8
ML0342	ML0342	432323	433323	-12.1	-15	-15	-15	-15.9	-15.9	-16.8	-17	-18.3	-18.3	-18.3	-18.3	-18.3	-16.8	-16.3	-15.4	-13.1	-12.8	-14.2	-14.2	-12.9	-12.9	-10.7	-10.5	-9.2	-9.2	-9.2	-7.7	-6.1	-8	-8	-8	-8	-8	-7.6	-7.6	-7.6	-7.6	-7.3	-7.8	-7.8	-7.8	-8.5	-8.5	-8.5	-8.5
ML0343	ML0343	433560	434728	-10.5	-10.5	-12.1	-15	-16.9	-18.2	-19.7	-18.4	-17.7	-17.7	-17.7	-17.7	-16.2	-16.2	-16.2	-13.9	-11	-10	-10	-10	-9.3	-9.2	-9.2	-9.2	-7.3	-7.3	-8.7	-8.7	-8.7	-8.7	-8.7	-8.7	-8.9	-8.9	-8.9	-8.9	-8.9	-8.8	-10.1	-8.8	-10.2	-10.2	-10.2	-10	-9.8	-9.8
ML0345	ML0345	435602	436741	-10.4	-12.4	-15.3	-15.3	-15.3	-15.3	-15.3	-15.3	-15.3	-13	-10.1	-9.9	-12	-12	-12	-12	-12.8	-12.8	-13.2	-13.3	-13.3	-13.3	-13.3	-12.8	-11.9	-10.4	-10.4	-10.4	-10.5	-10.5	-10.5	-12.1	-12.1	-12.1	-12.1	-12.7	-14.7	-14.7	-14.7	-14.7	-13	-12.9	-12.9	-12.9	-11.2	-8.9
ML0346	ML0346	436783	437194	-7.7	-7.7	-7.7	-7.7	-7.7	-7.7	-7.7	-7.7	-5.6	-4.6	-4.6	-4.6	-4.6	-4.3	-4.3	-4.3	-3.6	-4.1	-7	-8.5	-8.5	-8.5	-8.5	-8.5	-8.5	-8.5	-8.5	-8.9	-9.6	-9.6	-9.6	-9.6	-9.6	-9.6	-8.7	-7.8	-5.5	-4.6	-4.1	-5.4	-5.4	-6.5	-6.5	-6.5	-6.5	-6.5
ML0349	ML0349	439393	439704	-7.4	-7.4	-8.7	-8.7	-8.7	-8.7	-8.7	-8.7	-9.5	-9.5	-8.3	-8.3	-8.3	-8.3	-7.9	-7.9	-7.9	-7.9	-7.9	-7.9	-7.9	-7.9	-7.9	-7.9	-7.2	-5.4	-5.4	-5.6	-5.6	-5.6	-5.6	-5.6	-5.6	-5.6	-6.4	-7.3	-7.3	-7.3	-7.2	-7.2	-8.7	-10.2	-10.2	-10.2	-10.2	-10.2
ML0351	ML0351	444087	444737	-6.1	-6.9	-6.9	-6.9	-6.9	-6.9	-6.9	-7.1	-7.1	-8.4	-9.1	-9.4	-9.4	-9.4	-9.4	-9.4	-9.5	-9.5	-7.3	-6.8	-6.8	-6.8	-8.4	-8.4	-8.4	-8.4	-8.4	-8.4	-5.5	-5.2	-6.2	-6.2	-6.2	-6.2	-6.2	-6.2	-6.2	-6.2	-6.2	-6.2	-6.2	-6.2	-5.6	-5.6	-5.6	-5.6
ML0352	ML0352	444860	445795	-6.7	-6.7	-6.7	-6.7	-6.7	-6.7	-6.7	-6.7	-6.7	-6.7	-6.7	-5.7	-5.7	-5.7	-6.7	-8.2	-8.7	-8.7	-8.7	-8.7	-8.7	-8.7	-8.7	-8.6	-8.6	-8.6	-8.6	-8	-8	-8	-7	-7	-8.3	-10.1	-13	-13	-13	-13	-13	-13	-10.1	-10.1	-10.1	-10.1	-10.1	-10.1
ML0356	ML0356	450363	451273	-12.5	-12.5	-12.5	-12.5	-11.2	-8.7	-8.7	-8.7	-8.7	-8.7	-8.7	-8.7	-8.1	-8.1	-8.1	-7.2	-7.1	-7.1	-6.4	-7.8	-7.8	-7.8	-7.8	-8.1	-8.1	-8.1	-8.1	-8.1	-8.1	-8.7	-10.8	-10.8	-10.8	-10.8	-10.8	-10.8	-10.8	-10.8	-8.5	-7.1	-6.5	-6.5	-5.5	-5.5	-5.5	-6.6
ML0357	ML0357	451302	452424	-8.8	-8.8	-8.8	-8.8	-8.8	-8.8	-7.5	-8.2	-8.2	-8.2	-8.5	-8.5	-8.5	-8.1	-8.1	-8.1	-8.1	-8.1	-5.2	-5.2	-5.2	-5.2	-5.2	-5.2	-5.2	-7	-7	-7.5	-7.8	-9.3	-9.3	-9.3	-9.4	-9.4	-9.6	-10.5	-10.5	-10.5	-10.5	-8.2	-7.4	-8.4	-8.4	-8.4	-7.7	-7.7
ML0358	ML0358	452646	452816	-6.4	-6.4	-7.3	-9.6	-9.6	-9.6	-9.6	-10.9	-11.4	-11.4	-11.4	-13.4	-16.3	-16.3	-16.3	-14.8	-14.5	-14.5	-13	-13	-13	-10.7	-13.5	-15.3	-15.3	-15.3	-15.3	-15.3	-15.3	-15.3	-15.3	-16.2	-17.7	-17.7	-17.7	-17.2	-16.3	-14	-11.3	-10.8	-8.5	-7.3	-7.3	-8.5	-10.1	-11.4
ML0360	ML0360	454075	454785	-7.2	-7.2	-5.4	-5.1	-2.9	-2.9	-2.9	-2.9	-4	-4	-4	-4.3	-5.9	-5.9	-5.9	-5.9	-5.9	-5.9	-6.1	-7.6	-8.9	-10.2	-12.3	-13.8	-13.8	-14.4	-15.9	-18	-20.3	-21.8	-22.3	-22.3	-22.3	-20	-19.6	-19.6	-19.6	-18.1	-16.8	-13.9	-14.3	-14.3	-14.3	-14.3	-14.3	-14.3
ML0372	ML0372	464951	465073	-10.5	-10.5	-10.5	-10.5	-9.2	-9.2	-9.2	-9.2	-7.9	-7.2	-5.8	-6.3	-7.8	-7.8	-7.8	-7.8	-8.8	-10	-11.5	-12.8	-12.8	-12.8	-12.8	-12.8	-12.8	-12.8	-12.8	-12.8	-13.3	-15.3	-15.3	-14	-12.3	-11.4	-10.5	-8.2	-6.8	-5.4	-6.3	-6.3	-6.3	-6.3	-6.3	-6.9	-6.9	-6.9
ML0390	ML0390	485208	485600	-4.1	-5	-5.7	-5.7	-7.9	-9.9	-11.2	-11.2	-11.2	-11.2	-11.2	-11.2	-11.1	-11.1	-11.4	-11.4	-11.4	-11.4	-11.4	-11.4	-11.4	-11.4	-11.4	-10.4	-11.3	-11.3	-11.3	-9.5	-9.3	-9.3	-9.6	-9.6	-9.6	-9.6	-9.6	-8.3	-8.9	-8.9	-8.9	-8.9	-7.6	-5.8	-5.8	-5.8	-5.8	-5.2
ML0391	ML0391	485789	486124	-6.1	-8.5	-8.5	-8.5	-9.7	-12.6	-12.6	-12.6	-12.6	-12.6	-12.6	-12.6	-12.6	-12.6	-12.6	-10.3	-8.7	-9.6	-9.6	-9.6	-9.6	-9.6	-10.3	-10.3	-11.1	-11.1	-9.8	-9.5	-12.4	-12.4	-11.1	-9.6	-9.2	-10.7	-9.8	-9.8	-9.8	-9.8	-9.8	-9.8	-9.8	-9.8	-9.8	-8	-7.2	-7.1
ML0400	ML0400	498082	499157	-13.1	-13.1	-13.1	-13.1	-13.1	-14.4	-14.4	-14.4	-14.4	-13.3	-12.7	-12.7	-12.7	-11.9	-10.6	-10.2	-10.2	-10.2	-10.2	-8.9	-8.7	-8.7	-9.4	-9.4	-9.4	-9.4	-9.4	-7.4	-7.4	-8.3	-8.8	-10.1	-11.6	-13.1	-13.1	-13.1	-13.1	-13.1	-13.1	-11.6	-10.8	-10.8	-10.8	-10.8	-10.8	-10.8
ML0402	ML0402	499941	500372	-11	-8.9	-8.9	-8.9	-8.9	-9.6	-12.5	-13.7	-16	-17.5	-18	-18	-16.7	-16.7	-16.7	-15.2	-13.1	-13.1	-13.1	-12.1	-12.1	-12.1	-12.1	-11	-9.3	-6.4	-6	-6	-5.3	-4.8	-4.8	-4.8	-4.8	-4.8	-4.8	-4.8	-4.8	-4.8	-4.8	-4.9	-5.4	-5.4	-5.4	-6.9	-6.9	-6.9
ML0408	ML0408	505777	506544	-9.3	-9.3	-8.7	-8.9	-10	-10.8	-9.9	-7.6	-6.6	-6.6	-6.8	-7.8	-7.8	-7.8	-7.8	-7.8	-7.8	-7.8	-7.8	-7.8	-7.8	-5.7	-5.2	-5.2	-5.2	-5.2	-5.2	-5.2	-5.2	-6.7	-6.7	-6.7	-6.7	-8.7	-10.2	-10.7	-10.7	-10.7	-10.7	-10.7	-10.7	-10.7	-10.7	-10.7	-10.7	-9.1
ML0416	ML0416	514919	517123	-7.7	-7.6	-7.7	-7.7	-9.4	-9.4	-9.4	-11.3	-13.3	-13.3	-13.1	-13.1	-13.1	-13.1	-13.2	-10.9	-10.9	-11.2	-11.2	-11.2	-11.2	-9.5	-10.4	-8.9	-8.9	-8.9	-7.4	-7.4	-7.4	-6.7	-6.7	-6.7	-7	-7	-7	-7	-8.5	-10.5	-10.5	-9.2	-9.2	-9.2	-10.4	-10.7	-12	-12
ML0417	ML0417	517299	517583	-10.6	-10.6	-12.3	-12.3	-11.5	-10.2	-7.4	-9.1	-9.1	-7.6	-7.6	-7.6	-7.6	-7.6	-7.6	-7.6	-7.6	-7.1	-7.1	-7.1	-7.1	-6.1	-8.3	-8.3	-8.3	-8.3	-8.3	-9.4	-9.8	-9.8	-9.1	-9.1	-9.1	-9.1	-9.1	-9.1	-9.1	-9.1	-9.5	-9.5	-9.5	-9.5	-9.5	-9.7	-9.7	-9.5
ML0420	ML0420	519275	521679	-8.5	-9.8	-9.8	-9.8	-9.8	-9.8	-9.8	-11.3	-12.8	-12.8	-12.8	-13.4	-13.4	-12.1	-11.2	-12.1	-13.6	-13.6	-12.6	-12.6	-14	-14	-14	-12.8	-13.3	-13.5	-13.5	-13	-12.5	-11.5	-11.5	-11.5	-11.5	-11.5	-9.1	-10.4	-11.1	-11.1	-11.1	-11.1	-12.5	-13.4	-13.4	-13.4	-13.4	-13.4
ML0422	ML0422	522247	522813	-11.6	-11.6	-13.7	-13.7	-13.7	-13.7	-15.1	-15.1	-14.2	-14.2	-14.2	-12.2	-12.2	-12.2	-12.2	-12.2	-12.2	-12.2	-12.2	-12.2	-12.2	-9.3	-7.4	-9.6	-9.6	-10.5	-10.5	-10.5	-10.3	-10.3	-10.3	-10.3	-10.3	-10.3	-10.5	-10.2	-10.4	-10.4	-10.4	-9.5	-8.6	-6.3	-6.2	-7.2	-7.2	-7.2
ML0423	ML0423	522864	523111	-7.7	-7	-7	-9	-11	-12.3	-12.3	-12.3	-12.3	-12.3	-12.3	-12.3	-12.3	-12.3	-12.3	-12.3	-10.5	-8.8	-8.1	-7.7	-7.7	-7.6	-6.7	-6.7	-6.7	-6.7	-6.7	-8.7	-8.7	-8.7	-8.7	-8.7	-8.7	-8.7	-8.7	-8.7	-8.7	-7.7	-7.7	-7.7	-7.7	-6	-7.3	-7.2	-7.2	-7.2
ML0428	ML0428	527082	528557	-14.7	-16	-18	-16.7	-16	-16	-16	-14.6	-13.3	-12	-10.2	-9.4	-10.9	-12.4	-12.4	-12.4	-12	-12	-12	-10.3	-9.7	-9.7	-9.7	-9.7	-9.7	-10.5	-10.5	-10.5	-10.5	-10.5	-10.7	-10.1	-10.1	-10.1	-10.1	-10.1	-10.1	-10.1	-9.9	-9.9	-9.9	-8.2	-7.5	-7.5	-7.5	-7.5
ML0432	ML0432	531814	532464	-9.2	-9.2	-9.2	-9.2	-10	-10	-10	-10	-10	-9.4	-9.4	-9.4	-9.4	-8.5	-8.5	-8.5	-6.7	-6.5	-6.5	-7.6	-7.6	-7.6	-6.6	-6.6	-6.6	-6.6	-6.6	-6.6	-6.2	-8.5	-8.5	-8.5	-8.5	-8.5	-10.8	-10.8	-10.8	-10.8	-9.7	-9.9	-10.1	-10.1	-10.1	-10.1	-12.2	-12.2
ML0433	ML0433	532614	533912	-11.6	-13.1	-15	-15	-15.1	-15.1	-15.1	-15.1	-15.6	-15.6	-12.7	-11.8	-11.8	-11.8	-11.8	-10	-8.9	-8.9	-8.9	-8.9	-8.9	-8.9	-8.9	-8.9	-8.9	-8.5	-8.5	-8.5	-8.5	-8.5	-6.2	-5	-5	-5	-5	-3.8	-3.8	-4.6	-6.1	-6.1	-6.1	-7.3	-9.1	-9.1	-9.1	-10.4
ML0434	ML0434	534033	534710	-5.5	-5.5	-6.6	-8.5	-8.5	-8.5	-9.7	-9.7	-9.7	-9.7	-9.7	-9.7	-9.7	-9.7	-9.7	-9.7	-9.7	-9.4	-7.6	-9.9	-12.8	-12.8	-12.8	-13.2	-14.5	-14.5	-14.5	-14.5	-14.5	-15.4	-15.4	-14.7	-14.7	-14.7	-14.7	-12.4	-9.5	-8.5	-6.5	-6.5	-6.5	-7.3	-7.3	-8.4	-9.1	-10.1
ML0437	ML0437	537009	538544	-6.8	-7.7	-9	-9	-9	-10.2	-10.2	-10.2	-10.2	-9.3	-9.3	-9.3	-6.4	-5.8	-5.8	-5.8	-5.8	-5.8	-5.8	-5.8	-5.8	-6	-8.1	-8.1	-8.1	-9.2	-10.3	-10.3	-10.3	-12.4	-13.2	-13.2	-13.2	-13.2	-13.2	-13.2	-13.2	-13.2	-11.7	-9.6	-9.6	-9.6	-7.8	-7.6	-7.6	-7.6
ML0438	ML0438	538598	539715	-9.7	-9.7	-9.7	-9.7	-9.7	-9.7	-9.7	-9.7	-9.7	-7.6	-8.8	-11.7	-11.7	-11.7	-11.7	-11.7	-13.5	-13.5	-13.5	-13.5	-13.5	-11.2	-11.6	-12	-12	-11.8	-11.8	-11.8	-11.8	-10.5	-9.2	-9.2	-9.2	-11.3	-13.4	-12.9	-12.4	-10.1	-8	-8	-8	-8	-8	-8	-8	-8
ML0440	ML0440	540204	540782	-8.3	-8.3	-6	-5.9	-5.9	-5.9	-5.9	-5.9	-5.9	-5.9	-6.9	-8.7	-10.8	-12.5	-13.6	-14.1	-14.1	-14.1	-16.1	-16.1	-16.1	-16.1	-16.1	-16.1	-16.1	-16.1	-16.1	-14.9	-12.6	-9.7	-12	-12	-11.6	-11.6	-11.6	-11.6	-11.4	-11.4	-11.4	-11.4	-12.2	-9.9	-8.5	-8	-8.3	-9.8
ML0441	ML0441	540802	541460	-9.3	-9.3	-9.3	-9.3	-9.3	-9.3	-9.3	-9.3	-8.9	-8.9	-8.9	-8.9	-8.9	-8.1	-8.1	-8.1	-7	-7	-9	-9	-9	-9	-9	-9	-9.2	-8.5	-8.5	-8.5	-7.1	-6.5	-6.5	-6.5	-6.5	-7	-8.9	-10.4	-10.4	-10.4	-10.4	-10.4	-10.6	-12.5	-13.8	-13.8	-13.8	-13.8
ML0442	ML0442	541506	542532	-7.2	-6.4	-6.4	-7.7	-9.4	-9.4	-9.4	-9.4	-10.3	-10.3	-10.3	-11.5	-11.5	-9.8	-9.7	-9.7	-9.7	-9.7	-6.8	-6.8	-6.8	-7.1	-7.1	-7.4	-7.4	-8.1	-8.1	-8.1	-10	-9.8	-9.8	-9.8	-9.8	-9.9	-9.9	-9.9	-7.9	-7	-9.9	-9.9	-9.9	-12	-12	-12	-12	-12
ML0449	ML0449	549366	550149	-11.6	-13.6	-13.6	-13.6	-13.6	-13.6	-13.6	-13.6	-13.1	-13.1	-13.1	-13.1	-10.2	-8.4	-7.6	-7.2	-8.1	-8.1	-8.1	-7.9	-7.9	-7.9	-7.9	-7.9	-7.9	-8.3	-8.3	-8.3	-8.3	-8.3	-9.8	-9.8	-8.9	-8	-7.8	-7.8	-7.8	-7.3	-7.3	-7.5	-9.6	-9.6	-9.6	-9.6	-9.6	-8.7
ML0459	ML0459	559293	559666	-6.4	-6.4	-6.4	-6.1	-6.1	-5.5	-5.5	-5	-5	-5	-5	-5	-3.1	-3.2	-5.2	-5.2	-4.3	-4.3	-4.3	-5.1	-5.1	-5.1	-5.1	-5.9	-7.2	-7.2	-7.2	-7.2	-7.2	-7.2	-7.2	-6.3	-5.6	-5.8	-5.8	-5.8	-5.8	-5.6	-5.6	-5.6	-5.6	-5.7	-5.7	-5.7	-6.2	-6.2
ML0460	ML0460	559771	559989	-17.5	-17.5	-17.5	-17.5	-17.5	-14.6	-13.1	-11.8	-11	-11	-11	-11	-11	-11	-11	-8.1	-7.6	-7	-7	-7	-7	-7	-7	-7	-7	-7	-7	-7	-8.8	-8.8	-8.8	-8.8	-8.8	-8.8	-8.8	-8.8	-8.8	-8.8	-8.8	-8.8	-8.8	-7.9	-9	-9	-9	-9
ML0461	ML0461	560205	560551	-9	-6.9	-6.9	-6.9	-6.9	-6.9	-6.9	-6.9	-6.9	-6.9	-6.5	-6.5	-6.5	-7.1	-7.1	-7.1	-7.1	-7.1	-7.1	-7.1	-8.1	-8.1	-8.1	-8.1	-6.7	-6.7	-6.7	-6.7	-6.7	-6.7	-6.7	-6.7	-6.7	-6.7	-6.7	-6.7	-6.7	-6.7	-5	-6.7	-6.7	-6.7	-6.7	-6.7	-6.7	-6.7
ML0465	ML0465	562650	563430	-7.3	-7.3	-7.3	-7.3	-7.3	-7.3	-7.3	-7.3	-7.3	-7.3	-6.5	-8.1	-8.1	-8.1	-8.1	-8.1	-8.1	-8.1	-8.1	-8.1	-8.1	-8.1	-8.1	-8.1	-8.1	-8.1	-8.1	-6.2	-5	-5.2	-5.2	-5.2	-6.5	-8.5	-8.5	-8.5	-8.5	-8.5	-8.5	-8.5	-8.5	-8.1	-8.1	-8.1	-8.1	-8.1
ML0471	ML0471	573279	573918	-9.6	-9.6	-9.6	-9.6	-9.6	-9.6	-9.6	-9.6	-9.6	-9.6	-9.6	-9.6	-8.2	-9.7	-10.4	-12.1	-13.4	-14.1	-14.1	-15.5	-15.5	-15.5	-15.5	-15.5	-15.5	-13.2	-10.3	-9.4	-9.4	-9.4	-9.4	-8.4	-5.8	-6.5	-8.5	-9.8	-9.8	-9.8	-9.8	-9.8	-9.8	-9.8	-9.6	-9.6	-9.6	-9.6
ML0477	ML0477	579203	579570	-9.7	-9.7	-9.7	-9.7	-9.7	-9.7	-9.7	-9.7	-9.7	-9	-8.1	-8.1	-8.1	-7.3	-6.9	-6.9	-6.9	-6.9	-6	-6	-6	-6.4	-6.4	-6.4	-6.4	-6.4	-6.4	-6.4	-6.4	-6.4	-6.4	-6.4	-6.4	-6.4	-7.5	-8.2	-8.7	-8.7	-8.9	-11.8	-11.8	-13.5	-15.5	-16.8	-16.8	-16.8
ML0479	ML0479	580137	580325	-10.7	-10.7	-10.7	-10	-10.6	-12.6	-12.5	-12	-11.1	-8.8	-8.4	-8.4	-8.4	-8.4	-8.4	-6.4	-6.4	-6.4	-8.1	-8.1	-8.1	-8.1	-8.1	-8.1	-8.1	-8.1	-8.1	-8.1	-8.1	-8.1	-8.1	-8.1	-8.1	-8.1	-7.9	-6.7	-6.7	-6.7	-6.7	-6.7	-6.7	-6.5	-6.5	-6.5	-8.6	-8.6
ML0480	ML0480	580453	581050	-5.2	-7	-7	-7	-7.4	-9.7	-9.7	-9.7	-9.7	-9.7	-9.7	-9.7	-9.7	-9.7	-9.7	-9.7	-9.7	-9.7	-8.6	-8.6	-8.6	-8.6	-8.6	-8.6	-8.3	-8.3	-9.2	-9.2	-9.3	-9.3	-9.3	-9.3	-8.4	-7.9	-5.6	-8.1	-8.1	-9.3	-10.8	-11.3	-11.3	-11.3	-11.3	-12	-12	-12
ML0490	ML0490	594985	595504	-10.2	-10.2	-10.2	-8	-8	-8	-8	-8	-7.5	-7.5	-7.5	-6.2	-7	-8.3	-8.3	-8.3	-8.3	-8.3	-8.1	-8.1	-9	-9	-9	-9	-9.2	-9.2	-9.4	-9.4	-11.3	-14.2	-16	-18.1	-18.1	-18.1	-18.6	-19	-21.9	-22.2	-22.2	-22.2	-22.2	-22.2	-23.9	-23.4	-21.1	-18.2
ML0495	ML0495	601152	601597	-11.7	-10.7	-10.7	-10.7	-10.7	-10.7	-10.7	-10.7	-10.3	-9.4	-9.4	-9.4	-9.4	-8.9	-9	-10.8	-12.9	-12.9	-12.9	-12.9	-12.9	-12.9	-12.4	-12.3	-13	-13	-13	-13	-13	-13	-13	-12	-9.9	-9.9	-9.9	-10.2	-10.2	-10.2	-10.2	-8.9	-6.9	-7	-7	-7	-7	-7
ML0496	ML0496	601750	602325	-9.6	-9.6	-10.5	-11.7	-11.7	-11.7	-13.8	-15.7	-15.7	-14.2	-14.2	-14.2	-12.9	-10.8	-10.8	-10.8	-10.8	-7.9	-7.4	-7.4	-7.4	-7.4	-7.4	-8.5	-10.2	-10.2	-10.2	-10.2	-10.2	-9.3	-8.3	-8.3	-8.3	-6.5	-6.5	-6.5	-6.5	-7.6	-7.6	-7.6	-7.6	-7.6	-7.6	-7.6	-7.6	-7.6
ML0499	ML0499	605196	606015	-12.6	-12.6	-12.6	-12.6	-12.6	-12.6	-10.3	-9.3	-9.3	-9.7	-9.7	-11.2	-11.2	-11.2	-11.2	-13.2	-10.9	-9.2	-9.1	-9.1	-9.1	-9.1	-9.1	-9.1	-9.1	-8.2	-7.4	-5.9	-5.8	-5.8	-5.8	-4.9	-4.6	-4.6	-4.8	-6.1	-6.1	-6.6	-6.6	-6.6	-7.2	-6.9	-6.9	-6.8	-5.1	-4.9
ML0503	ML0503	609984	610358	-8.9	-8.9	-8.9	-7.3	-6.4	-6.4	-6.4	-6.4	-7.4	-7.4	-7.4	-7.4	-7.4	-7.4	-8.1	-9.8	-9.8	-9.8	-9.8	-9.8	-9.8	-9.8	-9.8	-9.8	-9.8	-9.8	-9.8	-9.8	-9.8	-8.3	-7.8	-6.9	-4.6	-4.6	-4.6	-4.6	-4.6	-4.6	-5.8	-6.8	-6.8	-6.8	-6.8	-6.8	-8.4	-9.2
ML0526	ML0526	638094	638979	-7.5	-7.5	-7.5	-7.5	-7.2	-7.2	-7.2	-7.8	-7.8	-7.8	-7.8	-7.6	-7.2	-9.9	-9.9	-9.9	-9.2	-9.2	-9.2	-9.2	-9.2	-9.2	-9.2	-9.2	-9.2	-8.1	-9.6	-9.6	-9.6	-11.6	-10.9	-10.9	-10.9	-13.2	-12.7	-12.7	-12.7	-11.7	-11.7	-11.7	-11.7	-11.7	-10.9	-10	-10.9	-10.9
ML0528	ML0528	641810	642795	-11	-11	-11	-11	-11.2	-11.2	-9.5	-7.2	-6.2	-6.4	-6.4	-6.4	-6.4	-6.4	-6.4	-6.4	-6.4	-6.4	-6.4	-6.4	-6.4	-5.5	-5.5	-5.5	-5.3	-5.3	-6.7	-6.7	-6.7	-6.7	-6.7	-7	-7	-8.3	-10.3	-10.3	-10.3	-10.3	-10.3	-10.3	-10.3	-9.4	-9.4	-9.4	-9.4	-7.6
ML0530	ML0530	643652	645020	-16.1	-16.1	-16.1	-16.1	-16.1	-15.2	-14.9	-15.1	-15.1	-15.1	-13.6	-12.3	-9.4	-8.4	-8.4	-8.4	-7.3	-6.2	-6.2	-6.2	-6.2	-6.3	-7	-8.7	-10.2	-10.9	-10.9	-10.9	-12	-12	-12	-14	-14	-14	-12.1	-12.1	-12.1	-12.1	-12.1	-12.1	-9.2	-7.4	-7.4	-6.4	-6.9	-6.9
ML0531	ML0531	645041	645572	-11.4	-11.3	-12.2	-12.2	-12.2	-12.2	-12.2	-13.2	-14.3	-16.1	-16.1	-16.1	-16.1	-16.1	-16.3	-16.3	-16.3	-16.3	-17.7	-17.8	-17.7	-17.2	-16.3	-14	-11.1	-9.4	-7.1	-5.8	-5.8	-5.8	-5.8	-5.8	-5.8	-5.8	-5.7	-5.7	-6	-8.1	-8.1	-8.1	-9.5	-9.5	-9.5	-10	-10	-10
ML0534	ML0534	647832	648321	-6.3	-6.5	-9.4	-9.4	-9.4	-9.4	-9.4	-10.1	-11.6	-11.6	-12.1	-13.7	-13.7	-13.7	-13.7	-13.7	-13.1	-12.6	-12.6	-12.6	-10.3	-8.4	-8.4	-8.4	-8.4	-8.8	-10.3	-10.3	-12.1	-13.4	-14.9	-14.9	-14.5	-13.2	-12.8	-12.8	-12.8	-12.8	-11.2	-11	-11	-10	-10	-10	-9.3	-8.7
ML0545	ML0545	661595	662509	-8.7	-8.5	-8.5	-8.5	-8.5	-8.7	-8.7	-8.7	-8.4	-8.4	-8.4	-8.4	-8.4	-8.4	-8.4	-8.4	-11.1	-11.1	-11.1	-11.1	-10.7	-10.7	-10.7	-13.4	-13.4	-13.4	-13.4	-13.4	-12.5	-12.5	-12.5	-9.6	-9.1	-8.9	-8.9	-8.9	-8.9	-8.9	-8.9	-8.9	-8.5	-8.5	-8.5	-8.5	-8.5	-8.5
ML0546	ML0546	662674	663497	-6.6	-6.6	-6.6	-6.6	-6.6	-6.9	-9.8	-9.8	-9.8	-9.8	-10.5	-10.5	-10.5	-11	-11	-11	-11	-12.2	-14.8	-16.7	-16.7	-16.9	-16.9	-16.9	-15.1	-13.8	-13.4	-13.4	-13.4	-11.9	-10.6	-7.7	-7.2	-7.2	-6.7	-6.9	-6.9	-6.9	-6.9	-6.9	-6.9	-6.9	-6.9	-6.9	-7.1	-7.1
ML0547	ML0547	663496	663987	-10.8	-10.8	-9	-9	-9	-8.2	-8.5	-8.5	-8.5	-7.5	-7.5	-7.5	-8.9	-6	-5.8	-5.8	-5.8	-5.8	-5.8	-6.2	-7.5	-9	-9	-9	-9	-9	-9	-9	-9	-7.6	-8.9	-8.9	-8.9	-9.1	-10.4	-11.9	-13.4	-13.4	-13.4	-12.9	-12.9	-12.9	-12.8	-10.8	-11.9	-11.9
ML0549	ML0549	666224	667066	-6.7	-6.7	-6.7	-6.7	-7.1	-8.6	-8.6	-8.6	-8.6	-8.6	-8.6	-8.6	-9	-9	-9.2	-11.1	-11.1	-9.2	-7.8	-7.8	-7.8	-7.8	-7.8	-8.2	-8.2	-8.4	-9.9	-9.9	-9.6	-9.6	-9.6	-9.6	-9.6	-9.6	-9.6	-9.6	-9.6	-9.4	-9.6	-11.1	-11.1	-11.1	-11.1	-11.1	-10.1	-10.1
ML0566	ML0566	683866	684275	-7.6	-8.1	-8.1	-8.7	-10.7	-12	-12	-10.7	-8.8	-8.3	-8.3	-8.3	-7.3	-7.3	-7.3	-7.3	-7.3	-6.8	-8.1	-8.6	-8.6	-8.6	-7.8	-7.8	-7.8	-7.8	-8.6	-9.9	-9.9	-9.9	-9.9	-9.9	-9.9	-9.9	-9.9	-9.9	-8.7	-9.6	-10	-12.3	-14.3	-15.6	-15.6	-15.6	-15.6	-15.6
ML0585	ML0585	710904	711810	-13.3	-13.3	-12.1	-12.1	-12.1	-11.6	-11.1	-9.5	-8	-8	-8	-8	-10.9	-9	-9	-9	-9	-9	-9	-9	-9	-7.4	-7.4	-7.4	-7.4	-7.4	-8.2	-10.2	-13.1	-13.1	-13.1	-13.1	-13.1	-13.1	-11.1	-9.5	-9.5	-9.5	-9.5	-9.2	-9.2	-7.5	-7.2	-7.2	-7.2	-5.6
ML0586	ML0586	711832	712694	-9.3	-8.6	-8.6	-8	-8	-8	-8	-8	-8	-7.6	-7.6	-7.6	-7.2	-7.2	-7.2	-7	-7	-7	-5.8	-5.8	-7.9	-9.4	-9.4	-9.4	-9.4	-11.5	-11.5	-11.5	-11.5	-11.5	-11.5	-11.5	-9.9	-9.9	-9.9	-9.9	-9.9	-8.8	-7.4	-7.6	-9.5	-9.5	-9.5	-9.5	-9.5	-9.5
ML0599	ML0599	725440	727009	-8.1	-8.1	-8.1	-10.1	-10.1	-10.1	-11	-11	-11	-11	-11	-11.2	-13.1	-14.4	-15.9	-15.9	-15.9	-15.9	-15	-12.7	-10.5	-10.5	-10.5	-9.8	-9.8	-9.8	-9.8	-9.8	-9.8	-9.8	-9.8	-9.8	-9.8	-9.8	-9.8	-10.9	-12.9	-15.8	-14.3	-13.8	-13.3	-12	-9.1	-8.2	-8.2	-8.2
ML0600	ML0600	731675	732618	-10.3	-10.3	-10.3	-8.6	-8.7	-8.7	-10.9	-12.9	-12.2	-12.2	-12.2	-12.2	-11	-11	-11	-11	-11	-11	-9.2	-9.6	-9.6	-8.6	-10.2	-10.2	-10.2	-9.9	-11.6	-11.6	-11.6	-11.2	-10.3	-10.3	-10.3	-10.3	-9.3	-9.3	-9.3	-9.3	-9.3	-9.3	-9.3	-9.3	-9.3	-9.3	-9.3	-8.6
ML0602	ML0602	733927	734848	-8.7	-8.7	-8.7	-8.8	-8.8	-8.8	-8.8	-11.4	-11.4	-11.4	-11.4	-11.4	-11.4	-11.4	-9.6	-9.6	-9.6	-9.6	-9.6	-10.3	-10.3	-10.3	-10.3	-10.3	-9.7	-10.1	-10.1	-10.1	-10.8	-12.4	-14.3	-15.6	-15.8	-15.8	-15.8	-15.8	-15.8	-15.8	-15.8	-15.8	-15.8	-12.9	-11.4	-11.4	-9.8	-9.8
ML0609	ML0609	741778	741991	-9.2	-9.2	-8.6	-8.6	-10.1	-10.1	-10.1	-10.1	-11.6	-11.6	-11.6	-11.6	-11.6	-11.6	-11.6	-11.6	-11.6	-11.6	-12.2	-13.3	-12.3	-9.4	-8.9	-8.5	-8.5	-10.5	-10.5	-10.5	-10.5	-10.8	-13.1	-13.1	-13.1	-13.1	-13.1	-13.1	-15.2	-14.5	-14.5	-14.5	-14.5	-11.6	-9.9	-7.6	-7.1	-7.7
ML0610	ML0610	742052	742614	-10.8	-10.8	-9.7	-9.7	-8.2	-8.2	-8.2	-8.2	-7.5	-7.4	-7.4	-6	-5.8	-6.3	-6.3	-6.3	-6.3	-6.3	-7.1	-8.4	-8.4	-6.5	-6.5	-6.5	-6.5	-6.5	-6.5	-6.5	-6.5	-6.5	-7.4	-7.4	-7.4	-7.4	-7.4	-7.4	-6.2	-6.2	-6.2	-6.3	-7.8	-8.5	-8.5	-8.5	-8.5	-7.9
ML0613	ML0613	746875	747774	-4.9	-5.1	-5.1	-5.1	-6.4	-6.9	-6.9	-6.9	-6.9	-6.9	-6.9	-6.4	-6.4	-6.4	-6.4	-6.6	-8.5	-7.3	-7.3	-7.3	-9.5	-9.5	-9.5	-9.5	-9.5	-9.5	-9.5	-9.5	-9.4	-10	-10.9	-10.9	-10.9	-10.9	-10.9	-10.9	-9.1	-8.3	-8.3	-8.3	-8.3	-8.3	-7.6	-7.6	-7.6	-7.6
ML0616	ML0616	749509	750255	-9.6	-9.6	-9.6	-8	-8	-8	-8	-8	-6.3	-6.7	-8.1	-8.1	-8.1	-9.5	-10.2	-11.7	-11.7	-11.7	-12.6	-14.6	-14.6	-13.6	-13.6	-13.6	-13.6	-13.6	-12.3	-10.9	-8.8	-8.8	-8.8	-8.8	-7.9	-7.9	-7.9	-8.5	-9	-10.3	-11.8	-11.8	-11.6	-12.7	-14.4	-13.4	-13.4	-13.4
ML0617	ML0617	750258	750925	-9.4	-9.4	-9.4	-9.4	-9.4	-9.4	-9.4	-9.4	-8.1	-8.1	-8.1	-8.1	-9.2	-10.9	-12	-11.5	-11.5	-12.6	-12.6	-12.6	-12.6	-12.6	-12.6	-12.6	-12.6	-12.1	-10.2	-12.2	-15.1	-15.1	-15.1	-15.1	-15.1	-15.1	-15.1	-15.1	-15.1	-14.6	-12.3	-9.4	-7.9	-7.9	-7.9	-7.9	-7.2	-7
ML0618	ML0618	751047	751488	-9.3	-9	-10.3	-11.8	-11.8	-13.1	-14.5	-16.8	-16.8	-16.8	-16.8	-16.8	-16.8	-15.4	-14.5	-13.7	-12.4	-9.5	-8.6	-8.6	-8.6	-7.6	-7.3	-7.8	-7.8	-7.8	-5.7	-4.7	-4.7	-4.7	-4.7	-4.7	-4.7	-4.7	-4.7	-4.7	-4.7	-4.7	-4.7	-4.7	-4.5	-4.8	-4.8	-4.8	-4.8	-4.8
ML0619	ML0619	751913	752428	-8.2	-9.1	-9.1	-9.1	-9.1	-9.1	-9.1	-9.1	-9.1	-9.1	-9.1	-9.1	-7.3	-6.7	-5	-5	-5	-5	-5	-5	-5	-6.9	-7.7	-7.7	-8.1	-10	-10	-10	-10.7	-10.7	-10.7	-10.7	-10.7	-10.7	-10.7	-10.7	-10.7	-10.7	-9	-6.7	-6.2	-5.5	-5.5	-5.4	-5.4	-5.4
ML0629	ML0629	761727	763012	-9.4	-9.4	-9.6	-10.9	-10.9	-8.6	-6.9	-6	-6	-5	-4.8	-4.8	-5.8	-5.8	-5.9	-7.6	-8.2	-8.2	-8.2	-8.2	-8.4	-8.9	-9.1	-11	-12.3	-14.3	-15.6	-15.6	-14.7	-13.7	-13.7	-13.7	-13.7	-13.7	-12.4	-9.5	-8.5	-8.5	-9.6	-11.6	-14.5	-14.5	-14.5	-14.1	-14.1	-14.1
ML0635	ML0635	767600	767932	-7.2	-7.2	-7.2	-5.6	-7.1	-7.1	-7.1	-7.1	-7.1	-7.1	-7.1	-7.1	-5.1	-4.7	-6.7	-6.7	-6.7	-6.7	-6.7	-6.7	-6.7	-6.8	-6.8	-6.8	-6.8	-6.8	-6.8	-6.8	-6.8	-6.8	-6.8	-6.8	-6.6	-6.6	-6.6	-6.6	-6.6	-7.1	-7.1	-8.3	-6.8	-6.3	-5.6	-5.6	-5.6	-5.6
ML0636	ML0636	767995	768473	-8.9	-10.9	-12.2	-12.2	-12.2	-12.2	-12.2	-11.3	-11.3	-11.3	-10.6	-9.4	-9.4	-9.4	-9.4	-9.4	-9.4	-8.6	-8.6	-7	-7	-7	-7.7	-9.6	-10.9	-12.9	-14.2	-14.2	-14.2	-14.2	-14.2	-14.2	-14.2	-14.2	-14.2	-14.2	-12.4	-11.1	-11.1	-11.1	-9.4	-7.7	-7.7	-6.9	-6.9	-6.9
ML0636A	ML0636A	768879	768986	-6.5	-6.5	-6.5	-6.5	-6.5	-5.6	-5.6	-5.6	-5.6	-5.6	-5.6	-5.6	-3.3	-3.9	-5.4	-5.4	-6.6	-8.1	-8.1	-8.1	-8.1	-8.1	-8.1	-8.1	-8.1	-8.1	-8.1	-8.1	-8.1	-8.1	-8.1	-6.3	-6.2	-5	-5	-3.8	-3.8	-3.8	-3.8	-3.8	-3.3	-3.3	-3.3	-3.4	-3.4	-3.4
ML0641	ML0641	773607	774443	-10.5	-10.5	-9.8	-8.8	-8.8	-8.8	-7.2	-8	-8	-8	-8	-7.7	-8.6	-8.6	-8.6	-8.6	-8.6	-8	-8	-8	-8	-8	-8	-6.5	-6.6	-6.6	-7.1	-7.8	-7.8	-7.8	-7.8	-9.9	-9.9	-8	-6.6	-6.6	-6.6	-6.6	-6.6	-5.8	-5.8	-5.8	-5.8	-5.8	-4.6	-4.6
ML0645	ML0645	782071	782519	-6	-6	-6	-6	-5.7	-5.7	-5.7	-6.3	-6.8	-6.8	-6.8	-7.3	-7.3	-7.5	-7.5	-8	-8	-8	-8	-8	-9.2	-10.5	-10.5	-10.5	-10.5	-7.6	-6.9	-6.9	-6.9	-6.9	-6.9	-6.8	-6.8	-6.8	-6.5	-6.5	-6.5	-6.5	-6.5	-6.5	-6.5	-6.5	-6.5	-6.5	-6.5	-6.5
ML0655	Ml0655	792430	793542	-7	-8.6	-8.6	-8.6	-8.6	-8.6	-8.6	-9.3	-9.3	-9.3	-9.3	-9.3	-9.3	-8.4	-7.9	-7.3	-7.3	-7.3	-6	-7.5	-8.7	-8.7	-8.7	-9.5	-10.6	-11.1	-11.6	-11.6	-12.1	-13.4	-14.9	-14.9	-12.6	-10.9	-10.8	-10.8	-10.8	-10.8	-9.9	-9.9	-9.9	-9.9	-9.9	-9.9	-9.9	-9.9
ML0657	ML0657	794101	794681	-9.3	-9.5	-9.5	-9.5	-9.5	-10.9	-12.8	-12.8	-12.8	-12.8	-12.8	-11.8	-11.8	-11.8	-11.8	-9.7	-9.7	-9.7	-9.9	-9.6	-9.6	-9.6	-9.6	-9.6	-9.6	-9.6	-9.6	-9.6	-8.6	-8.6	-8.6	-8.6	-8.6	-8.6	-10.3	-9.3	-9.4	-9.4	-9.4	-10.2	-9.4	-9.4	-9.4	-9.4	-9.4	-9.4
ML0665	ML0665	800705	801966	-9.6	-9.6	-9.9	-9.9	-9.9	-9.9	-9.9	-9.9	-9.9	-9.9	-9.1	-9.1	-9.1	-9.1	-9.1	-9.1	-9.1	-7.1	-7.5	-7.4	-7.4	-7.4	-7.4	-7.4	-8.3	-8.3	-8.3	-9.5	-10.2	-10.6	-10.6	-10.3	-11.6	-11.6	-10.7	-8.4	-8	-8	-8	-8	-8	-8	-8	-8	-7.4	-7.4
ML0672	ML0672	808148	808841	-16.1	-16.1	-16.1	-16.1	-16.1	-16.1	-16.1	-16.1	-14.8	-11.9	-10.2	-10.2	-10.2	-10.2	-10.2	-10.2	-10.2	-10.2	-7.9	-6.2	-6.2	-6.2	-6.2	-5	-4.7	-6.7	-6.7	-6.7	-6.4	-6.4	-6.4	-7.4	-7.4	-7.4	-7.4	-7.4	-7.4	-7.4	-7.4	-7.4	-6.5	-6.5	-6.5	-6.5	-4.9	-4.9
ML0673	ML0673	809936	810483	-7.3	-7.3	-7.3	-7.3	-8.3	-10	-10	-10.4	-12.3	-12.3	-12.3	-12.3	-10.8	-10.8	-12	-12	-12	-12	-12	-12	-12	-9.1	-7.3	-6.6	-6.6	-6.6	-6.6	-6.6	-6.6	-6.6	-6.6	-6.6	-8.1	-8.1	-8.1	-7.9	-7.9	-7.9	-7.9	-9.5	-9.5	-9.5	-9.5	-9.5	-9.5	-10.2
ML0680	ML0680	814992	816275	-16.9	-16.9	-15.9	-15.9	-15.9	-13.9	-12.3	-12.3	-12.3	-10.2	-8.7	-8	-6.9	-6.9	-6.9	-6.3	-6.3	-6.8	-6.8	-6.8	-7.2	-7	-7	-8.1	-9.6	-9.6	-9.6	-9.6	-8.4	-8.5	-9.6	-11.3	-11.3	-11.3	-11.8	-11.8	-11.6	-11.6	-11.6	-10.3	-10.9	-11.1	-12.8	-12.8	-12.8	-12.8
ML0681	ML0681	816353	817055	-10.8	-12.8	-12.8	-12.8	-12.8	-12.8	-12.4	-11.8	-11.8	-11.8	-11.8	-11	-11	-11	-11.8	-11.8	-11.8	-11.8	-11.8	-10.3	-10.3	-10.3	-10.2	-10.2	-10.2	-8.7	-7.9	-9.4	-9.4	-9.4	-9.4	-9.4	-9.4	-7.1	-5.3	-5.3	-5.3	-5.3	-5.3	-5.3	-5.3	-5.3	-5.3	-5.3	-4.3	-6.3
ML0684	ML0684	819971	821100	-6.2	-6.3	-7.8	-8.3	-8.3	-8.3	-8.3	-8.3	-8.3	-8.5	-9.8	-9.8	-9.8	-8.3	-7.8	-7.8	-8.9	-11.8	-11.8	-11.8	-11.8	-11.8	-11.8	-12.2	-14.5	-14.5	-14.5	-14.5	-14.5	-13.2	-12.5	-12.5	-12.5	-9.6	-8.6	-8.2	-7	-8.3	-8.3	-8.3	-8.3	-8.3	-8.3	-7.4	-8.2	-8.2
ML0689	ML0689	825391	826048	-11.9	-10.1	-9.7	-9.7	-9.7	-9.7	-9.7	-9.3	-9.3	-9.3	-10.8	-10.8	-10.8	-10.8	-11	-13	-14.3	-14.3	-14.3	-14.3	-12.7	-11.1	-11.1	-11.1	-10.4	-9.2	-9.2	-9.2	-9.9	-9.9	-9.9	-12	-12	-10.5	-10.5	-10.5	-12.1	-9.8	-8.3	-7.5	-7.5	-7.5	-8.3	-8.3	-8.3	-8.3
ML0692	ML0692	830042	831172	-11	-11	-10.8	-10.8	-9.3	-7.6	-7.6	-7.9	-7.9	-7.9	-7.9	-7.9	-7.9	-8.4	-10.7	-12.7	-15.6	-15.6	-15.6	-15.6	-15.6	-15.2	-15.2	-15.2	-15.2	-15.2	-14.1	-14.1	-12.4	-11.3	-10.8	-9.3	-7.2	-6.5	-6.5	-6.6	-9.5	-9.5	-9.5	-9.5	-9.5	-9.5	-9.5	-9.5	-9.5	-9.5
ML0693	ML0693	831183	831978	-7.1	-7.1	-7.1	-7.1	-8.1	-8.1	-8.1	-9.7	-12	-13.5	-13.5	-13.5	-13.1	-13.1	-13.1	-11.8	-10.1	-10.7	-12	-9.7	-9	-9	-9	-9	-9.4	-9.4	-9.4	-9.2	-9.2	-9.2	-9.2	-9.2	-9.2	-9.7	-9.7	-9.7	-9.7	-11.3	-12.6	-12.6	-12.6	-12.6	-12.6	-12.5	-12	-11.1
ML0694	ML0694	832026	832536	-11.9	-13.1	-14.4	-14	-14	-14	-12.3	-10	-7.1	-8.4	-8.4	-8.4	-8.4	-8.4	-8.4	-8.4	-8.4	-8.4	-8.4	-6.8	-6.8	-6.8	-6.8	-6	-6	-6	-7.4	-7.4	-7.4	-7.4	-8.7	-8.7	-8.7	-8.7	-8.7	-8.7	-8.7	-8.7	-8.7	-6.7	-5.1	-5.1	-5.1	-5.1	-4.1	-4.3
ML0695	ML0695	833165	833501	-7.4	-7.4	-7.4	-7.4	-9.5	-11.6	-11.6	-11.6	-11.6	-11.6	-13.2	-13.2	-13.2	-13.2	-13.2	-13.2	-11.1	-11.1	-11.1	-11.1	-9.4	-8.3	-8.2	-8.2	-8.2	-9.4	-9.4	-9.4	-9.4	-9.4	-9.4	-7.6	-6.9	-7.3	-7.3	-7.5	-7.5	-8.6	-10.1	-10	-10	-10	-9.7	-9.7	-9.7	-9.7
ML0705	ML0705	843205	843831	-12.3	-12.3	-12.3	-12.3	-12.3	-12.3	-10.5	-10.3	-10.1	-10.1	-10.1	-10.1	-10.1	-8.8	-8.8	-8.8	-8.8	-7.3	-6.5	-6.5	-6.5	-6.5	-6.5	-6.5	-6.8	-8.9	-8.9	-8.9	-11	-11	-11	-11	-11	-11	-11	-11	-11	-11	-11	-11	-9.5	-10.1	-10.1	-10.1	-10.1	-10.8
ML0708	ML0708	846400	847610	-11.2	-8.9	-6.8	-6.8	-6.8	-8.1	-8.1	-8.1	-10.2	-12.3	-12.3	-12.3	-12.3	-12.3	-12.3	-12.3	-12.3	-12.3	-12.3	-12.3	-12.3	-11	-8.1	-6.5	-6.5	-6.5	-6.5	-6.5	-8.5	-8.5	-8.5	-7	-7	-7.2	-7.1	-7.1	-7.1	-6.5	-6.5	-6.5	-6.5	-6.8	-6.8	-7.9	-7.9	-7.9
ML0709	ML0709	847645	848747	-7.8	-8.1	-8.2	-10	-10	-10	-10.8	-10.8	-11.4	-11.4	-11.4	-10.1	-9.6	-9.6	-8.1	-8.1	-8.7	-11.6	-11.6	-10.2	-10.2	-10.2	-10.2	-10.2	-10.2	-10.2	-10.2	-10.2	-10.2	-9.3	-9.3	-9.3	-9.3	-8.6	-7.9	-7.9	-7.9	-7.9	-7.9	-7.9	-7.9	-7.9	-7.9	-7.9	-6.2	-6.2
ML0714	ML0714	853693	854513	-10.2	-10.2	-10.2	-10.2	-10.2	-10.2	-10.2	-10.2	-9.3	-9.3	-9.3	-6.9	-6.9	-8.8	-9.4	-9.4	-9.4	-9.4	-9.4	-9.6	-9.6	-9.6	-7.9	-5.6	-5.2	-5.2	-5.2	-5.9	-6.9	-8.2	-9.7	-9.7	-9.7	-9.7	-9.7	-8.5	-8.9	-8.9	-8.9	-8.9	-8.9	-8.9	-8.9	-8	-8	-8
ML0720	ML0720	863378	863778	-7.6	-7.6	-7.4	-7.4	-7.4	-7.4	-7.4	-9	-10.5	-12	-12	-12	-9.1	-9.9	-9.7	-11.2	-12.7	-12.7	-12.7	-12.7	-12.7	-12.7	-12.7	-11.8	-11.8	-11.8	-11.8	-10.8	-11.9	-11.9	-13.5	-15.8	-15.8	-15.8	-15.8	-15.8	-15.8	-15.8	-15.8	-14.5	-11.7	-11.7	-11.7	-10.5	-10	-10
ML0721	ML0721	863877	865225	-3.6	-4.3	-4.3	-4.3	-4.3	-4.3	-4.3	-4.3	-4.3	-4.3	-3.8	-5	-5	-5	-5	-5	-6.3	-6.3	-6.3	-6.3	-6.3	-6.3	-6.3	-6.3	-6.3	-6.3	-6.3	-6.3	-6.3	-6.3	-6.3	-6.3	-6.3	-6.3	-5.3	-5.3	-5.3	-4.2	-3.3	-3.3	-3.3	-3.3	-4	-4	-4.5	-4.5
ML0723	ML0723	865725	866096	-9.8	-9.8	-9.8	-9.8	-9.8	-9.4	-9.4	-9.4	-9.4	-9.4	-6.5	-6.4	-4.8	-4.8	-4.8	-5.4	-7.3	-7.3	-7.3	-9.4	-9.3	-9.3	-9.3	-8.5	-8.5	-8.5	-8.5	-8.5	-8.5	-8.5	-7.9	-7.9	-7.9	-7.9	-7.9	-7.9	-7.2	-7.1	-7.1	-7.1	-7.1	-7.1	-7.1	-7.1	-7.1	-7.1
ML0727	ML0727	869612	870011	-12	-12	-12	-12	-10.1	-10.1	-10.1	-12.2	-10.5	-9.6	-9.6	-9.9	-9.9	-9.9	-9.9	-9.9	-9.9	-7.8	-7.2	-9.7	-9.7	-9.7	-9.7	-9.7	-9.7	-9.7	-9.7	-9.7	-9.7	-9.7	-9.7	-9.7	-7.9	-7.9	-7.9	-7.2	-7.1	-7.9	-7.9	-7.9	-7.9	-10.1	-10.1	-10.1	-10.1	-8.9
ML0741	ML0741	881783	882588	-5	-5.4	-5.4	-5.7	-7.5	-7.5	-7.5	-8.4	-9.6	-9.6	-9.6	-9.9	-11.4	-11.4	-11.4	-11.4	-11.4	-11.4	-11.4	-11.4	-9.9	-9.6	-9.8	-11.3	-11.3	-11.3	-11.3	-11.3	-10.5	-10.8	-9.8	-9.8	-10.2	-10.2	-10.2	-11.7	-13.2	-14.7	-14.7	-14	-14	-14	-12.7	-9.8	-9.4	-10.5
ML0742	ML0742	882887	883982	-9.5	-8.9	-8.9	-8.9	-9.2	-9.2	-9.2	-7.9	-6.7	-6.7	-6.7	-6.7	-6.2	-5.8	-6.4	-6.4	-6.4	-6.4	-6.4	-6.4	-7	-8.7	-10.4	-12.7	-12.7	-12.7	-12.7	-15.6	-17.5	-17.5	-17.5	-17.5	-17.5	-17.5	-17.5	-17.5	-15.8	-14.9	-14	-11.7	-8.8	-7.1	-6.5	-6.8	-6.8	-6.8
ML0743	ML0743	884241	885771	-11	-11	-11	-11	-10.9	-10.9	-11.7	-13.6	-13.6	-13.6	-13.6	-13.6	-13.6	-13.6	-13.6	-12	-12	-10.9	-9.6	-8.7	-8.5	-8.5	-8.6	-9.3	-9.3	-9.3	-9.3	-9.1	-9.1	-9.1	-7.5	-7.5	-7.5	-7.5	-7.5	-6.4	-6.6	-7.2	-8.1	-8.2	-8.2	-8.2	-8.9	-8.9	-8.9	-8.9
ML0744	ML0744	885848	886981	-12.9	-12.9	-12.9	-12.9	-12.9	-12.9	-12.9	-12.9	-11.4	-11.4	-11	-11	-11	-11	-11	-9.2	-9.2	-9.2	-9.2	-10.7	-10.7	-10.5	-10.3	-12.1	-14	-14	-14	-16.1	-16.1	-15.6	-15.6	-15.6	-15.6	-14.9	-14.9	-13.6	-10.7	-9.7	-9.7	-9.7	-9.5	-9.5	-9.5	-9.5	-8.8	-7.1
ML0766	ML0766	908396	909753	-7.8	-8.5	-8.5	-8.5	-9.2	-10.7	-10.7	-10.7	-10.7	-10.7	-10.2	-8.9	-6.2	-6.2	-7.1	-7.1	-7.1	-7.1	-7.1	-7.1	-7.7	-10.6	-10.6	-10.6	-10.6	-12.9	-13.9	-13.9	-13.9	-12.6	-11.6	-11.6	-11.6	-10.6	-10.6	-10.6	-11.7	-12.2	-11.3	-9	-7.7	-6.2	-5.8	-5.8	-5.8	-8.3
ML0768	ML0768	911577	912770	-8.4	-8.4	-8.4	-8.4	-6.1	-6.1	-6.1	-5.5	-5.5	-5.4	-5.4	-5.4	-5.4	-5.4	-5.4	-5.4	-5.4	-5.4	-4.7	-4.7	-4.7	-6.4	-6.4	-6.4	-6.4	-6.4	-6.4	-6.4	-7.2	-7.2	-8	-8	-8	-7.9	-7.9	-7.9	-8.9	-11.8	-11.8	-11.8	-11.8	-11.8	-11.8	-11.8	-9.5	-8.6
ML0769	ML0769	912779	912895	-12.2	-12.2	-12.2	-12.2	-12.2	-12.2	-12.2	-14.4	-14.4	-14.4	-13.2	-11.9	-10.1	-10.1	-8.8	-8.3	-8.1	-7.5	-7.5	-7.5	-7.5	-7.5	-7.4	-7.4	-7	-7	-7	-7	-7	-7	-7	-7	-6	-7.3	-7.3	-7.3	-7.3	-7.3	-7.3	-8.1	-10.1	-10.1	-10.1	-10.1	-10.1	-10.1
ML0780	ML0780	924814	925329	-13.8	-13.8	-13.8	-13.8	-13.8	-13.8	-13.8	-13.8	-13.8	-13.8	-12.1	-11	-9.3	-8.7	-8.9	-9.4	-9.4	-9.4	-9.4	-9.4	-7.9	-8.9	-8.9	-8.9	-8.9	-8	-8	-8	-6.4	-6.4	-6.4	-6.6	-8.5	-10	-10.7	-10.7	-12.1	-10.4	-10.4	-11.5	-11.5	-11.5	-12.3	-13.8	-14.3	-14.3
ML0784	ML0784	928181	928874	-11.4	-11.4	-10.1	-7.2	-6.8	-6.1	-6.1	-6.1	-6.1	-6.8	-6.8	-6.8	-6.8	-6.8	-6.8	-6.8	-6.8	-7.8	-10.1	-13	-13	-13	-13	-15.3	-15.3	-15.3	-15.3	-15.3	-17.2	-17.2	-17.2	-17.2	-17.2	-16.3	-14	-12.3	-12.3	-11.5	-10.2	-9.3	-9.3	-10.2	-9.2	-9.2	-9.7	-9.7
ML0788	ML0788	930894	931942	-6.9	-6.9	-6.9	-6.9	-6.9	-6.9	-8.6	-8.6	-8.6	-8.6	-8.6	-8.6	-8.6	-10.4	-10.4	-10.7	-9.6	-9.6	-9.6	-9.6	-9.6	-9.6	-9.6	-8.8	-7.8	-9.3	-11.3	-14.2	-14.2	-14.2	-14.2	-14.2	-14.2	-14.2	-14.2	-14.2	-12.6	-12.6	-11.4	-11.4	-11.4	-11.4	-10.2	-9.3	-9.3	-9.3
ML0789	ML0789	932051	933307	-7.1	-7.1	-7.1	-7.1	-9.4	-9.4	-11.2	-11.2	-11.2	-11.2	-11.2	-10.2	-10.2	-10.2	-10.2	-10.2	-7.9	-7	-8	-8	-8	-8	-8	-8	-8	-8	-8	-8	-7.6	-7.6	-8.2	-8.2	-8.2	-8.2	-8.2	-8.3	-7.7	-7.7	-7.7	-7.3	-6.7	-6.7	-6.7	-8.5	-8.5	-8.5
ML0794	ML0794	937636	938913	-12	-12	-11.1	-9.6	-9.6	-9.6	-9.6	-9	-9	-9	-9	-9	-9	-9	-9	-9	-8.9	-8.9	-8.9	-9.5	-9.5	-9.5	-7.8	-6.2	-5	-5	-4.6	-4.6	-7.2	-7.2	-7.2	-7.2	-7.2	-6.8	-6.8	-6.8	-6.8	-6.8	-6.8	-7.8	-7.8	-7.8	-7	-6.2	-6.2	-6.2
ML0797	ML0797	943529	944968	-7.8	-7.8	-7.8	-7.8	-7.8	-7.8	-9.1	-9.1	-10.5	-11.2	-11.2	-8.9	-7.4	-7.1	-7.1	-7.1	-7.1	-7.1	-7.1	-7.1	-7.1	-7.1	-7.1	-7.1	-7.1	-7.1	-7.1	-7.1	-6	-6	-7.2	-8.4	-10.7	-10.7	-10.7	-11.4	-11.4	-11.4	-12.5	-12.5	-13	-13	-13	-13	-13	-11.5
ML0805	ML0805	954248	955184	-6.4	-6.4	-6.4	-6.4	-6.4	-7.1	-7.7	-6.8	-8.9	-8.9	-8.9	-8.9	-9.6	-9.6	-9.6	-9.6	-9.6	-9.6	-9.6	-9.6	-9.6	-9.6	-9.6	-8.1	-7.4	-7.4	-7.4	-7.4	-7.4	-7.4	-7.4	-7.4	-7.4	-6.9	-6.9	-6.9	-6.9	-5.6	-5.6	-6.4	-6.7	-6.7	-6.7	-6.7	-7.3	-6.4
ML0807	ML0807	955682	955997	-6.5	-6.5	-6.5	-6.5	-6.5	-6.5	-6.5	-6.5	-6.5	-6.5	-6.4	-6.6	-6.6	-7.7	-7.7	-7.7	-7.7	-7.7	-7.7	-7.7	-7.7	-7.7	-7.7	-7.7	-7.7	-6.4	-8.4	-8.4	-8.4	-8.4	-8.4	-8.4	-8.4	-8.4	-8.4	-8.4	-8.4	-8.4	-8.4	-8.4	-8.1	-8.1	-8.1	-8.1	-8.1	-8.1
ML0819	ML0819	968156	968444	-14.2	-15.4	-15.4	-15.4	-15.4	-15.4	-15.4	-15.4	-15.4	-15.4	-15.4	-12.5	-10.7	-8.6	-6.9	-5.8	-6.2	-6.2	-6.2	-6.2	-6.7	-6.7	-7.5	-7.5	-7.9	-9.8	-9.8	-9.8	-9.8	-10.4	-8.1	-6.7	-8.6	-10.5	-11.8	-13.3	-13.3	-13.3	-13.3	-13.3	-13.3	-12.4	-12.4	-12.4	-12.4	-10.6
ML0820	ML0820	968478	969131	-14.9	-14.9	-14.9	-14.9	-14.9	-14.9	-12	-11.1	-11.1	-11.1	-10.2	-8.5	-8.4	-8.4	-8.4	-7.2	-7.2	-7.2	-7.2	-7.2	-7.2	-6.4	-6.6	-6.6	-6.6	-6	-6	-6	-6	-6	-6	-5.6	-5.6	-5.6	-5.6	-7.4	-7.4	-8.6	-8.6	-8.6	-8.6	-8.6	-10.2	-10.2	-10.2	-9.7
ML0822	ML0822	972938	975898	-8.1	-7.2	-9.4	-9.4	-7.9	-7.8	-7.8	-7.8	-7.8	-7.8	-7.8	-7.8	-7.9	-10	-11.7	-12.8	-12.8	-12.8	-12.8	-12.8	-12.8	-11.9	-11.9	-13.7	-13.7	-13.7	-13.7	-13.7	-13.7	-12.4	-9.5	-9.5	-9.5	-9.5	-9.5	-7.4	-6.5	-6.5	-6.5	-6.5	-7.9	-9.4	-10.9	-10.9	-10.9	-10.9
ML0823	ML0823	976026	977052	-8.2	-8.5	-10.2	-10.2	-10.2	-11.6	-11.6	-11.6	-10.5	-11.7	-11.7	-11.9	-11.9	-11	-8.7	-7.1	-7.1	-7.1	-7.1	-7.8	-8	-8	-8.5	-9.2	-8.3	-8.6	-8.8	-10.3	-10.8	-10.8	-10.8	-12.1	-13.2	-14.5	-16.5	-16.5	-15.8	-15.8	-14.3	-14.3	-14.3	-13.8	-13.8	-13.8	-11.5	-8.6
ML0829	ML0829	983746	984267	-7.4	-7.4	-7.4	-7.4	-7.4	-6.6	-6.6	-6.6	-6.6	-6.6	-6.8	-9.2	-11.3	-11.3	-11.3	-11.3	-12	-12	-12	-12	-12	-12	-12	-12	-9.1	-8.1	-8.1	-8.1	-7.4	-6	-6	-7.3	-7.8	-9.1	-9.1	-9.1	-9.1	-9.7	-9.7	-9.7	-8.7	-8.7	-8.7	-10.1	-10.5	-10.5
ML0832	ML0832	987874	988327	-12.3	-12.3	-12.3	-11	-11	-11	-11	-9.3	-7.2	-7.2	-6.1	-6.1	-6.1	-6.8	-8.3	-9.8	-9.2	-9.2	-9.2	-9.2	-9.2	-9.2	-8.3	-10.2	-11.7	-11.7	-11.7	-11.7	-11.7	-11.7	-11.7	-11.7	-10.2	-10.2	-10.2	-10.2	-8.6	-7.4	-7.4	-7.6	-9.6	-10.9	-10.9	-10.6	-10.6	-10.6
ML0843	ML0843	1001908	1002395	-11.6	-11.6	-11.6	-11.6	-11.1	-11.1	-11.1	-8.8	-8.2	-9.5	-9.5	-9.5	-9.5	-9.5	-9.5	-7.2	-5.9	-5.9	-5.9	-7.6	-7.6	-9	-9	-9	-9	-10.6	-11.3	-13.6	-15.6	-16.9	-16.9	-16.9	-16.9	-16	-15.4	-14.9	-14.9	-14.9	-12.6	-9.7	-9.2	-9.2	-9.2	-9.2	-9.5	-9.5
ML0850	ML0850	1010010	1011174	-8	-8.4	-9.1	-9.9	-11.4	-10.5	-9	-9	-9	-8.7	-8.7	-8.7	-10.2	-10.2	-11.7	-11.7	-11.7	-12.4	-12.4	-12.4	-12.4	-12.4	-10.9	-10.9	-10.9	-9.4	-7.3	-7.6	-7.6	-7.6	-8.1	-8.1	-8.1	-8.1	-8.1	-8.1	-8.1	-8.1	-8	-8	-8	-6.7	-6.7	-6.7	-6.7	-8
ML0867	ML0867	1031317	1032059	-8.5	-10.1	-12.2	-12.2	-12.2	-12.2	-13.8	-16.7	-16.7	-17	-18.5	-18.5	-18	-17.5	-15.2	-13.1	-13.1	-13.1	-13.1	-11	-11	-11	-11	-11	-9.1	-9.1	-9.1	-9.1	-7.5	-7.5	-7.5	-7.5	-7.5	-7	-7	-7	-7	-7	-7.8	-7.8	-8.7	-8.7	-8.7	-8.7	-8.7	-8.7
ML0884	ML0884	1048642	1050388	-9	-6.1	-5.2	-5.2	-5.2	-6.6	-6.6	-6.6	-6.9	-8.6	-8.6	-8.6	-8.6	-9.1	-9.1	-9.1	-9.9	-11.2	-11.2	-11.3	-12.8	-12.8	-10.7	-10.7	-10.7	-10.7	-10	-10	-10.2	-11.5	-11.5	-11.5	-11.5	-11.5	-11.5	-11.5	-11.5	-11.5	-9.2	-9.2	-9.2	-7.9	-8.1	-8.1	-8.1	-8.1
ML0924	ML0924	1092696	1093050	-7.8	-7.8	-7.8	-8.4	-9.2	-9.2	-9.2	-9.2	-9.2	-8.4	-6.2	-5.7	-5.7	-5.7	-5.7	-5.7	-5.7	-6.1	-6.1	-6.4	-8.2	-8.2	-8.2	-8.2	-8.2	-8.2	-8.2	-8.2	-8.2	-8.2	-8.2	-7.3	-7.3	-7.3	-7.3	-7.3	-7.3	-6.8	-6.8	-6.8	-8.5	-9.6	-10.1	-10.1	-10.1	-10.1
ML0929	ML0929	1098587	1099186	-10.5	-9.2	-7.6	-7.6	-7.6	-7.6	-7.6	-4.7	-4.4	-4.9	-4.9	-6.2	-6.2	-6.2	-6.2	-6.2	-6.2	-6.8	-7.3	-7.8	-7.8	-8.3	-9	-9	-9	-8.3	-7.9	-7.9	-7.9	-7.9	-7.9	-7.9	-7.9	-7.9	-7.8	-7.8	-7.8	-7.8	-7.8	-8.9	-9.7	-9.7	-9.7	-9.7	-9.7	-10.8
ML0931	ML0931	1100314	1101169	-12.9	-12.9	-14.5	-15.8	-15.8	-15.8	-15.4	-15.4	-15.4	-15.4	-15.4	-12.5	-11	-9.7	-10	-10	-11	-12.3	-13.8	-14.3	-14.1	-14.1	-14.1	-14.1	-14.1	-14.1	-14.1	-14.1	-14.1	-14.1	-12.1	-10.8	-10.8	-10.8	-10.8	-10.8	-9.2	-9.2	-9.2	-9.2	-8.6	-9.9	-11.8	-13.1	-14.6	-14.6
ML0932	ML0932	1101352	1101937	-10.4	-10.4	-10.4	-10.4	-10.4	-10.4	-10.4	-10.4	-10.4	-12.5	-11.8	-11.8	-11.8	-11.8	-9.8	-9.8	-9.8	-9.7	-9.6	-9.6	-9.6	-9.6	-9.6	-9.6	-8.3	-8.3	-9	-10.1	-12.2	-12.2	-12.2	-12.2	-11.3	-11.3	-11.3	-9.9	-9.9	-11.4	-12.6	-12.6	-12.8	-11.8	-11.3	-11.3	-11.3	-11.3
ML0933	ML0933	1102568	1103266	-7.2	-7.2	-7.2	-7.2	-7.2	-7.2	-7.2	-7.2	-6.4	-6.8	-6.8	-6.8	-6.8	-6.8	-8	-10.1	-12.4	-12.4	-12.4	-12.4	-11.5	-11.5	-11.5	-9.6	-11.3	-12.4	-14.1	-15.4	-15.4	-15.4	-15.4	-16.7	-17.2	-17.2	-17.2	-16.4	-15.9	-14.4	-14.4	-14.4	-11.5	-9.7	-9.1	-9.1	-9.1	-9.1
ML0934	ML0934	1103994	1105279	-9.1	-9.1	-9.1	-7.9	-7.9	-7.9	-7.9	-7.9	-6.8	-6.8	-6.8	-7.7	-9.4	-9.4	-9.4	-11.2	-11.2	-11.2	-11.2	-11.2	-11.2	-11.2	-11.2	-11.2	-11.2	-8.3	-8.1	-8.1	-8.1	-8.1	-8.1	-8.1	-7.4	-8.7	-8.7	-8.7	-8.8	-8.8	-8.8	-10.4	-12.5	-12.5	-12.5	-12.5	-12.5	-12.5
ML0943	ML0943	1112745	1114125	-11	-11	-11	-11	-11	-11.2	-13.1	-11.9	-11.9	-11.9	-11.9	-11.9	-11.9	-11.9	-11.9	-10.6	-9.1	-10.7	-13.6	-13.6	-13.6	-13.6	-13.6	-13.6	-14.3	-14.3	-14.3	-14.3	-14.3	-12	-9.1	-8.1	-8.1	-8.1	-7.9	-8.4	-9.1	-9.1	-9.4	-10.9	-11.4	-11.3	-11.3	-11.3	-11.3	-11.3
ML0944	ML0944	1114160	1115169	-9.2	-9.2	-9.2	-9.2	-7.9	-5.9	-5.9	-5.9	-5.9	-5.9	-5.9	-5.9	-5.9	-5.9	-7.6	-7.6	-7.5	-7.5	-7.5	-7.5	-7.5	-6.9	-7.4	-7.4	-7.4	-8.7	-11	-11.2	-10	-10	-10	-10	-10	-10.4	-10.4	-10.4	-10.4	-11.5	-11.9	-11.6	-12.6	-13.9	-15.9	-18.8	-18.8	-17.3
ML0952	ML0952	1120289	1121493	-19.4	-19.4	-19.4	-17.8	-18.5	-18.5	-18.5	-18.5	-18.3	-18.3	-18.3	-16.6	-14.3	-11.4	-13	-14.3	-13.1	-13.1	-13.1	-13.1	-13.1	-13.1	-10.2	-8.5	-8.5	-8	-8	-8	-8	-8	-8.6	-9.6	-9.6	-9.6	-9.6	-9.6	-9.6	-9.6	-9.6	-9.6	-9.6	-8	-8	-8	-6.7	-8
ML0954	ML0954	1122419	1123020	-8.2	-8.2	-7.5	-7.5	-7.5	-6.5	-6.5	-6.5	-6.5	-6.5	-6.5	-6.5	-6.5	-6.5	-7.1	-8.8	-8.8	-8.8	-8.8	-9.9	-9.9	-9.9	-11.9	-11.9	-11.8	-11.8	-11.8	-11.8	-11.8	-11.8	-10.9	-10	-8.1	-8.1	-6.4	-6.1	-6.1	-6.1	-6.1	-5.9	-5.7	-5.7	-5.7	-5.7	-5.7	-5.7
ML0960	ML0960	1127277	1127736	-13.5	-14.4	-15.5	-17.5	-15.2	-13.1	-13.1	-13.1	-13.1	-13.1	-13.1	-13.1	-13.1	-13.1	-12.2	-12.2	-12.2	-12.2	-9.3	-7.5	-6.9	-6.9	-6.9	-6.9	-6.9	-6.6	-6.6	-5.2	-5.2	-5.2	-5.8	-7.7	-7.7	-7.7	-7.7	-7.7	-7.7	-7.7	-6.8	-7.2	-7.2	-7.2	-7.2	-7.6	-7.6	-7.6
ML0962	ML0962	1130782	1131101	-7.7	-7.7	-6.7	-6.7	-6.7	-6.9	-6.9	-5.9	-6.5	-6.5	-7.6	-7.6	-7.6	-7.6	-9.4	-9.4	-9.4	-9.4	-9.5	-11.2	-11.2	-11.2	-12.7	-12.7	-12.7	-12.7	-12.7	-12.9	-14.6	-14.6	-14.6	-16.1	-17.6	-16.6	-15.8	-14.5	-14.1	-14.1	-14.1	-15.3	-14.8	-12.5	-11.9	-11.9	-9.6	-9.2
ML0967	ML0967	1135310	1136331	-5.5	-5.5	-5.5	-5.5	-5.5	-5.5	-5.5	-5.3	-5.3	-6.5	-6.5	-6.5	-6.5	-6.5	-7.1	-10	-10	-10	-10	-9.3	-9.3	-9.3	-9.3	-9.3	-9.3	-9.3	-9.3	-9.3	-9.3	-9.3	-9.3	-8.3	-8.3	-8.3	-8.3	-8.3	-8.3	-8.3	-8.3	-8.3	-8.3	-8.1	-8.1	-8.1	-8.1	-10.9
ML0968	ML0968	1136837	1137335	-14.3	-14.3	-14.3	-13.4	-13.4	-13.4	-12.5	-12.5	-11.5	-11.5	-11.5	-10.8	-12.1	-12.1	-12.1	-10.5	-10.5	-10.5	-10.5	-10.5	-8.4	-8	-8	-8	-8	-7.3	-6.8	-6.4	-6.7	-7	-8.7	-10	-10	-9.1	-9.1	-9.1	-9.1	-8.9	-8.9	-8.9	-8.9	-8.9	-8.9	-8.9	-8.9	-8.9
ML0970	ML0970	1138624	1139418	-11.5	-11.5	-11	-10.1	-8.6	-8.6	-8.6	-7.8	-8.9	-9.4	-9.4	-10.4	-10.4	-10.4	-10.4	-10.4	-11.6	-11.6	-11.6	-11.6	-12.3	-13.3	-13.3	-13.5	-13.5	-13.5	-13.5	-13.5	-13.5	-13.5	-13	-11.7	-10	-9.5	-9.9	-9.9	-9.9	-9.9	-9.9	-9.9	-9.9	-9.9	-11.4	-14.3	-14.3	-14.3
ML0971	ML0971	1140053	1140906	-8.6	-10.6	-10.6	-10.6	-10.6	-10.6	-10.6	-10.6	-10.6	-10.6	-7.7	-6.7	-6.7	-6.7	-6.4	-6.6	-6.6	-6.6	-6.6	-6.6	-6.6	-6.6	-7.1	-7.6	-7.6	-7.6	-7.6	-7.6	-7.6	-7.3	-7.2	-8.4	-9.1	-10.8	-12.1	-12.1	-12.1	-12.1	-12.1	-12.1	-11.1	-11.1	-12.3	-12.3	-9.4	-8.5
ML0972	ML0972	1140947	1141214	-12	-12	-12	-12	-12	-12	-10.8	-10.8	-10.8	-10.8	-10.8	-10.8	-7.9	-8.3	-9.2	-8.7	-8.7	-8.7	-8.1	-8.1	-8.1	-8.1	-8.1	-8.1	-6.4	-7.1	-7.1	-7.1	-7.6	-7.6	-7.6	-7.6	-7.6	-7.6	-7.8	-7.8	-7.3	-6.4	-6.8	-6.8	-6.8	-6.8	-9.6	-9.6	-9.6	-9.6
ML0974	ML0974	1142459	1143286	-9.9	-9.9	-9.9	-7.7	-7.7	-7.7	-7.7	-6.9	-6.9	-6.9	-7.2	-8.2	-9.5	-12.4	-14.2	-14.2	-14.2	-14.2	-14.2	-14.2	-14.4	-14.4	-14.4	-14.4	-14.4	-13	-13	-13	-13.6	-15.7	-17.4	-17.4	-17.4	-17.4	-17.9	-17.9	-18.6	-18.6	-18.6	-16.3	-15.4	-15.6	-15.6	-12.7	-11.2	-9.9
ML0975	ML0975	1143307	1144159	-13	-13	-13	-13	-13	-13	-12.2	-12.2	-12.2	-12.2	-12.2	-9.3	-8.6	-8.9	-10.6	-13.5	-15.4	-15.4	-15.4	-15.4	-15.4	-15.4	-15.4	-15.4	-15.4	-15.4	-13.7	-11.4	-9.7	-10.8	-12.1	-12.1	-12.1	-12.1	-12.1	-12.1	-11.9	-13.2	-14.7	-15.2	-14.3	-13.4	-11.1	-9.7	-9.5	-9.5
ML0976	ML0976	1144200	1144442	-9.5	-9.5	-9.5	-9.5	-9.5	-9.5	-10.3	-10.3	-10.3	-10.3	-7.4	-6.9	-6.9	-6.9	-6.9	-6.9	-7	-7.5	-7.5	-7	-6.5	-6.1	-6.3	-6.3	-6.3	-6.3	-6.3	-6.3	-8.5	-8.5	-7.9	-7.9	-7.9	-7	-7	-7	-7	-6	-6	-6	-6.2	-6.2	-6.2	-6.2	-7.4	-8.7
ML0981	ML0981	1148891	1149719	-16.5	-17.6	-18.2	-17.4	-17.4	-17.4	-17.4	-17.4	-17.4	-16.1	-13.2	-12.2	-12.2	-12.2	-12.2	-11.1	-9.4	-6.5	-4.6	-4.3	-4.3	-6.1	-7.8	-10.1	-10.1	-10.1	-10.1	-10.1	-10.1	-11.3	-12.8	-12.8	-12.8	-12.8	-12.8	-12.8	-12	-11.1	-11.1	-11.1	-9.7	-12.6	-13	-13	-13	-13.7
ML0982	ML0982	1149754	1150602	-8.1	-8.1	-8.1	-8.1	-8.1	-8.1	-8.1	-8.1	-8.1	-8.1	-8.1	-7.4	-7.4	-8.1	-8.3	-8.1	-8.1	-8.1	-8.7	-8.3	-8.3	-8.3	-8.3	-8.3	-8.5	-10	-10	-10	-10	-10	-10.6	-10.6	-11.1	-13.1	-14.6	-14.6	-15.2	-14.8	-14.8	-14.8	-14.8	-14.8	-14.8	-14.8	-14.8	-14.8
ML0983	ML0983	1150700	1150910	-10.2	-10.2	-10.2	-10.2	-10	-10	-10	-7.1	-6.4	-6.4	-7	-7	-7	-5.5	-3.9	-4.3	-4.8	-4.8	-5.3	-7.1	-7.1	-7.1	-7.1	-7.1	-7.3	-7.3	-8	-8	-8	-8.7	-9.6	-10.9	-10	-8.5	-8.5	-8.5	-8.5	-9.6	-11.9	-11.9	-11.9	-11.9	-11.9	-11.9	-11.9	-11.9
ML0991	ML0991	1157913	1159287	-7.3	-7.2	-7.6	-7.6	-7.6	-8.9	-8.9	-8.9	-9.9	-9.9	-9.9	-12	-12	-12	-12	-12	-12	-12	-11.6	-11.6	-10.3	-7.4	-6.9	-7.2	-7.2	-7.2	-7.2	-7.2	-6.3	-6.3	-6.3	-6.3	-5.7	-5.7	-5.7	-5.7	-5.7	-5.7	-5.2	-5.2	-5.4	-5.4	-5.4	-5.4	-5.4	-5.8
ML0993	ML0993	1160766	1162375	-10.8	-10.8	-10.8	-10.3	-9.4	-10.2	-10.2	-10.2	-10.2	-10.2	-10.2	-10.2	-10.2	-10.2	-10.2	-8.5	-9.5	-11.8	-13.3	-13.3	-13.3	-13.3	-13.3	-13.3	-12.6	-14.4	-14.4	-14.4	-14.4	-16.8	-16.8	-18.1	-18.1	-18.1	-18.1	-18.1	-18.3	-18.3	-18.3	-17	-14.1	-12.4	-10.1	-7.9	-7.9	-7.9
ML1000	ML1000	1170353	1170596	-9	-10	-10	-11	-11	-11	-11	-8.8	-9.3	-9.3	-9.3	-10.6	-10.6	-10.6	-11.1	-11.8	-11.8	-10.7	-10.7	-12.1	-11.3	-11.6	-11.6	-11.6	-9.9	-8.4	-8.4	-8.4	-8.4	-7.4	-7.9	-9.8	-9.8	-9.8	-9.8	-9.8	-9.8	-9.8	-8.8	-8.8	-8.8	-8.8	-9.4	-8.9	-8.1	-6.8
ML1007	ML1007	1177749	1178392	-5.3	-5.3	-6.9	-6.9	-6.9	-8.3	-8.3	-8.3	-8.3	-8.3	-8.3	-9.6	-11.1	-11.1	-11.1	-11.1	-12.5	-15.4	-15.4	-13.1	-10.2	-9.3	-9.3	-9.3	-9.3	-8.8	-9.5	-10.7	-10.7	-9.2	-9.2	-9.2	-9.2	-8.7	-8.1	-8.1	-8.1	-8.1	-8.4	-8.4	-7.1	-5	-5	-5	-5	-6.3
ML1012	Ml1012	1181548	1182968	-8	-6.2	-6.2	-6.2	-6.2	-6.2	-7.4	-8.7	-8.7	-8.1	-8.1	-8.6	-8.6	-8.6	-9.4	-8.5	-8.5	-8.5	-8.5	-6.7	-5.9	-5.9	-5.9	-5.9	-5.9	-5.3	-5.3	-6.7	-6.7	-6.7	-7.1	-7.1	-7.1	-7.1	-7.1	-8.5	-8.5	-8.5	-8.5	-9.1	-10.6	-10.6	-10.6	-10.6	-8.3	-6.8
ML1032	ML1032	1197131	1197553	-3	-3	-3	-3.7	-4.2	-4.2	-4.2	-4.2	-4.2	-4.2	-4.2	-4.2	-4.2	-4.9	-4.9	-4.9	-5.5	-5.5	-5.5	-5.5	-8	-9.9	-9.9	-9.9	-9.9	-10.6	-10.6	-10.6	-10.6	-10.6	-10.6	-10.4	-10.4	-10.4	-8.3	-8.3	-8.3	-7.9	-9.5	-9.5	-9.5	-9.5	-9.5	-9.5	-9.5	-9.5
ML1034	ML1034	1198007	1198482	-10.5	-10.5	-10.5	-10.5	-10.5	-10.5	-10.5	-10.5	-9.2	-6.7	-8.7	-10.5	-10.5	-10.5	-10.5	-12.1	-12.6	-12.6	-12.6	-12.6	-12.6	-14.1	-14.1	-12.4	-12.3	-12.3	-12.3	-10.6	-10.7	-10.4	-10.4	-10.4	-10.4	-10.4	-10.4	-10.4	-10.4	-10.4	-8.9	-8.1	-8.6	-8.6	-8.1	-9.4	-9.4	-9.1
ML1039	ML1039	1203549	1205226	-6.5	-6.5	-6.5	-6.5	-4.8	-4.4	-4.4	-4.4	-5.9	-5.9	-5.9	-5.7	-5.7	-5.7	-5.5	-5.5	-5.5	-5.8	-5.8	-5.8	-5.8	-7.3	-7.3	-7.7	-8.4	-8.4	-8.4	-8.4	-8.4	-8.4	-9.8	-9.8	-9.8	-9.8	-9.8	-11.4	-12.9	-12.9	-10.6	-9.6	-9.6	-7.9	-7.3	-7.3	-7.8	-7.8
ML1047	ML1047	1212194	1212938	-9.5	-9.5	-9.5	-9	-9	-9	-9.8	-11.2	-13.5	-15	-15.5	-13.2	-12.3	-12.3	-12.3	-12.3	-10	-8.4	-8.4	-8.4	-8.4	-8.4	-7.9	-7.9	-7.9	-7.9	-7.9	-6.9	-6.9	-6.9	-6.9	-6.9	-6.7	-7.3	-8.4	-9	-9	-10.4	-11.1	-9.6	-8.6	-8.6	-8.6	-8.6	-8.6	-8.6
ML1048	ML1048	1214207	1215448	-9.3	-9.3	-9.3	-10	-9.1	-7.6	-7.8	-9.1	-7.6	-7.3	-7.3	-7.3	-7.3	-9.3	-10.1	-11.4	-11.4	-11.4	-11.4	-11.4	-11.4	-10.7	-10.7	-10.7	-9.1	-9.1	-9.1	-10.2	-10.2	-10.2	-10.2	-10.6	-10.6	-10.6	-10.6	-10.6	-8.9	-8.9	-9.8	-10.2	-12.5	-12.5	-12.5	-11.6	-9.3	-8.5
ML1054	ML1054	1220730	1221367	-7.6	-7.6	-7.6	-7.6	-6.3	-6	-7	-9.1	-9.1	-9.1	-9.1	-9.1	-9.1	-9.1	-9.1	-9.1	-9.1	-9.1	-7.3	-6.2	-6.8	-8.2	-8.2	-9.6	-9.6	-9.6	-10.5	-10.5	-10.5	-10.5	-11.5	-11.5	-11.5	-11.5	-11.5	-11.5	-11.5	-11.2	-10.1	-9.7	-9.1	-9.1	-8.5	-8.5	-8.5	-8.1
ML1062	ML1062	1227056	1228573	-5.7	-5.7	-5.7	-5.7	-6.6	-6.8	-9.1	-9.1	-9.1	-9.1	-9.1	-9.6	-9.6	-10.5	-12	-11.3	-10.4	-10.4	-10.4	-12.5	-12.5	-13.2	-13.2	-12.9	-12.9	-11.9	-11.9	-11.9	-11.9	-11.9	-9.6	-8	-8	-8	-8	-7.4	-7.4	-7.4	-7.4	-7.4	-7.4	-7.4	-7.4	-4.5	-4.6	-6.1
ML1068	ML1068	1232039	1233169	-5.7	-5.7	-5.7	-5.7	-5.7	-6.3	-6.3	-6.9	-6.9	-6.9	-6.9	-6.9	-7.7	-9.6	-9.6	-9.6	-9.6	-9.6	-9.6	-9.6	-9.6	-9.6	-9.6	-9.6	-8.5	-8.5	-8.5	-10.6	-12.5	-13.8	-15.3	-15.3	-15.3	-15.3	-15.3	-15.3	-15.3	-15.3	-15.3	-15.3	-12.4	-10.6	-10.9	-13	-12.3	-12.3
ML1072	ML1072	1235874	1236692	-7.4	-7.4	-6.3	-6.3	-6.9	-6.9	-6.6	-6.6	-7.7	-7.7	-7.7	-7.7	-8	-8	-8	-8	-8	-8	-8	-8	-8	-8	-8	-8	-8	-8	-8	-9.2	-9.2	-9.2	-9.2	-9.2	-9.2	-9.2	-9.2	-9.2	-9.2	-9.2	-11.1	-11.1	-11.1	-11.1	-11.1	-12.3	-14.2	-15.5
ML1085	ML1085	1247769	1248296	-11.5	-12.6	-12.6	-12.6	-13.4	-13.4	-14.6	-14.1	-14.1	-14.1	-14.4	-13.9	-13.4	-11.1	-10.5	-10.5	-8.6	-7.7	-7.7	-9.5	-12.4	-12.4	-12.4	-10.9	-10.9	-10.9	-10.9	-10.9	-10.9	-10.9	-10.9	-10.9	-9.2	-9.2	-9.2	-7.9	-7.2	-7.4	-8.3	-8.3	-8.3	-9.9	-9.9	-9.9	-11.1	-11.1
ML1097	ML1097	1265104	1266377	-18.8	-18.8	-16.5	-16.3	-16.3	-16.3	-16.3	-16.3	-16.3	-14.6	-14.5	-14.5	-14.5	-13.4	-13.1	-15.3	-15.3	-15.3	-14.6	-14.1	-14.1	-14.1	-12.6	-12.6	-12.6	-10.5	-9.6	-9.6	-9.6	-9.6	-9.4	-9.4	-9.2	-9.2	-10.4	-10.4	-10.4	-7.9	-7.9	-7.9	-7.9	-7.9	-7.9	-7.9	-7.9	-7.8
ML1100	ML1100	1271263	1272632	-6.9	-6.9	-6.9	-5.8	-5.2	-5.2	-5.1	-5.1	-5.1	-5.1	-6.7	-6.7	-7	-7	-7	-7	-7	-7	-7	-7	-7	-7	-7	-6.3	-6.3	-6.3	-6.3	-6.6	-6.6	-6.6	-6.6	-6.6	-7.5	-9	-9	-9	-9	-9	-9	-9	-8.5	-8.5	-8.5	-7	-7	-7
ML1111	ML1111	1285578	1286609	-5.2	-5.2	-5.2	-3.9	-3.9	-3.9	-3.9	-5.2	-6.1	-7.6	-8.9	-8.9	-10	-11.5	-11.5	-11.5	-12.6	-12.6	-12.6	-12.6	-12.6	-12.6	-12.6	-13.3	-13.8	-13.8	-13.8	-12.3	-11	-9.4	-9.8	-9.8	-9.3	-9.3	-9.3	-9.3	-9.3	-9.3	-9.3	-9.3	-10.1	-10.1	-10.1	-10.5	-11.8	-11.8
ML1153	ML1153	1348500	1349669	-13	-13	-13	-13	-11.7	-9.6	-9.6	-9.6	-9.4	-10.5	-10.5	-10	-11.3	-11.3	-11.3	-11.3	-12	-12	-12	-12	-10.7	-8.6	-8.6	-9.2	-9.2	-10.9	-10.9	-11.9	-11.9	-11.9	-11.9	-11.9	-11.9	-11.9	-11.9	-11.9	-11.9	-11.4	-10.9	-9.6	-8.8	-10.5	-10.5	-10.5	-10.5	-10.5
ML1156	ML1156	1352045	1352328	-12.1	-11.6	-11.6	-11.6	-10.6	-10.6	-10.6	-10.6	-10.6	-10	-8.6	-8.6	-8.1	-8.1	-8.1	-7.8	-7.8	-6.2	-6.2	-6.2	-6.2	-6.2	-6.2	-6.2	-6.2	-6.2	-6.2	-6.2	-6.2	-5.6	-8.5	-9.5	-9.5	-9.5	-9.5	-9.5	-9.5	-9.5	-9.5	-9.5	-8.9	-8	-8	-8	-8.8	-8.8
ML1168	ML1168	1366632	1366995	-7.5	-7.5	-7.5	-7.5	-7.8	-7.8	-7.8	-7.8	-8.3	-10.2	-11.5	-11.5	-11.5	-11.5	-11.8	-11.8	-11.8	-11.8	-11.8	-11.8	-8.9	-7.9	-8.1	-8.1	-8.1	-10.3	-10.3	-10.3	-11.9	-11.9	-11.9	-11.9	-11.9	-13.1	-15	-15	-15	-15	-15	-15	-15	-14.5	-14	-11.7	-8.8	-7.3
ML1178	ML1178	1374947	1375675	-8.7	-8.7	-8.7	-8.7	-8.7	-7	-6.8	-6.8	-7.4	-8.1	-8.6	-8.6	-9.6	-9.6	-9.6	-9.6	-8.7	-8.7	-8.7	-10.5	-12	-12	-12	-12	-12	-12	-12.4	-14	-14	-14	-14	-13.2	-12.6	-12.6	-12.6	-12.9	-12.9	-12.9	-14.2	-13.5	-12.2	-12.2	-12.2	-12.2	-12.2	-12.2
ML1187	ML1187	1387515	1388406	-17.6	-17.6	-17.6	-15.1	-15.1	-15.1	-15.1	-15.1	-15.1	-15.1	-15.1	-13.3	-11.2	-9.9	-9.9	-9.9	-9.9	-9.9	-8.9	-8.9	-10.8	-10.8	-9.3	-9.3	-11.5	-10.6	-10.4	-10.4	-10.4	-10.4	-10.4	-10.4	-10.4	-7.5	-7	-7	-7	-7	-6.8	-6.8	-5.7	-5.7	-5.7	-5.7	-5.7	-6.5
ML1197	ML1197	1414678	1416054	-5	-5	-5	-6.1	-6.1	-6.1	-6.1	-6.1	-6.1	-6.1	-6.2	-7.5	-9	-9	-9	-9	-10.5	-10.5	-10.5	-10.5	-10.5	-10.5	-9.2	-8.4	-8.4	-8.4	-8.4	-8.4	-8.4	-8.4	-5.5	-5	-5	-5.5	-5.5	-5.5	-5.5	-5.5	-5.5	-5.5	-5.5	-5.7	-6.6	-7.7	-7.7	-7.7
ML1202	ML1202	1419484	1419928	-6.6	-6.6	-6.5	-8	-8	-8	-8	-8	-8	-8	-8	-7.1	-7.1	-6.7	-6.7	-6.7	-7.8	-9.9	-9.9	-9.9	-9.9	-9.3	-9.3	-9.3	-9.3	-11.6	-11.6	-10.3	-9.3	-9.3	-9.3	-9.3	-9.3	-9.3	-9.3	-9.3	-9.3	-11	-12.3	-12.3	-12.3	-12.3	-11.3	-11.3	-11.3	-11.3
ML1205	ML1205	1421618	1422378	-11	-11	-11	-11	-9	-8.4	-10.3	-10.3	-10.3	-10.3	-10.3	-10.4	-10.4	-10.4	-11.2	-12.1	-12.1	-12.1	-12.1	-12.1	-12.1	-11.2	-11.4	-11.3	-11.3	-11.3	-11.3	-11.3	-11.3	-11.3	-11.3	-11.3	-11.4	-8.5	-7.8	-7.8	-7.8	-7.8	-7.8	-7.8	-7.8	-7.8	-7.8	-9.1	-9.1	-9.1
ML1206	ML1206	1422518	1422940	-10.9	-8	-8	-8	-8	-8	-8	-8	-8.3	-8.3	-8.3	-8.3	-8.3	-8.3	-6.5	-7.6	-9.9	-9.9	-9.9	-11.2	-12.7	-13.4	-13.7	-15.2	-15.2	-16	-16	-16	-16	-13.9	-13.9	-13.9	-14	-14.5	-14.5	-12.2	-10.1	-10.1	-10.1	-7.2	-6.8	-6.8	-6.1	-8	-8	-8.5
ML1211	ML1211	1431580	1432437	-11	-11	-11	-11	-11	-11	-11	-11	-9.3	-6.4	-8.9	-8.9	-8.9	-11	-11	-11	-11	-11	-11	-11	-11	-11	-11	-11	-11	-10.5	-7.6	-6.7	-6.6	-6.6	-6.6	-6.5	-6.5	-6.5	-6.5	-8.5	-9.8	-8.4	-8.4	-8.4	-8.4	-8.4	-9.3	-10.6	-12.1	-12.6
ML1242	ML1242	1478293	1480175	-13	-12.8	-12.8	-12.8	-12.8	-13.2	-13.2	-13.2	-14.3	-14.3	-14.8	-13.5	-13.3	-13.3	-13.3	-13.3	-13.3	-11.5	-10.2	-9.1	-9.1	-7.9	-7.9	-7.9	-7.1	-6.5	-6.5	-6.5	-6.9	-9.2	-9.2	-9.2	-9.2	-9.2	-9.2	-9.2	-9.9	-11.4	-11.4	-11.4	-11.4	-12.2	-13.9	-13.9	-13.9	-13.9
ML1247	ML1247	1488719	1489015	-8.1	-9	-9	-9	-10.3	-10.3	-10.3	-10.3	-11.2	-13.1	-15.4	-16.9	-16.9	-16.9	-16.9	-15.5	-14.6	-13.8	-12.5	-9.6	-8.7	-8.7	-8.7	-7.8	-7.8	-7.8	-7.8	-7.8	-7.8	-7.8	-6.9	-6.9	-6.9	-6.9	-6.9	-6.9	-6	-6	-6	-7	-7.5	-7.5	-7.5	-7.5	-7.5	-7.7
ML1250	ML1250	1495764	1496155	-9.5	-9.5	-9.5	-9.5	-9.5	-9.5	-9.5	-9.5	-9.5	-7.8	-9.9	-9.9	-9.9	-10.1	-10.1	-10.1	-10.1	-10.1	-10.1	-10.1	-8.8	-10.2	-10.2	-10.2	-10.9	-12.8	-12.8	-12.8	-12.8	-13.2	-13.2	-12.2	-12.2	-12.2	-12	-12	-12	-12	-12.3	-12.6	-13.2	-13.2	-13.2	-13.2	-13.2	-13.2
ML1256	ML1256	1501770	1502183	-8	-8	-8	-8	-8	-8	-8	-8	-8	-8	-8	-8	-7.7	-6.7	-7.4	-10.3	-10.3	-10.3	-10.3	-10.3	-10.3	-10.3	-10.3	-8.7	-8.7	-8.7	-7.8	-7.8	-8.4	-10.4	-13.3	-13.3	-13.3	-13.3	-13.3	-13.3	-13.3	-13.3	-13.8	-16.7	-15.8	-14.8	-13.5	-11.8	-11.7	-11.7
ML1262	ML1262	1506792	1507572	-11	-11.4	-12.7	-10.6	-10.6	-10.6	-10.6	-10.6	-10.6	-10.6	-12.2	-12.2	-12.2	-12.2	-12.2	-12.2	-9.9	-9.9	-9.9	-9.9	-9.9	-9.9	-8.2	-7.9	-7.9	-7.9	-7.2	-6	-6.6	-6.6	-6.6	-6.6	-6.6	-6.6	-6.6	-6.5	-6.5	-6.5	-6.1	-8.7	-8.7	-8.7	-8.7	-8.7	-8.7	-10.2
ML1266	ML1266	1509239	1510181	-10.2	-8.3	-8.3	-9.2	-9.2	-9.2	-9.2	-10.2	-11.9	-11.9	-11.9	-11.9	-11.9	-11.9	-11.9	-11.9	-11.9	-11.9	-12.3	-11	-8.9	-8.9	-9.5	-9.5	-9	-9	-9	-7.7	-9	-9.7	-12	-12	-12	-12	-12	-12	-12	-12	-12	-12	-9.4	-9.4	-10.3	-10.3	-10.5	-10.5
ML1279	ML1279	1522329	1523600	-8.6	-10.4	-11.7	-11.7	-11.7	-11.7	-11.1	-12.9	-15	-16.7	-17.8	-18.3	-18.3	-18.3	-18.3	-18.3	-18.3	-18.3	-18.3	-18.3	-18.4	-19.1	-19.1	-17.4	-15.1	-14.9	-14.9	-14.9	-14	-14	-14	-14	-12.2	-10.1	-9.2	-9.2	-9.2	-7.9	-7.2	-6.5	-7.1	-10	-10	-10	-10	-10
ML1285	ML1285	1530416	1531372	-11.1	-11.1	-10.7	-9.4	-9.4	-9.4	-9.2	-9.2	-9.2	-7.7	-7.3	-6.3	-6.3	-6.3	-6.3	-6.3	-5.5	-5.5	-5.5	-5.5	-5.5	-5.5	-5.5	-5.5	-5.2	-5.2	-4.1	-4.1	-4.1	-4.1	-4.1	-4.1	-4.1	-4.1	-5.3	-5.3	-5.3	-6.5	-7.8	-7.8	-7.8	-7.8	-7.8	-7.8	-7.8	-7.8
ML1287	ML1287	1532564	1533757	-7.2	-7.9	-7.9	-7.9	-7.9	-7.9	-7.9	-7.9	-5.5	-5.1	-5.1	-5.1	-4.8	-4.8	-5.5	-7.4	-7.4	-7.4	-7.4	-7.4	-7.4	-7.4	-7.4	-7.8	-10.1	-10.1	-10.1	-10.1	-11.6	-11.6	-11.6	-11.6	-11.6	-11.6	-11.6	-11.6	-11.6	-10.3	-9.4	-9.4	-9.4	-7.5	-8.4	-6.1	-6	-6
ML1290	ML1290	1538214	1539640	-6.9	-6.9	-6.9	-5.1	-3.4	-3.9	-4.6	-4.6	-4.6	-4.6	-4.6	-4.6	-4.6	-4.6	-5.7	-5.7	-5.7	-5.7	-5.7	-5.9	-5.9	-5.9	-5.9	-7.3	-7.3	-7.3	-7.3	-7.3	-7.7	-10	-10	-10	-10	-10	-10	-10	-9.1	-8.1	-8.1	-8.1	-7.2	-8.3	-8.3	-8.3	-9.3	-11.4
ML1295	ML1295	1544609	1545655	-6	-7.6	-7.6	-7.6	-7.6	-8.9	-10.6	-11.7	-11.7	-11.7	-11.7	-11.7	-9.4	-9.8	-11.3	-11.3	-11.3	-11.3	-11.3	-9.6	-8.1	-8.1	-8.1	-8.1	-6.7	-6.7	-6.7	-7.1	-9.1	-12	-12	-12	-12	-12	-12	-12	-12	-12	-12	-12	-11.1	-9.8	-8.4	-8.4	-7.9	-7.2
ML1303	ML1303	1551419	1552164	-16.8	-13.9	-12.4	-11.1	-8.5	-9.9	-9.9	-7.9	-7.9	-7.9	-7.9	-7.9	-7.9	-7.9	-8.2	-8.4	-8.4	-8.4	-8.4	-9.8	-10.3	-10.3	-10.3	-10.3	-11.3	-12.6	-13.9	-16.8	-16.8	-16.8	-15.9	-15	-14	-14	-14	-14	-14	-11.1	-10.1	-10.1	-10.1	-9.6	-8.1	-6.2	-5	-6
ML1319	ML1319	1571678	1572939	-8	-7.2	-7.2	-5.9	-5.9	-7.2	-8.9	-8.9	-8.9	-8.9	-9.6	-11.7	-11.7	-11.7	-11.7	-11.7	-11.7	-11.7	-10.4	-7.5	-6.6	-8.9	-8.9	-8.9	-8.9	-8.8	-7.4	-7.4	-7.4	-8.3	-10	-10	-10	-11.9	-11.9	-11.8	-11.8	-11.8	-12.1	-15	-13.7	-13.2	-13.2	-11.7	-11.7	-11.7
ML1324	ML1324	1577417	1577655	-9.4	-11.4	-11.4	-11.4	-11.4	-11.4	-11.4	-10	-9.9	-9.9	-8.3	-8.3	-8.3	-8.3	-8.3	-8.1	-8.1	-8.1	-8.1	-7.9	-7.9	-7.9	-6.4	-6.4	-6.4	-6.4	-6.4	-6.4	-6.4	-6.4	-6.4	-4.3	-4.3	-4.3	-4.3	-4.3	-4.3	-4.3	-4.3	-4.3	-4.3	-4	-4	-4.2	-5.7	-7.2
ML1325	ML1325	1577741	1578178	-6.7	-6.7	-6.7	-7.4	-7.4	-7.4	-7.4	-7.4	-7.4	-7.4	-7.4	-7.4	-7.4	-8.6	-8.6	-8.6	-8.6	-8.6	-8.6	-8.6	-8.6	-8.6	-8.6	-8.6	-8.1	-8.1	-8.1	-8.1	-8.1	-6.4	-6.4	-7	-7	-7	-7	-7	-5.2	-5.2	-5.2	-5.2	-5.9	-5.9	-6.6	-6.6	-6.6	-6.6
ML1326	ML1326	1578221	1578724	-8.1	-8.1	-8.1	-8.1	-8.1	-8.1	-8.1	-6.9	-5.5	-5.5	-6.5	-6.5	-6.5	-7.3	-8.8	-8.8	-9.9	-9.9	-9.9	-11.6	-11.6	-11.1	-11.1	-11.1	-11.1	-11.1	-11.1	-10.3	-10.3	-10.3	-10.3	-9.3	-9.4	-9.4	-9.4	-6.8	-6.8	-6.8	-6.8	-7.4	-9.8	-9.8	-9.8	-9.8	-10.1	-10.6
ML1335	ML1335	1588158	1589091	-7	-7	-7	-7	-6.7	-7.9	-7.9	-7.9	-7.9	-7.9	-7.9	-7.9	-7.9	-8.2	-8.2	-11	-11	-11.2	-13.2	-13.2	-13.2	-13.2	-13.2	-12.6	-12.6	-13	-12.2	-10.9	-10.7	-11.2	-11.2	-8.9	-8.2	-8.2	-8.2	-8.2	-6.6	-6.6	-6.6	-6.6	-7.1	-8.4	-8.4	-8.4	-8.4	-8.4
ML1337	ML1337	1595002	1595363	-10.8	-8.1	-7.6	-6.3	-7.3	-7.3	-7.3	-8	-9.5	-9.5	-9.5	-9.8	-10.8	-10.8	-10.8	-10.8	-9.1	-9.1	-9.1	-8.2	-8.2	-7.2	-7.2	-7.2	-7.6	-8.7	-8.7	-8.6	-8.6	-8.6	-8.6	-8.6	-8.6	-8.6	-8.6	-8.6	-8.6	-7.3	-7.3	-7.3	-6	-5.3	-6.6	-6.7	-6.7	-6.7
ML1343	ML1343	1600577	1600658	-11.2	-11.2	-11.2	-11.2	-11.2	-11.2	-11.2	-8.3	-7.8	-8.4	-8.4	-8.4	-8.4	-8.4	-8.4	-8.4	-8.4	-8.4	-8.4	-8.4	-8.4	-8.4	-8.4	-5.5	-5.4	-6.9	-6.9	-6.9	-6.9	-6.9	-6.9	-6.9	-6.9	-7.8	-7.8	-7.8	-6.9	-6	-5.9	-7.7	-7.7	-7.7	-7.7	-7.7	-7.7	-7.7
ML1349	ML1349	1609953	1610605	-6	-6	-6.6	-8.9	-10.9	-11.8	-11.8	-11.8	-11.8	-11.8	-8.9	-8.5	-8.5	-8.5	-8.5	-8.5	-7.8	-7.8	-7.8	-8.3	-8.3	-8.3	-6.8	-6.8	-7.1	-7.1	-7.1	-7.1	-7.1	-7.1	-7.1	-7.1	-7.1	-6.4	-6.4	-6.4	-6.6	-7.9	-7.9	-7.9	-8.6	-9.1	-9.1	-9.1	-9.1	-9.1
ML1353	ML1353	1613457	1614907	-13.5	-13.5	-15.1	-15.1	-12.8	-13.2	-14.6	-15.9	-15.9	-15.9	-14.2	-12.7	-12.7	-12.7	-12.7	-10.6	-10.6	-10.6	-10.6	-10.6	-10.6	-10.6	-7.7	-6.4	-6.2	-8	-8	-8	-8	-8	-6.5	-6.7	-6.7	-6.9	-6.9	-7.2	-7.2	-7.2	-7.2	-7.2	-7.2	-7.2	-7.2	-6.2	-6.2	-6.2
ML1356	ML1356	1616889	1617916	-2.1	-2.1	-2.1	-2.1	-2.1	-3.8	-4.9	-5.4	-6.9	-9	-11.3	-12.8	-12.8	-12.8	-12.8	-12.8	-12.8	-12.8	-12.8	-12.8	-12.8	-12.8	-12.8	-10.7	-9	-7.9	-7.4	-5.9	-5.6	-5	-5	-5	-4.6	-4.6	-6.7	-6.7	-6.7	-7.4	-7.3	-7.3	-7.3	-7.3	-7.3	-7.3	-7.3	-8.1
ML1364	ML1364	1625917	1626529	-9.3	-9.3	-9.3	-10	-10	-10	-10	-10	-10	-10.1	-11.6	-11.6	-11.6	-9.3	-8.6	-10	-10	-10	-10.7	-12.7	-12.7	-12.7	-12.7	-12.2	-10.7	-10.7	-10.7	-8.6	-8.6	-9.7	-9.7	-9.7	-9.7	-9.7	-9.7	-9.7	-9.7	-9.3	-9.3	-9.3	-9.4	-9.4	-9.4	-9.4	-9.4	-9.4
ML1373	ML1373	1633387	1634434	-9	-9	-9	-9	-9	-9	-9	-9	-9	-9	-9	-8.3	-7.3	-7.3	-8	-9.7	-11	-10	-10	-10	-12.1	-12.1	-10	-11.1	-11.1	-11.1	-11.1	-11.1	-11.1	-11.1	-11.1	-9	-7.3	-6.8	-6.8	-6.8	-6.8	-6.8	-6.8	-7.9	-10.8	-12.9	-12.9	-12.9	-12.9	-12.9
ML1374	ML1374	1635163	1635834	-6.7	-6.7	-6.7	-6	-6	-6	-6	-6.7	-6.7	-6.7	-6.7	-6.7	-6.7	-6.9	-6.9	-6.9	-5.9	-6.5	-8.7	-10.4	-10.4	-10.4	-10.8	-10.8	-10.8	-10.8	-10.8	-13	-13	-13	-13	-13.3	-13.3	-11.6	-11	-11	-10.2	-10.2	-10.2	-10.2	-9.4	-7.7	-7.5	-8	-8	-8
ML1375	ML1375	1636177	1636912	-8.2	-8.2	-9.4	-10.7	-10.7	-10.7	-10.7	-10.7	-10.7	-10.7	-11.1	-11.1	-9.6	-9.1	-8.7	-8.7	-8.7	-8.7	-8.7	-8.7	-8.7	-9.8	-9.8	-9.8	-10.6	-10.6	-10.6	-10.6	-10.6	-10.6	-10.6	-10.6	-10.6	-9.3	-7.5	-7.5	-6.1	-6.1	-6.1	-6.9	-6.9	-6.9	-6.9	-6.9	-6.8	-6.8
ML1378	ML1378	1641980	1643175	-8.9	-8.9	-7.8	-6.9	-6.9	-6.9	-6.1	-7.2	-8.5	-10.5	-10.5	-10.5	-10.5	-10.5	-10.5	-10.5	-11.2	-12.8	-15.1	-17.1	-17.1	-14.8	-14.8	-14.8	-14.8	-14.8	-14.8	-13.2	-13.2	-13.2	-13.2	-13.2	-11.7	-11	-9.3	-9.2	-9.2	-9.8	-9.8	-9.8	-9.8	-10.4	-10.4	-10.4	-10.4	-10.4
ML1414	ML1414	1696459	1696776	-8.2	-6.7	-6.7	-6.7	-5.6	-5.6	-5.6	-5.6	-5.6	-6.9	-7.3	-8.6	-8.6	-8.6	-8.6	-11.3	-11.3	-11.3	-11.3	-12	-12.1	-12.1	-12.1	-11.9	-12.4	-12.4	-13.1	-13.3	-13.3	-13.3	-12	-11.3	-10.8	-8.5	-6.4	-6.7	-8.4	-8.4	-8.4	-8.4	-8.9	-10.9	-10.9	-10.9	-10.9	-10.9
ML1422	ML1422	1709617	1710378	-11.3	-9.6	-9.6	-9.6	-9.6	-10.5	-12.4	-12.4	-12.4	-12.4	-12.4	-12.4	-12.4	-11.1	-10.4	-10.4	-10.4	-8.8	-8.8	-8.8	-7.2	-7.2	-7.2	-8.9	-8.9	-8.9	-8.9	-9.6	-11.1	-11.1	-11.1	-9.8	-8.6	-9.1	-9.1	-9.1	-8.7	-9	-9	-9	-11.1	-11.8	-11.8	-11.8	-12.3	-12.5
ML1433	ML1433	1719464	1719674	-7	-6.5	-6.5	-6.5	-6.5	-6.5	-6.5	-6.4	-6.4	-6.4	-6.4	-6.4	-4.3	-5.8	-5.8	-5.8	-5.8	-5.8	-5.4	-5.4	-6	-6	-6	-6	-6.7	-7.2	-7.2	-7.2	-7.2	-9.1	-9.1	-9.1	-9.1	-9.1	-9.1	-9.1	-9.1	-10.3	-10.3	-10.3	-10.3	-11.5	-14.4	-14.4	-14.4	-14.4
ML1434	ML1434	1720209	1721340	-5.2	-5.2	-5.2	-5.2	-4.7	-4.7	-4.7	-6	-6	-6	-6	-6	-6	-6	-6.8	-6.8	-6.8	-6.8	-8.1	-8.1	-8.1	-8.1	-8.1	-8.1	-8.1	-7.1	-7.1	-7.1	-7.1	-7.1	-6	-5.4	-6.2	-6.2	-6.2	-6.2	-6.2	-6.9	-7.2	-7.3	-7.3	-7.2	-8.1	-10.2	-10.2	-10.2
ML1435	ML1435	1721427	1722007	-3.5	-3.5	-3.5	-3.5	-3.5	-4.4	-5.9	-5.9	-5.9	-5.9	-5.9	-5.9	-5.9	-5.9	-5.9	-5.9	-6.7	-6.7	-6.7	-8.8	-8.8	-8.8	-8.8	-8.8	-8.8	-8.8	-8.8	-8.8	-8.8	-8.8	-8.8	-8.8	-8.9	-11.2	-13.2	-13.2	-13.2	-13.2	-13.2	-13.2	-13.2	-13.2	-13.2	-13.2	-10.9	-8.8
ML1449	ML1449	1741633	1742215	-7.7	-7.7	-5.6	-5.5	-5.5	-5.5	-5.5	-5.5	-5.8	-6.1	-6.1	-6.1	-6.1	-6.1	-6.1	-6.1	-6.1	-7	-8.5	-8.5	-8.5	-8.5	-9.4	-9.4	-9.6	-9.6	-9.6	-9.6	-9.7	-10.8	-10.8	-10.8	-11.9	-12.3	-11.4	-9.1	-10.2	-12	-12	-12	-12	-12.8	-12.8	-12.8	-12.8	-12.8
ML1450	ML1450	1742239	1742974	-10.5	-10.5	-10.5	-10.5	-8.4	-8.4	-8.4	-7.1	-7.1	-7.1	-5.7	-6.9	-6.9	-6.9	-6.9	-6.9	-6.9	-6.9	-6.9	-6	-6	-6.3	-8.1	-8.1	-8.1	-8.4	-8.9	-9.4	-10.1	-12.4	-12.4	-12.4	-12.4	-12.4	-12.4	-12.4	-11.1	-9	-9	-9.6	-9.6	-9.6	-9.6	-9.6	-9.6	-9.6
ML1456	ML1456	1749443	1750785	-10.5	-12	-12	-12	-12	-13.5	-14	-14	-14	-14	-14	-13.5	-13.4	-13.4	-13.6	-14.7	-14.2	-14.2	-14.2	-14.2	-11.3	-10	-8.5	-7.3	-8.8	-8.8	-8.8	-7.5	-7.5	-7.5	-7.5	-7.5	-7.5	-7.5	-6.5	-6.5	-6.8	-6.8	-6.8	-6.8	-7.3	-7.3	-7.3	-7.8	-7.8	-7.8
ML1457	ML1457	1750816	1751680	-10.6	-10.6	-10.6	-10.6	-10.6	-10.4	-10.4	-9.4	-9.4	-9.4	-9.4	-9.4	-8.1	-6.7	-6.7	-6.8	-9.7	-9.7	-11.7	-13.7	-15	-15	-14.1	-14.1	-14.1	-14.1	-12.8	-12.8	-11.9	-11.9	-11.9	-11.1	-10.6	-10.6	-10.6	-8	-8	-7	-7	-7	-7	-7	-6.5	-6.5	-6.5	-6.5
ML1461	ML1461	1757785	1758495	-10.2	-11.3	-11.8	-10.3	-10.3	-10.3	-9.8	-7.5	-7.2	-7.2	-7.2	-7.2	-7.8	-7.8	-7.8	-7.8	-7.8	-8.1	-8.6	-7.7	-7.7	-7.7	-8.2	-8.2	-8.2	-8.2	-8.2	-8.2	-8.2	-8.2	-8.2	-8.2	-8.2	-8.2	-8.2	-6.8	-6.8	-6.4	-7.5	-7.5	-7.5	-7.5	-7.5	-7.5	-7.5	-7.5
ML1473	ML1473	1774186	1775241	-10.7	-10.7	-10.7	-10.7	-10.7	-9.4	-9.4	-9.4	-9.4	-9.3	-9.4	-10.9	-10.9	-10.9	-10.9	-10.3	-10.3	-10.3	-10.3	-10.3	-9.4	-9.4	-9.4	-8.2	-8.2	-8.2	-7.8	-7.8	-7.8	-7.8	-7.8	-7.8	-7.8	-8.6	-9.3	-9.3	-9.3	-9.3	-9.3	-9.3	-9.3	-10.8	-10.8	-10.8	-10.8	-10.8
ML1474	ML1474	1776096	1776704	-5.8	-5.8	-5.8	-5.8	-5.8	-5.8	-5.8	-5.8	-5.8	-5.8	-5.8	-6.2	-6	-7.3	-7.3	-7.3	-7.6	-9.1	-9.1	-7.8	-7.6	-7.6	-7.6	-7.6	-7.6	-7.6	-7.6	-7.6	-7.6	-7.6	-8.6	-10.3	-11.4	-11.9	-11.9	-12.1	-13.4	-13.4	-13.4	-14.5	-13.6	-13.6	-13.6	-13.6	-10.7	-9.8
ML1483	ML1483	1786561	1787376	-6.2	-6.5	-8	-8	-8	-8	-9.5	-11.4	-12.7	-14.7	-14.1	-14.1	-14.1	-14.1	-14.1	-14.1	-14.1	-14.1	-14.1	-14.1	-11.2	-9.4	-8.7	-9.4	-11.2	-11.2	-11.2	-11.6	-11.6	-12.8	-14.7	-16	-17.5	-17.5	-15.2	-15	-15	-15	-15.3	-15.3	-14.8	-12.5	-12.1	-12.1	-12.1	-12.1
ML1499	ML1499	1807552	1808253	-8.9	-8.9	-8.9	-8.9	-8.9	-8.9	-8.9	-8.4	-8.1	-7.4	-7.4	-5.6	-6.7	-6.7	-7	-9.9	-9.9	-10.7	-10.7	-10.8	-12.8	-15.7	-15.7	-15.7	-15.7	-15.7	-13.4	-12.6	-12.6	-12.6	-11.1	-11.1	-11.1	-8.9	-7.9	-7.9	-8.2	-9.7	-9.2	-9.2	-9.2	-9.2	-9.2	-6.7	-6.7	-6.7
ML1503	ML1503	1814654	1814986	-9.3	-9.3	-6.5	-6.5	-6.5	-6.5	-6.4	-6.4	-6.4	-7.3	-7.8	-8	-8	-8.1	-10.1	-10.1	-10.1	-10.1	-10	-10	-10	-8.9	-8.9	-8.9	-10.2	-10.2	-10.4	-10.4	-10.4	-10.9	-10.9	-10.9	-11.9	-12.4	-12.4	-11.5	-10.2	-10.4	-12.1	-12.1	-12.1	-14	-14	-14	-13.1	-13.1
ML1507	ML1507	1818582	1819129	-5.9	-7	-9.1	-9.1	-9.1	-9.1	-9.3	-9.3	-10	-10	-10	-10	-10	-10	-10	-10	-10	-10	-7.7	-4.8	-3.7	-3.7	-3.7	-3.7	-4.1	-4.1	-4.1	-4.5	-5.8	-5.8	-6.2	-6.7	-7.5	-7.5	-7.5	-9.4	-9.7	-9.7	-9.7	-9.7	-9.7	-9.4	-9.4	-9	-7.3	-7.3
ML1510	ML1510	1820848	1821188	-9.1	-9.1	-10.1	-10.1	-9.7	-9.7	-9.7	-9.7	-10.1	-11.6	-11.6	-11.6	-10.3	-10.1	-10.1	-11.6	-11.6	-12.4	-12.4	-12.4	-12.4	-13.9	-13.9	-13.9	-15	-15	-16.3	-18.3	-17	-16.1	-16.1	-16.1	-14.8	-14	-14	-14	-12.7	-9.8	-9.9	-9.9	-8.6	-8.2	-7.2	-7.2	-7.8	-7.1
ML1524	ML1524	1838487	1839725	-10.7	-10.7	-10.7	-10.7	-10.7	-10.7	-10.7	-8.4	-6.1	-6.9	-8.8	-8.8	-8.8	-9.6	-10.7	-10.7	-10.7	-11.6	-14.5	-14.5	-14.5	-14.5	-13.2	-11.7	-10.5	-10.5	-10.5	-10.5	-10.5	-10.5	-9	-9	-9	-9	-7.9	-6.9	-8.6	-9.9	-11.4	-12.9	-12.9	-12.9	-12.5	-12.5	-12.5	-12.5
ML1527	ML1527	1840959	1841689	-9.6	-9.6	-10.3	-10.3	-10.5	-13.4	-15.5	-13.2	-12.9	-15	-15	-15	-15	-15	-15	-15	-15	-12.7	-9.8	-8.9	-8.9	-8.9	-8.9	-8.9	-8.9	-9.8	-9.8	-9.8	-11.1	-11.1	-11.1	-11.1	-11.1	-11.1	-11.1	-11.1	-11.1	-11.1	-11.1	-11.1	-9.8	-7.2	-7.2	-7.2	-7.7	-9.8
ML1528	ML1528	1842576	1843883	-8.1	-8.1	-8.1	-8.1	-8.1	-6.2	-6.7	-6.7	-6.7	-6.7	-8.3	-8.3	-8.3	-8.3	-8.4	-8.4	-8.4	-8.9	-7.3	-7.3	-7.3	-8	-8	-6.3	-6.7	-7.2	-7.2	-7.2	-7.2	-7.2	-7.2	-7.2	-7.2	-7.2	-7.2	-7.2	-7.2	-7.2	-7.4	-7.4	-7.4	-7.4	-6.8	-6.8	-6.8	-6.8
ML1529	ML1529	1843926	1844860	-11.6	-9.3	-8	-8	-8	-8	-8	-8	-8.7	-8.7	-8.7	-8.7	-9.7	-11.7	-14.6	-14.6	-14.2	-14.2	-14.2	-14.2	-14.2	-14.2	-14.2	-14.2	-11.6	-13.3	-13.3	-12	-11.6	-13.8	-13.8	-15.1	-16.6	-16.6	-16.6	-16.6	-16.6	-16.6	-16.6	-16.6	-15.3	-12.4	-11.6	-11.6	-11.1	-10.2
ML1530	ML1530	1845376	1846348	-11.2	-11.2	-11.2	-11.2	-9.5	-8	-8	-8	-6.9	-7.3	-7.3	-9.2	-10.5	-10.5	-10.5	-10.5	-10.5	-10.5	-10.5	-10.5	-10.5	-10.5	-10.5	-8.3	-7	-6.1	-6.1	-6.1	-6.1	-5.7	-5.7	-4.5	-4.9	-4.9	-4.9	-4.9	-4.9	-4.9	-5.2	-6.5	-6.5	-6.5	-6.5	-6.5	-6.5	-6.5
ML1533	ML1533	1848855	1850737	-5.9	-5.9	-5.9	-5.9	-5.9	-5.6	-5.6	-6.7	-8.2	-8.2	-8.2	-8.2	-9.2	-9.2	-9.2	-9.2	-9.2	-9.2	-9.2	-9.2	-9.2	-9.2	-9.6	-11.9	-14.8	-14.8	-14.8	-14.8	-14.8	-14.8	-14.8	-14.8	-15.5	-14.6	-14.6	-14.6	-14.6	-13.7	-13.1	-10.8	-11.6	-13.1	-13.7	-12.2	-11.8	-11.8
ML1542	ML1542	1861010	1862160	-11.3	-11.3	-11.3	-9.8	-9.8	-9.8	-9.8	-9.1	-10	-10	-10	-9.1	-8.2	-8.1	-8.1	-7	-6.3	-8.3	-8.3	-8.3	-8.3	-8.3	-8.3	-8.3	-8.3	-8.3	-6.8	-6.8	-6.8	-5.9	-5.9	-5.8	-5.8	-5.8	-7.5	-7.7	-7.8	-8.8	-8.8	-8.8	-8.8	-9.5	-9.9	-8.9	-10	-10
ML1551	ML1551	1875360	1875876	-8.6	-8.2	-9.2	-8.3	-8.3	-9.4	-10.7	-10.7	-10.7	-10.7	-10.7	-10.7	-10.7	-10.7	-10.7	-10.7	-10.7	-9.4	-9.4	-9.4	-9.4	-6.5	-6.2	-6.1	-7.4	-7.4	-7.4	-7.4	-6.6	-6.6	-6.6	-6.6	-6.6	-6.6	-6.5	-6.5	-6.5	-6.7	-8.2	-8.2	-8.2	-7.9	-7.9	-7.9	-9.2	-9.2
ML1567	ML1567	1892063	1892375	-12.8	-12.8	-12.8	-12.8	-14.1	-14.1	-14.1	-13.6	-11.3	-9.2	-9.2	-9.2	-10.5	-11.8	-11.8	-11.8	-11.8	-11.8	-11.8	-11.8	-8.9	-7.4	-7.5	-7.7	-9.8	-9.8	-9.8	-10.6	-10.6	-11.4	-10.8	-11.2	-11.2	-11.2	-11.2	-11.2	-10.3	-8	-6.8	-6.8	-6.8	-6.8	-7.7	-7.7	-7.7	-7.7
ML1585	ML1585	1911375	1912175	-6.5	-6.4	-8.6	-8.6	-8.6	-8.6	-9.8	-11.3	-11.3	-9	-8.9	-8.9	-8.9	-8.9	-8.9	-8.9	-9.9	-9.9	-9.9	-9.9	-9.9	-9.9	-9.9	-9.9	-9.9	-7.7	-7.7	-7.7	-8.7	-9.2	-9.2	-9.5	-9.5	-9.5	-9.5	-9.5	-9.5	-9.5	-10.1	-12.4	-12.4	-12.4	-12.4	-12.4	-12.4	-11.5
ML1588	ML1588	1913057	1913874	-8.3	-8.3	-6.7	-5.5	-5.5	-5.5	-4.9	-4.9	-4.9	-4.9	-4.9	-4.9	-4.9	-6.1	-6.1	-7.1	-7.1	-8.4	-10	-10	-10	-11.6	-13.5	-14.8	-14.8	-14.8	-14.8	-14.8	-14.8	-14.8	-13.9	-11.6	-9.5	-9.5	-9.5	-9.5	-12	-12	-12	-12	-12	-12	-9.3	-9.2	-9.2	-9.2
ML1595	ML1595	1920491	1920906	-6.1	-6.1	-6.1	-6.1	-6.1	-6.1	-6.1	-6.1	-6.1	-6.1	-5.8	-5.8	-4.1	-3.8	-3.8	-3.8	-3.8	-3.8	-3.8	-3.8	-3.8	-4.4	-5.7	-7.6	-8.9	-10.4	-10.4	-10.4	-10.4	-10.4	-10.4	-10.4	-10.4	-10.4	-10.4	-10.4	-10.4	-10.4	-10.4	-9.3	-9.3	-9.3	-9.3	-9.2	-9.2	-9.2
ML1609	ML1609	1933732	1934804	-10.1	-10.1	-11.1	-10.3	-10.3	-10.3	-10.3	-10.3	-10.3	-10.3	-10.3	-10.3	-10.3	-10.3	-10.2	-8.7	-8	-6.3	-5.5	-5.5	-7.5	-7.5	-7.5	-7.5	-7.5	-7.5	-7.5	-7.5	-7.5	-7.5	-9.4	-9.4	-9.4	-9.4	-9.4	-9.4	-9.4	-9.4	-8.4	-8.4	-8.4	-8.4	-8.4	-5.5	-5	-5
ML1634	ML1634	1967669	1968957	-8.1	-10.2	-10.2	-10.2	-9	-9	-9	-9	-9	-9	-7.2	-6.9	-5.4	-5	-5	-5	-6.7	-6.7	-6.7	-6.7	-6.7	-6.7	-6.7	-7.7	-9.2	-9.2	-9.2	-9.2	-9.2	-9.4	-9.4	-11.1	-11.1	-11.1	-10.1	-10.1	-10.3	-10.3	-12.6	-14.6	-15.9	-15.9	-14.6	-14.6	-14.6	-13.1
ML1641	ML1641	1978105	1978275	-8	-7.4	-7.4	-6	-6.9	-8.3	-8.3	-8.3	-8.8	-8.8	-8.8	-8.6	-8.6	-8.6	-8.6	-8.6	-9.5	-9.5	-9.5	-9.5	-9.5	-10.3	-10.3	-10.3	-10.3	-10.3	-10.3	-10.7	-10.7	-11	-11.6	-8.7	-7.3	-9.4	-9.4	-9.4	-9.4	-9.4	-9.4	-9.4	-9.4	-9.4	-8.1	-9.1	-9.1	-9.1
ML1643	ML1643	1978475	1978958	-9.7	-9.7	-9.7	-9.7	-11.2	-14.1	-14.1	-14.1	-14.1	-14.1	-15.3	-17.2	-18.5	-18.5	-18.5	-17	-17	-17	-17	-16.5	-14.2	-11.3	-10.7	-9.7	-8.6	-8.6	-8.6	-9.1	-9.1	-9.1	-9.1	-7.6	-6.4	-6.4	-6.4	-6.4	-6.4	-6.4	-5.5	-4.6	-5.6	-5.6	-5.6	-5.6	-5.9	-5.9
ML1645	ML1645	1979758	1980676	-5.1	-5.1	-6.8	-6.8	-6.8	-6.8	-6.8	-6.8	-6.8	-6.8	-6.8	-6.8	-6.8	-8.2	-8.2	-8.2	-8.2	-8.2	-8.2	-8.2	-7.2	-7.2	-7.2	-7.2	-7.2	-6.3	-6.3	-6.3	-6.3	-5	-6.1	-7.8	-7.8	-7.8	-7.8	-7.8	-7.8	-8.2	-8.2	-8.2	-8.2	-9.4	-9.4	-10.5	-10.5	-10.5
ML1647	ML1647	1984402	1984862	-6.1	-6.1	-7.7	-7.7	-7.7	-7.7	-7.7	-8.5	-10.2	-10.2	-10.2	-10.2	-10.2	-10.2	-11.1	-11.9	-11.9	-11.9	-11.9	-11	-8.7	-8.6	-10.1	-10.1	-10.1	-10.1	-11.1	-10.7	-11.7	-13	-13	-13	-11.8	-11.8	-11.8	-11.8	-11.8	-11.8	-10.8	-10.8	-10.8	-11.4	-11.4	-11.4	-11.4	-9.1
ML1662	ML1662	2003267	2003847	-11.8	-11.8	-11.8	-11.8	-12.1	-12.1	-9.8	-7.7	-7.7	-7.7	-7.7	-7.6	-7.6	-7.6	-7.6	-7.6	-7.6	-7.8	-9.8	-12.7	-12.7	-12.7	-12.7	-12.7	-12.7	-12.7	-12.7	-12.7	-12.7	-10.9	-10.4	-9.1	-8.1	-8.1	-8.1	-7.3	-6.1	-6.1	-6.1	-6.1	-6.1	-6.3	-9.2	-9.2	-9.2	-9.2
ML1674	ML1674	2018906	2019172	-7.9	-7.9	-7.9	-7.9	-7.9	-9.4	-11.7	-13.7	-13.7	-13.7	-13.7	-13.5	-13.5	-13.5	-13.5	-13.5	-13.5	-13.5	-11	-11	-11	-11	-11.5	-12.7	-12.7	-12.7	-12.7	-13.3	-15.4	-17.7	-17.7	-17.4	-17.4	-15.9	-15.9	-15.9	-15.9	-15.4	-13.1	-10.2	-8.5	-7.6	-8.8	-8.8	-8.8	-8.8
ML1693	ML1693	2039922	2041166	-8.4	-8.4	-8.4	-8.4	-8.4	-8.4	-8.4	-8.4	-6.9	-6.9	-6.9	-6.9	-6.9	-6.9	-6.9	-6.9	-6.9	-6.9	-8.7	-8.8	-11.1	-12.6	-12.6	-12.6	-10.3	-8.8	-8.8	-8.8	-8.8	-8.8	-8.8	-8.8	-8.8	-9.6	-11.9	-13.9	-13.9	-13.9	-13.9	-12.9	-12.9	-12.9	-11.4	-11.4	-11.4	-11.4
ML1722	ML1722	2077982	2079647	-8.7	-10.6	-10.6	-10.6	-10.6	-10.6	-10.9	-10.9	-10.9	-10.9	-11.6	-11.6	-9.9	-8.4	-8.4	-8.4	-8.4	-8	-8	-8	-8	-8.7	-9.4	-9.4	-9.6	-9.6	-9.6	-9.6	-9.6	-9.6	-9.6	-6.9	-6.5	-6.5	-6.5	-6.5	-6.5	-6.2	-6.2	-7.2	-7.2	-7.2	-7.2	-8.1	-8.1	-8.1
ML1737	ML1737	2097647	2098159	-16.8	-16.8	-16.8	-14.5	-12.8	-12.7	-12.7	-12.7	-11.5	-12.2	-12.2	-12.2	-12.2	-12.2	-12.4	-12.4	-12.4	-12.4	-12.4	-9.5	-8.8	-6.5	-4.5	-4.5	-4.5	-5.5	-5.5	-5.5	-5.5	-5.5	-6	-6	-6	-6	-6	-7	-9	-11.9	-11.9	-11.9	-11.9	-11.9	-11.9	-11.3	-11.3	-11.3
ML1738	ML1738	2098322	2098911	-7.1	-6	-6	-6	-6	-6	-6	-6	-6	-5.9	-5.9	-5.9	-7.8	-9.9	-9.9	-9.9	-9.9	-9.9	-9.9	-9.9	-9.9	-10.8	-10.8	-10.8	-10.8	-10.8	-9.5	-9.5	-7.8	-6.7	-6.7	-8.5	-8.5	-8.5	-8.5	-8.3	-8.3	-8.3	-7.5	-7.3	-7.3	-7.8	-7.8	-7.8	-9.2	-10.2
ML1741	ML1741	2100929	2101538	-10.7	-9.8	-9.8	-9.8	-7.8	-7.8	-9.8	-11.1	-11.1	-11.1	-11.1	-11.1	-11.1	-11.1	-11.1	-11.8	-11.8	-11.8	-10.4	-10.4	-10.7	-10.7	-10.7	-11.4	-11.4	-11.4	-12.1	-12.4	-12.4	-12.4	-12.4	-12.4	-13.6	-15.7	-15.7	-15.7	-15.9	-15.2	-15.2	-13.7	-13.7	-13.7	-12.4	-9.5	-8.9	-8.8
ML1743	ML1743	2103804	2104008	-10.7	-8.6	-8.6	-8.6	-8.6	-8.1	-8.1	-8.1	-8.1	-7.8	-7.8	-7.8	-7.8	-8.5	-8.9	-8.9	-8.9	-10.9	-10.9	-10.9	-10.9	-8.6	-7.1	-6.6	-6.6	-6.6	-8.2	-10.3	-12.6	-12.6	-12.6	-12.6	-12.6	-12.6	-12.6	-12.6	-10.7	-10.7	-10.7	-10.7	-7.8	-7.3	-7.3	-9	-11	-12.3
ML1745	ML1745	2106679	2108846	-4.6	-4.6	-6.7	-6.7	-6.7	-7.4	-7.4	-7.4	-7.4	-7.4	-7.4	-7.4	-7.4	-7.4	-9.2	-11	-13.1	-13.1	-13.1	-13.1	-13.7	-13.7	-13.7	-13.7	-13.7	-13.7	-12.6	-13.8	-13.8	-13.8	-13.8	-13.8	-13.8	-13.8	-13.8	-13.8	-15.3	-15.3	-14.8	-13.5	-13	-12.5	-10.2	-8.1	-8.6	-8.6
ML1746	ML1746	2109175	2109542	-9.8	-9.8	-9.8	-9.8	-10	-10	-10	-9.9	-9.9	-10.7	-10.7	-10.7	-10.7	-10.7	-10.7	-11.3	-11.3	-11.3	-11.3	-11.7	-11.2	-10.8	-11.4	-12.7	-12.7	-12.7	-12.7	-12.7	-11	-10.9	-10.9	-10.9	-10.3	-10.3	-10.3	-10.3	-12.6	-13.4	-13.4	-13.4	-13.4	-13.4	-13.3	-12	-10.3	-10.8
ML1758	ML1758	2132586	2132929	-8.1	-8.1	-8.1	-8.1	-10	-10	-12.2	-14.2	-14.2	-14.2	-14.2	-14.2	-14.2	-14.2	-14.2	-13.4	-12.7	-12.7	-11.3	-11.3	-13.2	-14.5	-16	-16	-16	-15	-15	-15	-15	-15	-13.7	-10.8	-10.6	-10.6	-9.4	-9.4	-9.4	-9.4	-9.4	-9.4	-7.9	-7.9	-7.9	-7.9	-7.9	-6.9
ML1759	ML1759	2133990	2134962	-14	-14	-11.9	-11.9	-11.9	-10.8	-10.8	-10	-10	-10	-10	-10	-10	-10	-8.2	-7.7	-7.4	-7.4	-7.6	-10.5	-10.5	-10.5	-10.5	-11.2	-11.2	-11.2	-10	-9.9	-9.9	-9.9	-7.6	-7.3	-7.3	-7.3	-7.3	-7.3	-7.3	-9.1	-10.8	-10.8	-10.8	-10.8	-11.3	-11.3	-12.6	-14.1
ML1760	ML1760	2135602	2135845	-13.8	-13.8	-13.8	-13.8	-12.5	-9.6	-7.8	-6.9	-6	-7.3	-7.3	-7.3	-6.7	-6.7	-6.7	-6.7	-6.7	-6.7	-5.9	-5.9	-6.1	-7.6	-7.6	-7.6	-7.6	-7.6	-7.6	-7.6	-7.6	-7.6	-6.3	-6.3	-6.3	-5.7	-5.7	-5.3	-5.7	-5.3	-6.2	-6.9	-6.9	-6.9	-6.9	-6.9	-6.9	-6.9
ML1762	ML1762	2136879	2137942	-4.5	-4.5	-4.4	-4.4	-5.4	-5.9	-5.9	-5.9	-5.9	-6.2	-8.5	-8.5	-8.5	-8.4	-8.4	-8.4	-10.1	-10.1	-10.1	-10.1	-10.1	-10.1	-10.5	-12	-12.7	-13.2	-13.2	-13.2	-14	-11.7	-10.8	-11.5	-11.5	-8.6	-6.9	-7.2	-7.2	-7.2	-7.2	-7.2	-7.2	-7.2	-4.8	-4.8	-4.8	-4.8
ML1766	ML1766	2140720	2141742	-7.6	-7.6	-7.6	-9.7	-9.7	-9.7	-9.7	-9.7	-9.7	-9.7	-9.7	-9.7	-9.7	-9.7	-9.7	-8.6	-9	-9	-9	-9	-9	-10.2	-10.2	-10.2	-8.5	-9	-9	-8.4	-8.4	-8.4	-8.9	-9.4	-9.4	-9.4	-9.4	-9.4	-9.4	-9.4	-9.4	-9.4	-9.4	-9.4	-9.4	-6.5	-6.4	-6.4
ML1771	ML1771	2146514	2147336	-16.4	-16.4	-16.4	-14.1	-11.2	-9.5	-9.3	-9.3	-9.3	-9.2	-9.2	-8.6	-8.6	-8.6	-8.6	-8.5	-8.5	-8.5	-8.5	-7.7	-7.6	-7.6	-7.6	-7.6	-7.6	-7.6	-8.1	-8.1	-8.1	-8.1	-8.1	-8.5	-8.5	-10.3	-12	-12	-12	-12	-12	-13.3	-14.1	-11.8	-10.1	-9.2	-8.3	-9.4
ML1772	ML1772	2147413	2148614	-13.7	-13.8	-15.2	-15.2	-12.3	-11.3	-10.5	-7.6	-7.2	-7.2	-7.2	-7.2	-7.2	-8.4	-11.3	-11.3	-11.3	-11.3	-11.3	-11.3	-11.3	-11.3	-11.3	-11.3	-10.8	-10.8	-10.8	-10.8	-10.8	-9.3	-8.3	-7.9	-9.2	-9.2	-9.2	-9.2	-12	-12	-12	-10.8	-10.3	-9.7	-12.5	-12.5	-10.3	-10.3
ML1786	ML1786	2162529	2162830	-7	-7	-5.6	-6.7	-8.4	-8.4	-8.4	-8.9	-10.9	-13.8	-13.8	-13.8	-13.8	-13.8	-13.8	-13.8	-13.8	-13.8	-13.8	-13	-14.3	-13.4	-13.4	-13.4	-13.4	-11.9	-10.7	-10.7	-10.7	-10.7	-10.7	-10.7	-9.2	-9.2	-9.2	-7.7	-5.6	-4.8	-4.8	-4.8	-5.2	-5.2	-5.2	-5.2	-5.5	-6.8
ML1801	ML1801	2182285	2182970	-7.7	-7.4	-7.3	-7.3	-7.3	-7.3	-7.3	-7.5	-8.8	-6.5	-5	-7.8	-7.8	-7.8	-7.8	-7.8	-6.9	-6.9	-6.9	-6.9	-6.9	-8.5	-8.5	-8.5	-8.5	-8.5	-8.5	-8.5	-8.4	-8.4	-8.4	-8.4	-8.4	-8.4	-8.4	-8.4	-8.1	-8.1	-9.1	-9.1	-9.1	-9.7	-12.6	-12.6	-11.6	-11.7
ML1827	ML1827	2211837	2212473	-12.5	-12.5	-13	-13	-13	-13	-11.6	-10.2	-8.5	-8.5	-8.5	-8.5	-8.5	-6.4	-5.5	-5.5	-5.5	-3.2	-3.6	-5.6	-6.9	-6.9	-6.9	-6.9	-6.9	-6.9	-6.9	-6.8	-6.8	-8	-9.5	-9.5	-9.5	-9.5	-10.7	-12	-12	-11.8	-11.8	-11.8	-11.8	-11.4	-11.4	-11.4	-11.4	-11.4
ML1834	ML1834	2222453	2223120	-7.5	-7	-8.3	-10	-10	-10	-11.3	-11.3	-11.1	-11.1	-11.1	-12.7	-12.3	-12.3	-12.3	-11.8	-10.5	-7.6	-6.8	-6.8	-6.8	-6.8	-5.3	-5.3	-5.7	-7.4	-7.4	-7.8	-9.5	-9.5	-9.5	-9.5	-9.5	-9.1	-9.1	-9.1	-9.5	-9.5	-8.4	-8.7	-8.7	-9.3	-9.3	-9.3	-9.3	-9.3
ML1838	ML1838	2226089	2226446	-7.1	-7.1	-7.1	-7.1	-7.1	-7.1	-7.1	-6.6	-6.5	-6.5	-6.5	-6.5	-6.5	-6.5	-6.3	-4.6	-4.6	-4.5	-4.5	-4.5	-4.5	-5.4	-6.5	-8.2	-11.1	-13	-14.3	-14.3	-14.3	-14.1	-14.1	-12.7	-12.7	-12.7	-12.7	-12.7	-12.7	-12.7	-12.7	-13.1	-13.1	-13.1	-13.1	-13.1	-13.1	-12.6
ML1850	ML1850	2233452	2234448	-11.5	-11.5	-11.5	-11.5	-9.8	-8.7	-7	-5.6	-5.6	-5.6	-6.4	-6.4	-6.4	-6.4	-6.4	-6.4	-6.4	-4.4	-4.8	-5.2	-5.2	-5.2	-5.2	-5.5	-6.3	-7.9	-10.8	-10.8	-10.8	-8.9	-8.9	-8.9	-8.9	-9	-11	-12.3	-12.3	-12.3	-12.3	-12.3	-12.3	-12.3	-10.7	-10.7	-10.7	-10.7
ML1851	ML1851	2234744	2235610	-7.6	-8.9	-10.4	-10.4	-10.4	-10.4	-10.4	-9.4	-9.4	-9.4	-7.3	-7.3	-7.3	-8.6	-8.6	-8.6	-8.6	-9.3	-9.3	-9.3	-9.2	-9.7	-9.7	-9.7	-9.7	-9.7	-9.7	-9.7	-9.7	-9.7	-6.8	-5.8	-5.8	-5.8	-5.8	-5.8	-6.7	-8.6	-8.6	-8.6	-8.9	-8.9	-8.9	-8.9	-9.3	-9.3
ML1852	ML1852	2235748	2236029	-15.4	-16.5	-16.5	-16.5	-17.1	-16.8	-15.5	-14.7	-14.1	-14.1	-14.1	-12.6	-11.3	-8.4	-7.9	-8	-8	-8	-8	-8.1	-9.6	-9.6	-9.6	-9.3	-12.2	-12.2	-12.2	-12.2	-12.2	-12.2	-12.2	-10.9	-8.8	-8.8	-8.8	-8.8	-8.1	-7.9	-8.9	-10.4	-10.9	-9.9	-9.9	-9.9	-9.9	-7.2
ML1866	ML1866	2245509	2246904	-8.6	-8.6	-8.6	-8.6	-8.6	-6.9	-7.9	-10	-10	-10	-10	-11.2	-9.5	-9.8	-9.8	-9.1	-10.7	-13.6	-13.6	-13.6	-13.6	-13.6	-13.6	-13.6	-11.2	-11.2	-11.2	-9.4	-8.1	-8.1	-8.1	-7.5	-7.5	-7.2	-7.1	-9.1	-12	-12	-12	-12	-10.5	-10.5	-10.5	-10.5	-10.5	-10.5
ML1868	ML1868	2248194	2248712	-6.6	-6.6	-6.6	-6.6	-7.6	-7.6	-10.4	-10.4	-11.4	-11.4	-11.4	-11.4	-10.5	-10.5	-10.5	-10.5	-9.1	-9.1	-9.5	-11.2	-13.3	-13.3	-13.3	-12.6	-12.6	-12.6	-12.6	-11.3	-8.4	-8	-8	-8	-8	-8	-5.9	-5.6	-7.1	-7.1	-8.1	-8.1	-8.4	-9.4	-9.4	-9.4	-10.8	-10.8
ML1870	ML1870	2249970	2251049	-8.2	-8.2	-8.2	-8.2	-8.2	-8.2	-8.2	-8.2	-9.7	-9.7	-9.7	-9.7	-9.7	-10.5	-10.5	-10.5	-10.5	-10.9	-10.9	-10.9	-10.1	-10.1	-11.4	-11.4	-11.4	-12.8	-14.8	-14.8	-13.9	-11.8	-10.5	-9.5	-9.5	-7.8	-7.2	-7.2	-7.2	-7.2	-7.2	-9.4	-9.4	-8.7	-8.7	-9.9	-9.9	-9.9
ML1871	ML1871	2251129	2251389	-7.9	-7.9	-7.9	-7.9	-8.1	-8.1	-8.1	-6.9	-6.9	-6.9	-6.9	-7.5	-7.5	-8.9	-8.9	-8.9	-8.9	-8.9	-8.9	-8.6	-8.6	-8.5	-6.8	-6.2	-6.4	-6.4	-6.4	-6.4	-6.4	-6.4	-6.4	-6.4	-7.3	-7.3	-6.4	-7.6	-7.6	-6	-6	-6.9	-7.2	-7.2	-8.1	-8.1	-9.2	-10.2
ML1874	ML1874	2253003	2253819	-8.2	-8.2	-8.2	-8.2	-6.9	-6.7	-6.7	-6.7	-6.7	-6.7	-4.8	-6.1	-7.6	-7.6	-7.6	-7.6	-7.6	-7.6	-7.7	-7.7	-7.7	-8	-9.7	-12.6	-12.6	-12.6	-13.1	-13.1	-12.4	-10.1	-8.6	-7.4	-7.4	-7.4	-8.5	-8.5	-9.2	-10	-10	-10.5	-10.5	-10.5	-11.7	-13.4	-13.4	-13.4
ML1875	ML1875	2253879	2254569	-4.9	-4.9	-4.9	-4.9	-4.9	-4.9	-4.9	-4.9	-4.9	-5.4	-7.3	-8.6	-10.1	-10.1	-10.1	-10.1	-10.1	-10.1	-10.1	-10.1	-10.1	-10.1	-9.3	-9.3	-9.3	-9.3	-9.3	-8.1	-8.1	-8.1	-8.7	-10.2	-11.7	-11.7	-11.7	-11.7	-11.7	-9.4	-8.5	-8.5	-8.5	-7.8	-7.8	-9.2	-8.9	-8.9
ML1882	ML1882	2262419	2262691	-14.3	-12.8	-12.8	-13.1	-12.3	-11	-8.1	-8.1	-8.4	-8.4	-8.4	-8.4	-8.4	-8.4	-8.4	-7.8	-6.9	-6.9	-7.4	-9.3	-9.3	-9.3	-9.3	-9.3	-9.3	-9.3	-9.3	-9.3	-9.3	-9.3	-7.8	-7.8	-7.8	-7.2	-7.2	-5.2	-5.2	-5.2	-5.2	-5.2	-5.2	-5.2	-5.2	-5.1	-3.6	-4.3
ML1916	ML1916	2299916	2300390	-8.3	-8.2	-8.2	-8.2	-6.1	-6.1	-6.1	-5.9	-5.9	-5.9	-6.9	-8.2	-8.2	-8.2	-8.2	-8.2	-8.2	-8.2	-8.2	-8.2	-8.2	-8.2	-8.2	-7.7	-7.7	-7.7	-7.7	-7.2	-7.2	-7.2	-8.1	-8.1	-8.1	-8.1	-8.1	-7	-8.5	-9	-9	-9	-9	-8.5	-8.5	-8.5	-8.5	-9.4
ML1924	ML1924	2309706	2310726	-9.5	-9.3	-9.3	-9.3	-9.3	-9.1	-9.1	-9.1	-9.1	-9.5	-9.5	-9.5	-11.6	-13.7	-13.7	-13.7	-13.7	-14.4	-14.4	-14.4	-12.1	-9.2	-8.8	-8.8	-8.8	-8.8	-8.8	-8.6	-8.6	-8.7	-8.7	-8.7	-9.4	-9.4	-9.4	-9.9	-9.9	-9.9	-9.9	-9.9	-9.9	-9.9	-9.9	-9.9	-8.4	-8.1
ML1931	ML1931	2313719	2314551	-8.8	-8.8	-8.8	-8.8	-7.8	-7.8	-7.8	-6.7	-7	-8.3	-10.3	-10.3	-10.3	-10.3	-10.3	-10.3	-9.8	-9.8	-9.8	-9.8	-9.8	-9.8	-8.6	-8.6	-8.6	-8.6	-8.6	-8.6	-7.8	-7.8	-7.8	-7.8	-7.8	-7.8	-7.8	-6.7	-8.3	-8.3	-8.3	-7.4	-7.2	-7.2	-7.2	-7.2	-8.1	-8.1
ML1963	ML1963	2348125	2348280	-6.8	-6.8	-6	-6	-6	-6	-6.3	-8	-8	-8	-8	-10.4	-10.4	-8.9	-10.2	-10.2	-10.2	-10.2	-10.2	-10.2	-10.2	-9.3	-9.3	-9.4	-9.4	-9.4	-9.4	-9.4	-9.4	-9.4	-9.4	-9.4	-9.4	-7.6	-7.6	-7.2	-8.3	-8.3	-7.4	-7.3	-7.3	-7.3	-7.8	-7.8	-7.8	-7.8
ML1975	ML1975	2360792	2361049	-9.1	-9.1	-9.3	-9.3	-9.3	-9.3	-9.3	-9.3	-9.3	-9.3	-9.3	-9.3	-7.6	-6.7	-6.5	-6.3	-6.3	-6.3	-5	-4.3	-4	-4	-4.3	-4.3	-4.4	-4.8	-4.8	-4.8	-6.5	-8.8	-10.8	-12.1	-10.8	-10.8	-10.8	-10.8	-10.7	-10.7	-10.7	-10.7	-10.7	-10.7	-9.7	-9.7	-9.7	-9.4
ML1977	ML1977	2361834	2362411	-6.9	-6.9	-7.5	-7.5	-7.5	-7.5	-7.5	-7.5	-7.5	-7.5	-7.1	-7.1	-7.1	-7.1	-7.2	-7.2	-7.2	-7.2	-7.2	-8.2	-8.2	-8.2	-8.2	-9.7	-9.7	-9.9	-9.7	-9.7	-9.7	-9.7	-9.7	-10.2	-10.2	-10.2	-10.2	-11	-9.4	-9.4	-9.4	-9.4	-9.4	-7.3	-7.3	-7.3	-7.3	-6.9
ML1980	ML1980	2365099	2365895	-6.5	-5.2	-6.7	-7.2	-7.2	-7.2	-8.2	-10.1	-11.4	-11.4	-11.4	-11.4	-11.4	-9.5	-9.5	-9.5	-9.5	-9.5	-11.4	-13.3	-13.3	-13.3	-13.3	-13.3	-13.4	-13.4	-14.9	-15.7	-15	-15	-15	-12.7	-9.8	-9.8	-10.6	-10.6	-10.6	-10.6	-10.6	-9.1	-9.5	-11	-11	-11	-11.1	-12.8
ML1999	ML1999	2390664	2390918	-9.9	-9.9	-9.9	-12.1	-12.1	-12.1	-12.1	-11.2	-11.2	-11.2	-9.6	-9.6	-9.6	-10.2	-10.2	-10.2	-10.2	-10.2	-11.1	-13	-14.3	-15.8	-14	-13.5	-13.5	-13.5	-13.5	-13.5	-13.5	-13.5	-13.5	-12	-12	-12	-10.5	-9.8	-9.5	-9.5	-10	-11.3	-11.3	-11.7	-12.9	-15.2	-16.7	-16.7
ML2003	ML2003	2395786	2396186	-9.6	-9	-8.5	-8.5	-9.2	-9.2	-9.1	-9.1	-9.1	-9.1	-8.2	-8.2	-8.2	-7.4	-7.4	-7.4	-7.4	-7.4	-6.1	-6.1	-6.1	-6.1	-6.1	-7.1	-7.1	-7.1	-7.1	-8.6	-8.6	-9.3	-9.3	-9.3	-9.3	-9.3	-10.9	-10.9	-10.9	-11.6	-13	-13	-13	-15.1	-12.8	-11.9	-11.9	-12.8
ML2004	ML2004	2396408	2396665	-11.2	-11.2	-8.9	-7.3	-8.1	-8.1	-8.1	-6	-6	-6.6	-6.6	-6.6	-6.6	-6.6	-6.6	-6.6	-6	-6.5	-7.8	-7.8	-7.8	-8.4	-10.1	-13	-13	-13	-14.2	-15.3	-15.3	-15.3	-15.3	-15.3	-12.4	-12	-12	-12	-12	-12	-9.9	-9.7	-11.2	-11.7	-11.7	-11.7	-11.7	-11.7
ML2006	ML2006	2398929	2399327	-9.3	-9.3	-10.6	-10.6	-10.6	-10.6	-10.1	-8.8	-8.8	-7.8	-7.8	-7.8	-7.8	-7.8	-7.8	-7.8	-7.8	-7.8	-6.5	-6.5	-6.5	-6.8	-6.8	-6.8	-6.8	-6.8	-6.8	-6.8	-6.8	-6.8	-6	-6	-6	-6	-7.1	-7.1	-7.1	-8.4	-8.4	-8.4	-9.2	-9.2	-10	-10	-8.5	-8.5
ML2014	ML2014	2406042	2407280	-6.3	-5	-5	-5	-5	-4.5	-4.5	-4.5	-4.5	-4.5	-4.5	-4.5	-4.5	-4.5	-5.9	-7.8	-7.8	-7.8	-7.8	-7.8	-7.8	-7.8	-7.8	-7.8	-7.8	-7.8	-7.8	-7.8	-7.5	-7.5	-7.5	-7.5	-7.5	-8.4	-8.4	-8.4	-8.4	-8.4	-8.4	-9.9	-9.9	-9.9	-9.9	-11.3	-14.2	-16.3
ML2016	ML2016	2408628	2409815	-8.4	-8.4	-8.4	-8.4	-8.4	-8.4	-8.4	-8.4	-8.4	-9.3	-12.2	-12.2	-12.2	-12.2	-12.2	-12.2	-12.2	-12.2	-12.2	-12.2	-12.2	-11.3	-11.3	-11.3	-11.3	-11.3	-11.3	-10.3	-10.3	-10.3	-10.3	-12.6	-11.3	-9.8	-7.7	-7.7	-7.7	-7.7	-7	-7	-6.5	-6.5	-6.5	-7.9	-7.9	-7.9
ML2017	ML2017	2410025	2410495	-12.3	-12.3	-12.3	-11.6	-11.6	-11.6	-11.6	-11.6	-11.6	-11.6	-10.3	-9.1	-9.1	-9.1	-9.1	-6.9	-7.6	-8.3	-10	-11.1	-11.1	-11.1	-11.1	-11.1	-12.3	-10.8	-10.8	-11.3	-11.3	-11.3	-11.5	-11.5	-11.5	-11.5	-8.6	-10	-12.1	-12.1	-12.1	-12.1	-13.7	-13.7	-13.7	-13.7	-14.3	-14.1
ML2018	ML2018	2410544	2410697	-8.6	-9.6	-9.6	-9.6	-9.6	-11.8	-10.8	-10.8	-11.6	-11.6	-11.6	-9.6	-8.9	-10.3	-10.3	-10.9	-12.4	-12.4	-12.4	-12.4	-11.8	-11.3	-11.3	-12.1	-11.7	-11.7	-11.7	-11.7	-12.3	-12.3	-12.3	-12.3	-10	-8.8	-8.8	-8.8	-8.8	-8.8	-8.8	-8.4	-8.9	-8.9	-8.9	-9.1	-10.8	-11.9
ML2019	ML2019	2410783	2411202	-8.8	-8.8	-8.8	-8.8	-10.4	-10.4	-10.8	-10.8	-11.2	-12.7	-12.7	-12.7	-14.3	-15.8	-15.8	-15.8	-15.8	-15.8	-13.5	-12	-11.5	-10.8	-8.5	-8.3	-8.3	-8.3	-8.3	-8.3	-6.2	-6.2	-6.2	-6.2	-6	-6	-6.4	-6.4	-6.4	-7.3	-8.8	-8.8	-8.8	-8.8	-8.8	-8.8	-8.8	-8.8
ML2021	ML2021	2412517	2413585	-14.3	-12.4	-11.5	-11.5	-11.5	-11.5	-9.7	-9.2	-9.1	-9.1	-9.1	-9.1	-10.5	-11.6	-11.6	-11.6	-11.6	-11.6	-11.7	-11.7	-11.7	-11.7	-11.1	-11.1	-11.1	-11.1	-11.1	-11.1	-9.4	-9.2	-9.2	-9.2	-9.5	-9.5	-9.5	-10.8	-10.8	-10.8	-10.8	-11.3	-11.3	-9.3	-10.4	-9.1	-8.4	-8.4
ML2024	ML2024	2415021	2416227	-5.7	-5.7	-5.7	-5.7	-6.7	-8.8	-8.8	-8.8	-10.9	-10.9	-10.9	-10.9	-10.9	-10.9	-10.9	-10.9	-10.9	-10.9	-9.9	-9.9	-9.9	-8.8	-7.1	-7.1	-7.1	-7.1	-7.1	-6.6	-6.6	-6.6	-6.6	-4.6	-4.6	-6.2	-6.2	-6.2	-6.2	-6.2	-6.2	-6.2	-6.7	-6.7	-6.7	-6.7	-7.1	-7.1
ML2027	ML2027	2417822	2418435	-8.3	-7.6	-7.6	-9	-9	-9	-9	-9.4	-9.4	-10.9	-12.9	-12.9	-11.4	-10.9	-10	-9.3	-9.3	-9.3	-9.3	-9.3	-9.3	-9.3	-9.3	-9.3	-9.3	-9.3	-8.6	-8.6	-7.6	-7.6	-7.6	-6.3	-8.4	-8.4	-10.5	-10.5	-10.5	-10.5	-10.5	-10.5	-10.5	-10.5	-10.5	-9.6	-9.6	-9.6
ML2033	ML2033	2422755	2424059	-20.5	-18.2	-16.5	-15.6	-14.7	-13.2	-13.2	-13.2	-13.2	-10.3	-9.1	-9.2	-9.7	-11.7	-14.6	-14.6	-14.6	-14.4	-14.4	-14.4	-14.4	-14.4	-14.4	-14.4	-13.4	-13.4	-13.4	-12.7	-11	-11.1	-12.4	-12.4	-12.4	-12.4	-12.4	-12.4	-12.4	-14.1	-14.1	-13.2	-13.5	-13.5	-13	-12.5	-10.2	-7.3
ML2034	ML2034	2424795	2425045	-9.1	-9.1	-9.1	-9.1	-9.1	-9.1	-9.1	-9.1	-9.1	-7.4	-7.3	-8	-9.9	-9.9	-9.9	-9.9	-9.9	-9.9	-9.9	-9.9	-9.9	-9.9	-9.9	-9.9	-9.8	-9.6	-10.1	-9.8	-9.8	-11.4	-11.4	-11.4	-11.4	-11.1	-11.1	-11.1	-11.1	-9.8	-8.1	-7.2	-7.1	-8.1	-9.6	-9.6	-9.6	-9.6
ML2040	ML2040	2431230	2431872	-9.9	-9.9	-10.9	-10.9	-13.1	-11.6	-11.6	-11.6	-9.3	-7.4	-6.8	-6.8	-6	-6	-6	-5.5	-5.5	-5.5	-5.5	-5.5	-5.4	-5.4	-5.4	-6	-7.5	-7.5	-8.3	-8.3	-8.3	-8.3	-8.3	-8.3	-8.3	-8.3	-8.3	-7.8	-7.8	-7.8	-7.9	-7.9	-7.7	-7.9	-7.9	-8.8	-8.8	-10.6
ML2050	ML2050	2439160	2440108	-11.2	-14.1	-14.1	-14.1	-14.1	-14.1	-14.1	-14.2	-14.2	-14.2	-15.2	-12.9	-12.6	-12.6	-14	-14	-13	-12.5	-11.2	-9.9	-7.9	-7.3	-9.6	-9.6	-9.6	-9.6	-11.3	-11.3	-11.3	-11.3	-11.3	-12.1	-12.1	-10.1	-9.4	-10.6	-13.5	-13.5	-13.5	-11.8	-11.3	-9.8	-9.8	-9.8	-8.3	-8.3
ML2052	ML2052	2440420	2441088	-6.7	-7.9	-10.2	-11.7	-12.2	-12.2	-12.2	-12.2	-12.2	-12.2	-10.6	-10.6	-10.6	-10.6	-10.6	-10	-10	-10	-10	-10	-12	-13.1	-13.1	-13.1	-13.1	-13.1	-13.3	-12	-10.8	-10.7	-10.7	-10.7	-10.7	-8.4	-8.1	-8.1	-8.1	-8.1	-9.2	-9.3	-9.3	-9.3	-11	-11	-11	-11
ML2060	ML2060	2447298	2448245	-10.9	-10.9	-10.9	-10.9	-10.3	-10.3	-10.3	-10.5	-10.5	-10	-10	-10	-10	-8.4	-8.4	-7.9	-7.9	-7.9	-7.9	-7.9	-7.9	-7.9	-8.9	-10.4	-9.8	-9.8	-9.8	-9.8	-9.8	-10.4	-9.2	-7.1	-7.1	-7.1	-7.1	-7.1	-7.1	-7.4	-7.4	-7.4	-7.3	-7.3	-7.4	-7.4	-7.4	-7.4
ML2079	ML2079	2470751	2471075	-9	-9	-9	-9	-9	-6.9	-7.4	-7.4	-7.4	-7.4	-7.4	-7.4	-7.4	-7.4	-7.4	-7.8	-10.7	-12.6	-12.6	-12.6	-14.7	-14.7	-14.7	-14.7	-14.7	-14.7	-14.7	-14.7	-13.1	-11.8	-9.7	-9.7	-9.7	-8.6	-7	-7	-7	-7	-7	-7	-7.1	-8.6	-8.6	-8.6	-8.6	-8.6
ML2090	ML2090	2485291	2487350	-6.4	-6	-7	-8.5	-8.5	-11.4	-11.4	-11.4	-11.4	-11.4	-11.4	-11.4	-9.1	-8.1	-8.1	-8.1	-8.1	-8.1	-8.1	-8.1	-7.6	-8.6	-8.3	-8.3	-8.3	-9	-9	-9	-9	-9	-9	-7.3	-7.3	-7.4	-7.4	-7.4	-7.4	-7.4	-7.4	-8.4	-9.7	-9.7	-9.7	-9.1	-9.1	-11.1
ML2092	ML2092	2488224	2488856	-4.9	-4.9	-4.9	-5.4	-5.4	-5.4	-5.4	-5.4	-5.4	-8.1	-9.6	-9.6	-9.6	-9.6	-10.5	-10.5	-11.1	-11.6	-11.6	-11.8	-13.1	-13.1	-13.1	-13.1	-11.6	-11.1	-10.2	-7.9	-6.5	-5.9	-5.9	-5.9	-6.9	-6.9	-6.9	-6.9	-6.9	-7.2	-7.2	-7.9	-10.8	-12.7	-14	-14	-14	-14
ML2099	ML2099	2495872	2496846	-5.8	-5.8	-5.8	-6.5	-9.4	-9.4	-9.4	-9.4	-9.8	-10.3	-10.3	-10.3	-11.6	-12.6	-12.6	-12.1	-12.1	-15	-15	-13.5	-13.5	-13.5	-11.2	-9.1	-9.1	-9.1	-9.7	-11.6	-12.9	-14.4	-14.4	-14.4	-11.5	-9.8	-10.6	-11.9	-11.9	-11.9	-11.9	-11.9	-11.9	-10.9	-10.5	-11.8	-13.3	-14.8
ML2101	ML2101	2497610	2497900	-12.9	-15	-15	-15	-17.1	-17.1	-14.8	-13.9	-13.9	-13.9	-11	-10.1	-10.1	-10.1	-10.1	-8	-7.1	-7.1	-7.1	-4.2	-3.3	-3.3	-5.2	-7	-7	-7	-7.2	-9.2	-10.5	-10.5	-10.5	-10.5	-10.5	-10.5	-10.5	-10.5	-10.5	-10.5	-10.5	-10.5	-8.2	-6.8	-7.5	-8.8	-8.8	-8.2
ML2102	ML2102	2498685	2499833	-5.7	-5.7	-5.7	-6.8	-6.8	-6.8	-6.8	-7.6	-7.6	-7.6	-7.6	-8.9	-8.9	-8.9	-11	-13.1	-13.1	-13.1	-13.1	-13.1	-13.1	-13.1	-13.1	-13.1	-13.1	-11	-11	-11	-8.8	-8.8	-9	-11	-11	-11	-11	-11	-11	-10.2	-8.9	-8.8	-8.8	-8.8	-8.8	-8.8	-8.8	-8.8
ML2103	ML2103	2500772	2501538	-9	-9	-9.2	-10.7	-11.6	-12.2	-11.6	-11.6	-11.6	-11.6	-9.3	-9.5	-10	-10	-10	-10	-10	-10	-10	-10.7	-10.7	-10.7	-10.7	-10.7	-10.7	-11.3	-10	-8.7	-10.4	-12.7	-12.7	-12.7	-12.3	-12.3	-12.3	-12.3	-13.3	-13.3	-13.3	-13.3	-13.3	-13.3	-13.3	-13.3	-13.3	-13.3
ML2105	ML2105	2502407	2503140	-12	-12	-12	-10.8	-10.8	-10.8	-12	-12	-10.7	-9	-8.1	-8	-9.7	-9.7	-10.2	-9.7	-10	-11.9	-13.2	-13.2	-13.2	-13.2	-13.2	-13.2	-13.2	-13.2	-13.2	-12.7	-10.4	-7.5	-5.8	-5.2	-5.2	-5.2	-5	-5	-5	-5.6	-7.1	-7.2	-7.2	-7.2	-7.3	-8.6	-10.1	-10.7
ML2108	ML2108	2507526	2507820	-5.9	-5.9	-5.9	-5.9	-5.9	-5.9	-5.9	-7	-7	-7	-7.2	-8.7	-8.7	-8.7	-9.6	-7.6	-7.5	-7.6	-8.4	-8.4	-8.4	-8.8	-10.9	-10.9	-10.9	-10.9	-10.9	-10.9	-10.9	-10.9	-11.5	-11.5	-10	-11.4	-11.4	-9.1	-6.7	-8.3	-9.6	-11.1	-11.1	-11.1	-11.1	-11.1	-11.1	-11.1
ML2116	ML2116	2516698	2517560	-7.7	-7.7	-7.7	-9.5	-10.8	-12.3	-12.3	-12.3	-12.3	-12.3	-12.3	-12.3	-12.3	-9.4	-9.3	-9.3	-9.3	-9.3	-9.3	-9.3	-7.7	-9.1	-10.4	-10.4	-10.4	-10.4	-8.1	-8.1	-8.1	-10	-10	-10	-9.7	-10.2	-10.2	-10.2	-10.2	-10.2	-10.2	-10.2	-10.2	-8.9	-6.6	-6.6	-6.6	-6.8
ML2138	ML2138	2540841	2541038	-11.5	-11.5	-11.5	-11.5	-11.5	-11.5	-9.2	-8.9	-8.9	-8.9	-9.2	-10.5	-10.3	-10.3	-10.3	-10.3	-10.3	-8.8	-7.2	-7.2	-7.2	-7.3	-7.3	-7.3	-7.9	-9.4	-10.7	-10.7	-10.7	-11.2	-13.2	-13.2	-13.2	-13.2	-13.2	-13.2	-13.2	-13.2	-13.2	-11.5	-11.4	-10.9	-8.7	-8.7	-8.2	-8.2
ML2139	ML2139	2541150	2541949	-12.9	-12.9	-12.9	-12.9	-11.7	-10.8	-9.9	-8.9	-8.9	-8.9	-8.9	-8.9	-7.1	-5	-4.5	-4.5	-4.2	-4.2	-5.2	-5.2	-5.2	-6.7	-8.2	-8.2	-8.2	-8.2	-8.2	-8.2	-8.2	-8.2	-7.3	-7.3	-7.3	-7.3	-7.3	-7.3	-7.3	-7.3	-6.8	-6.4	-6.4	-6.4	-6.4	-6.4	-6.4	-6.4
ML2146	ML2146	2548823	2550692	-13.3	-13.3	-13.3	-13.3	-13.3	-16.1	-18.2	-18.2	-18.2	-18.2	-16.4	-16.1	-14.8	-14	-13.4	-13.4	-13.4	-11.9	-10.6	-7.8	-7.8	-7.8	-6.7	-7.6	-7.6	-7.6	-7.6	-7.5	-7.5	-7.5	-7.5	-7.5	-7.5	-7.5	-7.4	-7.9	-7.9	-7.9	-7.9	-7.2	-8.4	-8.4	-8.4	-8.4	-9.8	-9.8
ML2149	ML2149	2553104	2554041	-7.2	-7.2	-7.8	-7.8	-7.8	-8.8	-10.9	-10.9	-10.9	-12.3	-12.3	-12.3	-12.3	-12.3	-12.3	-12.3	-13.4	-16.3	-15.4	-13.1	-10.2	-9.3	-9.3	-9.3	-7.9	-7.9	-7.9	-7.9	-7.9	-7.9	-7.9	-8.2	-8.2	-8.2	-7.6	-7.6	-7.6	-7.6	-7.6	-9.4	-9.4	-9.4	-9.4	-8.4	-9.9	-9.9
ML2150	ML2150	2554061	2554314	-14.6	-14.6	-13.9	-12.2	-9.3	-7.2	-6.3	-6.3	-6.3	-6.3	-6.3	-6.3	-6.3	-6.3	-6.3	-6.3	-6.4	-6.4	-6.4	-6.5	-6.5	-6.5	-6	-5	-5	-5	-4.8	-4.8	-4.8	-4.8	-5.2	-6.5	-6.5	-6.5	-7.3	-8.1	-8.1	-8.1	-8.8	-10.5	-12.4	-12.4	-10.5	-10.5	-10.5	-10.5
ML2164	ML2164	2574005	2574268	-10.3	-11.2	-11.9	-11.9	-11.9	-11.9	-11.9	-11.9	-11.9	-11.9	-10.6	-9.2	-9.3	-10.2	-11.5	-11.5	-11.5	-11.5	-11.5	-11.5	-11.5	-11.5	-11.3	-11.3	-9.2	-9.2	-9.2	-9.2	-10.1	-10.1	-10.1	-8.6	-9.1	-11	-11	-11	-11	-11	-11	-11	-11	-9.5	-7.9	-7.9	-7.9	-7.9
ML2165	ML2165	2574454	2575448	-11.4	-9.9	-9.9	-9.9	-9.3	-9.3	-10.5	-10.5	-10.5	-11.4	-13.1	-12.7	-12.2	-12.2	-13.7	-13.7	-13.4	-13.4	-13.4	-14.5	-14.5	-14.5	-14.5	-14.5	-14.5	-12.2	-11.9	-13.4	-13.4	-13	-13	-13	-13	-13	-11.3	-9	-6.1	-6.3	-6.3	-6.3	-6.3	-6.3	-7.8	-7.8	-7.6	-7.6
ML2181	ML2181	2595831	2596411	-13	-13	-13	-10.1	-9.6	-9.6	-9.6	-9.6	-8.1	-6.8	-4.9	-4.8	-4.8	-4.8	-4.9	-4.9	-4.9	-6.2	-7.3	-9.2	-10.5	-10.5	-10.5	-10.5	-10.5	-10.5	-10.5	-10.1	-10.1	-11.8	-13.7	-11.4	-10.5	-10.5	-10.5	-10.5	-10.5	-10.5	-10.5	-7.6	-7.6	-7.6	-7.6	-7.6	-7.6	-8.9
ML2182	ML2182	2596781	2597123	-4.7	-4.7	-4.7	-4.7	-4.7	-5	-5	-5	-5	-5	-5.9	-6.6	-6.6	-6.6	-6.6	-6.6	-7.3	-9	-10.8	-10.8	-10.8	-10.8	-12.4	-12.9	-10.6	-9.7	-9.9	-11.4	-11.9	-11.3	-11.3	-11.3	-11.3	-11.3	-11.3	-9.2	-9.2	-9.2	-10.4	-11.3	-11.3	-11.3	-11.3	-11.3	-11.3	-12.1
ML2183	ML2183	2597272	2598296	-9.2	-8.6	-8.6	-8.6	-8.6	-8.6	-8.6	-8.6	-8.6	-8.6	-9.6	-9.6	-9.6	-9.6	-9.6	-9.8	-8.3	-8.3	-8.3	-8.3	-7.7	-6.8	-6.8	-6.8	-5.8	-5.8	-5.8	-5.8	-5.9	-5.9	-6.3	-8.6	-10.1	-10.1	-10.1	-10.1	-10.1	-10.1	-11.6	-9.3	-8.4	-8.4	-8.4	-8.4	-8.4	-8.4
ML2194	ML2194	2609051	2609818	-6.3	-6.3	-6.3	-6.3	-6.3	-6.1	-6.1	-6.1	-6.1	-6.1	-7.5	-8.6	-8.6	-8.6	-8.6	-8.6	-8.8	-9.6	-9.6	-9.6	-9.6	-9.6	-8.7	-7.4	-6.7	-6.7	-6.7	-6.7	-6.7	-6.7	-6.7	-7.5	-7.5	-7.5	-7.5	-7.9	-7.9	-8	-8	-9.4	-11.4	-12.7	-12.7	-12.7	-12.7	-12.7
ML2208	ML2208	2622745	2623859	-9.8	-9.8	-9.8	-9.8	-9.8	-8.4	-8.4	-7.9	-7.9	-7.9	-6.4	-6.3	-6.3	-6.3	-6.3	-6.3	-6.3	-6.4	-6.4	-6.4	-7.5	-7.5	-7.5	-7.5	-7.9	-7.9	-8.7	-10	-10.4	-10.4	-10.4	-11.1	-12.5	-12.5	-12.5	-12.5	-11	-9.7	-7.8	-7.8	-7.8	-7.8	-7.8	-7.8	-7.8	-8.7
ML2212	ML2212	2629345	2629927	-12.3	-12.3	-12.3	-12.3	-12.3	-13	-15.9	-15.9	-15.9	-15.5	-17.4	-17.4	-17.4	-17.4	-15.1	-12.2	-12.2	-12.2	-13.8	-16.1	-16.1	-16.1	-16.1	-16.1	-16.1	-16.1	-16.1	-16.1	-15.1	-15.1	-15.1	-13.3	-11.2	-11.2	-11.2	-11.2	-11.6	-11.6	-9.6	-10.1	-11.6	-11.6	-11.5	-11.5	-11.5	-8.6
ML2214	ML2214	2631420	2632065	-9.8	-9.8	-9.8	-9.4	-9.4	-9.4	-9.3	-9.3	-9.3	-10.2	-10.2	-10.2	-10.2	-10.2	-11.5	-11.5	-11.5	-11.5	-11.5	-11.5	-10.6	-10.2	-8.9	-8.2	-8.2	-8.9	-8.9	-7.8	-9.1	-10.4	-10.4	-10.4	-9.7	-9.7	-9.7	-9.7	-9.7	-9.7	-9.7	-9.7	-9.7	-9.7	-9.7	-9.5	-9.5	-9.5
ML2216	ML2216	2634531	2634774	-14.4	-14.4	-14.7	-14.7	-15.7	-15.7	-15.7	-17.2	-17.2	-17.4	-17.4	-17.4	-16.9	-14.6	-11.7	-11.4	-10.2	-10.2	-10.2	-10.2	-10.2	-10.2	-10.2	-10.4	-9.2	-8.7	-8.8	-8.8	-6.5	-5.5	-5.5	-5.5	-6.2	-6.2	-6.2	-6.2	-6.9	-8.8	-10.1	-12.1	-12.1	-10.6	-10.6	-10.6	-9.1	-9.1
ML2218	ML2218	2635354	2635928	-9	-9	-9	-9	-9	-6.9	-5.2	-4.9	-4.9	-4.9	-5.6	-7.6	-10.5	-10.5	-10.5	-10.5	-10.5	-10.5	-10.5	-10.5	-10.5	-9.6	-9.2	-9.2	-9.2	-9.2	-9.2	-7.9	-7.2	-6.2	-6.2	-6.2	-6.2	-6.2	-7.4	-7.4	-7.4	-7.4	-7.4	-7.4	-7.4	-6.7	-6.5	-6.8	-6.8	-6.8
ML2220	ML2220	2637052	2637289	-10.9	-10.9	-10.9	-10.9	-10.9	-10	-10	-10	-9.4	-9.4	-9.4	-11.5	-11.5	-12.9	-13.2	-14.7	-15.2	-15.2	-15.2	-13.6	-13.6	-13.6	-13.6	-13.6	-10.7	-8.9	-8.4	-9.9	-9.9	-9.9	-9.9	-9.9	-9.9	-8.1	-8.1	-8.1	-8	-8.8	-8.8	-8.8	-8.8	-8.8	-8.8	-8.8	-6.3	-6.3
ML2225	ML2225	2641910	2642161	-6.5	-5.7	-5.6	-5.6	-5.6	-5.6	-5.6	-5.9	-6.9	-9.2	-9.2	-9.2	-9.2	-9.2	-9.2	-9.2	-9.2	-9.2	-11.4	-13.4	-14.7	-14.7	-14.7	-14.3	-14.3	-14.3	-14.3	-14.3	-13.5	-12.2	-10.1	-9.7	-9.7	-9.7	-9.2	-9.1	-10	-11.9	-11.9	-11.9	-11.9	-11.9	-12	-12	-12	-12
ML2232	ML2232	2649925	2650550	-9	-10.5	-10.5	-10.5	-10.5	-10.5	-8.8	-8.3	-8.3	-8.3	-8.3	-7.8	-7.8	-7.8	-7.8	-8.7	-10.7	-10.7	-10.7	-9.7	-9.7	-11	-11	-11	-11	-11	-12.7	-14.8	-16.3	-17	-18.7	-18.7	-18.7	-18.7	-18.7	-18.7	-18.7	-18.7	-19.6	-19.6	-17.3	-14.4	-12.9	-11.6	-9.6	-9.6
ML2234	ML2234	2651727	2653206	-7	-6.9	-7.8	-7.8	-8.9	-9.9	-9.9	-9.9	-9.9	-9.9	-9.9	-9.9	-9.9	-9.9	-9.9	-7.6	-6.4	-5.5	-5.5	-5.5	-5	-5	-5	-7.6	-7.6	-7.6	-7.6	-7.6	-7.6	-7.6	-7.6	-7.6	-8.8	-8.8	-8.8	-8.8	-8.8	-8.8	-8.8	-8.8	-8.6	-8.6	-8.6	-8.6	-8.6	-8.6
ML2238	ML2238	2656929	2658271	-8.5	-8.5	-8.5	-8.5	-6.7	-6	-4.8	-3.9	-3.9	-3.9	-3.8	-4.4	-5.7	-5.7	-5.7	-5.7	-5.7	-5.7	-5.7	-5.7	-5.3	-5.3	-5.3	-3.6	-3.3	-3.3	-3.3	-3.3	-3.3	-3.3	-3.8	-3.8	-3.8	-4.1	-4.9	-6.2	-6.2	-6.2	-6.2	-6.3	-6.3	-6.3	-6.9	-6.9	-6.9	-6.9
ML2248	ML2248	2672137	2672685	-13.9	-13.9	-13.9	-13.9	-13.9	-13.4	-11.1	-9.5	-9.5	-9.5	-9.5	-9.5	-7.9	-8.9	-8.9	-7.6	-8	-10.9	-11.9	-11.9	-11.9	-11.9	-11.9	-11.9	-10	-9.1	-9.8	-9.8	-9.8	-11	-11	-11	-11	-11	-11	-11	-11	-11	-10.1	-10.4	-10.4	-10.4	-11.2	-11.2	-11.2	-11.2
ML2250	ML2250	2673649	2674425	-13.1	-13	-13	-13	-13	-10.7	-7.8	-7.7	-7.7	-7.7	-5.8	-7.1	-8.7	-8.7	-8.7	-8.7	-8.7	-8.7	-8.7	-8.7	-8.7	-8.7	-8.7	-8.7	-6.4	-4.7	-4.7	-4.7	-4.6	-4.6	-3.9	-5.3	-6.6	-8.6	-11.5	-11.5	-11.5	-11.5	-11.5	-11.5	-11.5	-11.5	-11.5	-11.5	-11	-11
ML2262	ML2262	2685653	2686466	-9.1	-9.1	-9.1	-6.2	-5.9	-5.9	-5.9	-5.9	-8.6	-8.6	-8.8	-10.8	-10.8	-10.8	-10.8	-9.4	-9.4	-9.4	-9.4	-9.4	-9.4	-9.4	-9.4	-9.4	-9.4	-8.8	-9.3	-9.3	-9.3	-8.5	-8.5	-8.5	-8.9	-8.9	-8.9	-8.9	-8.9	-8.9	-8.9	-8.9	-8.9	-8.9	-8.9	-6	-6	-6
ML2267	ML2267	2690186	2691791	-10.3	-10.3	-10.3	-10.3	-10.3	-10.3	-10.3	-8.5	-8.8	-9.1	-9.1	-11.8	-11.8	-11.8	-11.8	-11.8	-11.8	-11.8	-11.8	-11.8	-10	-7.9	-7	-7	-7	-7	-5.3	-4.9	-6.6	-6.6	-6.6	-6.6	-6.6	-6.6	-7	-7	-7	-7	-8	-8	-9.1	-9.1	-9.1	-10.7	-12.2	-13.7
ML2272	ML2272	2696136	2697228	-8.1	-8.1	-5.9	-6.1	-6.1	-6.1	-6.4	-7.9	-7.9	-7.9	-7.5	-7.5	-8.8	-9.5	-9.5	-9.5	-9.5	-10.2	-10.2	-9.6	-9.6	-9.6	-9.6	-9.6	-9.6	-8.9	-8.9	-8.9	-7.4	-7.4	-7.4	-4.8	-4.8	-4.8	-4.3	-4.3	-4.8	-4.8	-4.8	-5.2	-6.5	-6.5	-6.5	-6.5	-6.5	-6.5
ML2280	ML2280	2704481	2705467	-6.2	-6.2	-6.2	-5.9	-6.1	-6.1	-6.1	-6.1	-6.1	-6.2	-6.2	-6.2	-6.2	-7.2	-7.2	-7.8	-7.8	-7.8	-7.8	-7.8	-8.6	-10.9	-11.4	-11.4	-11.4	-11.4	-11.4	-9.9	-9.9	-9.9	-8.4	-8.4	-8.4	-7.5	-7.5	-6.8	-6.8	-6.8	-6.8	-6.8	-6.8	-5.3	-5.3	-6.5	-8.3	-8.3
ML2282	ML2282	2706834	2707315	-9	-7.2	-6.5	-6.8	-8.3	-8.8	-8.8	-7.7	-7.7	-7.7	-7.7	-6.4	-7.5	-7.7	-7.7	-7.7	-7.7	-7.7	-6.8	-6.7	-6.7	-9.6	-11.3	-11.3	-11.3	-11.7	-11.7	-11.7	-13.6	-15.5	-15.5	-15.5	-15.5	-15.5	-15.5	-13.2	-11.8	-12.1	-11.1	-10.8	-11.6	-11.3	-13.4	-13.4	-13.4	-13.4
ML2286	ML2286	2710032	2710840	-11.3	-9.8	-9.8	-9.8	-9.4	-9.4	-9.4	-8.9	-7.4	-7.2	-7.2	-6.5	-6.4	-7.6	-8.9	-8.9	-8.9	-8.9	-8.9	-8.9	-8.9	-8.2	-8.2	-8.2	-8.2	-7.6	-7.6	-7.6	-7.6	-7.6	-7.6	-7.4	-7.4	-7.4	-7.4	-7.4	-6.9	-6.9	-6.5	-6.5	-6.5	-4.4	-4.5	-6.5	-7.8	-7.8
ML2287	ML2287	2711137	2712265	-7.1	-7.1	-7.1	-7.1	-7.1	-7.1	-9.2	-9.8	-9.8	-9.8	-9.8	-10	-8.5	-8.5	-8.5	-8.5	-8.5	-8.5	-8.5	-8.5	-8.5	-7.3	-7.3	-7.3	-7.3	-8.5	-8.5	-8.5	-8.6	-10.1	-10.1	-10.1	-9.3	-9.3	-9.3	-8	-8.2	-8.2	-8.2	-8	-9.4	-9.4	-9.4	-9.4	-9.4	-9.4
ML2293	ML2293	2717624	2718107	-12.6	-12.6	-12.6	-11.3	-10	-8	-8.6	-11.5	-11.5	-11.5	-11.5	-11.5	-11.5	-11.5	-11.5	-9.4	-10	-10	-11.2	-13.2	-16.1	-16.1	-16.1	-14.4	-12.9	-12.9	-12.9	-12.9	-12.2	-11	-11	-11	-11	-11	-11	-9.9	-11.4	-10.7	-10.7	-11.5	-12.8	-11.4	-11.4	-11.4	-11.4	-11.4
ML2310	ML2310	2735793	2736720	-12.5	-10.2	-9.3	-9.3	-9.3	-7.8	-7.8	-7.8	-6.6	-6.6	-6.6	-5.3	-5.3	-5.3	-5.3	-5.3	-6	-7.7	-7.7	-7.7	-7.7	-7.7	-8.3	-8.3	-8.3	-8.3	-8.3	-8.4	-9.7	-9.7	-11.8	-12.1	-13.4	-13.4	-13.4	-13.4	-13.4	-13.4	-13.4	-13.4	-13.4	-13.4	-13.4	-13.4	-13.4	-12.3
ML2315	ML2315	2743446	2744132	-15.4	-13.3	-13.3	-13.3	-13.4	-13.4	-13.4	-13.4	-13.4	-13.4	-13.4	-12.4	-12.4	-12.4	-12.4	-12.4	-10.8	-10.8	-10.8	-9.3	-7.7	-6.7	-6.7	-7	-9	-10.3	-10.3	-10.3	-10.3	-10.3	-10.3	-10.3	-10.3	-10.3	-10.3	-10.3	-10.3	-8.7	-8.7	-8.1	-8.1	-8.1	-6.6	-6.8	-8.7	-8.7
ML2317	ML2317	2745150	2745438	-9.3	-7.9	-8.9	-7.8	-8.8	-11.7	-11.7	-11.7	-11.7	-11.7	-11.7	-10	-8.5	-8.5	-8.5	-8.5	-8.5	-8.3	-8.3	-8.3	-6.6	-6.2	-5.2	-5.2	-4.5	-5.3	-6	-6	-6	-6	-6.1	-7.6	-8.3	-8.3	-8.6	-10.6	-13.5	-13.5	-13.5	-12.6	-12.6	-12.6	-12.6	-11.1	-9.5	-9.5
ML2319	ML2319	2745745	2746959	-11.1	-10.2	-10.2	-10.2	-10.2	-8.9	-8.9	-8.9	-7.8	-7.8	-7.2	-7.2	-7.2	-8.2	-8.2	-8.2	-5.6	-5.4	-5.4	-4.8	-4.8	-5	-6.3	-6.3	-6.3	-6.3	-6.3	-6.3	-6.3	-6.3	-6.3	-6.8	-8.8	-10.1	-10.1	-10.1	-9.2	-9.2	-9.2	-8.2	-9.8	-9.8	-9.8	-10.8	-10.8	-10.8
ML2325	ML2325	2756632	2757595	-11.6	-11.6	-8.7	-6.9	-6.8	-6.8	-7.2	-10.1	-10.1	-10.1	-11.3	-10.4	-10.4	-10.4	-10.4	-7.5	-6.9	-6.9	-6.9	-6.9	-6.9	-6.9	-6.9	-6.9	-6.4	-6.4	-6.4	-6.4	-6.4	-6.4	-6	-5.8	-5.8	-5.8	-5.8	-5.8	-7.5	-7.5	-7.5	-8.7	-10.7	-13.6	-13.6	-13.6	-15.5	-15.5
ML2328	ML2328	2759837	2760408	-8	-8.7	-8.7	-8.6	-8.6	-8.6	-8.6	-8.6	-8.6	-8.6	-8.6	-8.6	-8.6	-8.1	-8.1	-8.1	-8.1	-8.1	-8.1	-8.1	-8.1	-8.7	-10.8	-10.8	-10.8	-11.7	-13	-13	-14.3	-16.3	-16.3	-16.3	-16.3	-16.3	-16.3	-16.3	-16.3	-14.6	-12.3	-9.4	-7.8	-7.8	-7.8	-7.8	-7.8	-7.8
ML2339	ML2339	2774269	2774816	-7.6	-7.6	-7.6	-7.6	-7.6	-7.6	-6.6	-7	-7	-7	-7	-7.7	-7.7	-7.7	-8.4	-9.9	-10.6	-10.8	-10.8	-10.8	-11.7	-13.4	-12.9	-12	-9.7	-9.4	-11.4	-14.3	-14.3	-14.3	-14.3	-14.3	-14.3	-14.3	-11.4	-9.7	-9.7	-9.2	-9.2	-9.2	-9.2	-9.2	-9.2	-9.2	-9.2	-9.2
ML2340	ML2340	2775365	2778518	-8.7	-8.7	-8.7	-8.7	-8.7	-8.1	-7.2	-7.2	-7.2	-7.2	-5.4	-5	-5.6	-6.4	-6.4	-7.7	-7.7	-7.7	-7.7	-7.7	-7.7	-7.7	-7.7	-7.7	-7.7	-7.7	-7.7	-6.7	-6.7	-6.7	-5.1	-5.1	-5.1	-5.1	-5.1	-5.9	-6.1	-7.4	-8.9	-9.4	-9.4	-9.4	-9.4	-9.4	-9.4	-9.4
ML2342	ML2342	2781962	2782717	-6.3	-6.3	-6.3	-7.5	-9.3	-11.6	-13.6	-14.9	-14.9	-14.9	-14.9	-14.9	-14.9	-14.9	-13.6	-10.7	-10.6	-10.6	-10.6	-10.6	-10.6	-10.6	-8.3	-8.3	-8.1	-8.2	-9.5	-11.5	-14.4	-14.4	-14.4	-12	-11.1	-11.1	-11.1	-11.1	-11.1	-11.1	-8.9	-8.9	-8.9	-8.2	-9.5	-11	-11	-11
ML2344	ML2344	2784593	2785364	-6.7	-6.7	-6.7	-6.7	-8.7	-8.7	-8.7	-8.7	-8.7	-8.7	-9.9	-9.9	-9.9	-10.8	-11.4	-11.4	-11.4	-11.9	-11.9	-11	-9.7	-7.8	-7.3	-6.7	-6.7	-6.7	-8.5	-8.5	-8.5	-10.2	-11.5	-11.5	-11.5	-11.5	-11.5	-11.5	-11.5	-11.5	-11.5	-11.5	-10	-10	-10	-10	-8.5	-7.8
ML2362	ML2362	2827243	2828456	-9.2	-9.2	-9.2	-9.2	-8.2	-8.2	-8.2	-8.2	-8.2	-6.1	-6	-6.2	-8.2	-9.5	-9.5	-9.5	-9.5	-10.2	-10.2	-10.2	-10.2	-10.2	-9.3	-9.3	-9.3	-7.2	-7.4	-7.4	-7.4	-7.4	-6.7	-6.7	-6.7	-6.4	-6.4	-4.3	-4.3	-5	-4.1	-5.5	-6.5	-6.5	-6.5	-6.5	-6.5	-6.5
ML2370	ML2370	2839684	2840014	-7.3	-7.3	-7.3	-7.3	-7.3	-7.3	-7.3	-6	-6	-6	-6.5	-6.5	-6.5	-6.5	-6.5	-6.5	-6.5	-6.5	-6.5	-6.5	-6.5	-6.5	-6.5	-6.5	-4.7	-4.1	-4.8	-6.3	-6.3	-6.3	-6.3	-6.3	-6.3	-6.3	-6.3	-6.3	-6.3	-6.3	-6.3	-6.3	-7.1	-8.3	-8.3	-8.3	-8.3	-8.3
ML2371	ML2371	2840031	2840634	-8.2	-8.2	-8.4	-8.4	-8.4	-8.4	-9.9	-11	-11.5	-11.5	-11.7	-12.2	-12.2	-12.2	-12.2	-12.2	-12.2	-12.2	-12.2	-12.2	-12.2	-10.9	-8.2	-7.1	-7.1	-6.8	-6.8	-8.5	-10.5	-10.5	-10.5	-10.5	-11.6	-11.6	-11.6	-11.6	-11.6	-11.6	-11.6	-11.6	-11.1	-11.8	-11.8	-11.8	-13.1	-13.1
ML2372	ML2372	2840688	2841548	-10.2	-9.7	-9.9	-10.1	-13	-13	-13	-13	-13	-13	-13	-13	-13	-13	-11.2	-9.8	-8.4	-9.1	-9.1	-10.4	-10.4	-13.2	-13.2	-13.2	-13.2	-13.2	-13.2	-13.2	-13.2	-13.2	-13.2	-13.2	-11.2	-11.2	-11.2	-8.3	-7.9	-7.9	-6.3	-6.3	-6.3	-6.3	-6.9	-6.9	-6.9	-6.9
ML2376	ML2376	2845411	2846082	-8.5	-8.5	-8.5	-8.5	-6.9	-6.9	-6.9	-6.9	-6.9	-6.1	-6.1	-6.1	-6.1	-4.9	-4.8	-4.8	-4.8	-4.8	-4.1	-4.2	-4.2	-4.2	-4.2	-4.2	-5.6	-5.6	-5.6	-5.6	-6	-6	-6	-6.7	-8.1	-8.1	-8.1	-8.1	-8.1	-8.1	-8.1	-8.1	-8.3	-9	-9	-10.4	-10.4	-10.4
ML2381	ML2381	2851040	2851920	-10	-8.7	-5.8	-5.3	-5.3	-5.3	-4	-4	-4	-4	-4	-4	-4	-4	-6	-6	-6	-6	-6	-6	-6.3	-6.3	-6.3	-7	-8.4	-9.7	-11	-11	-11	-11	-11	-11	-11	-8.9	-8.9	-8.9	-8.9	-8.9	-8.9	-8.9	-8.9	-8.8	-10.7	-13.6	-13.6	-12.1
ML2383	ML2383	2854114	2855433	-7.5	-8.4	-7.6	-7.1	-7.1	-7.1	-7.1	-7.1	-7.1	-7.1	-8.5	-8.5	-8.5	-8.5	-9.7	-11.8	-11.8	-11.8	-11.8	-12.3	-11.7	-11.7	-11.7	-10.8	-10.7	-10.7	-10.7	-9.7	-8	-8.2	-8.7	-8.7	-8.7	-9.4	-10.8	-9.9	-9.9	-9.9	-9.9	-9.9	-10.6	-8.3	-7.2	-8.5	-8.5	-8.5
ML2386	ML2386	2856445	2856776	-9.3	-9.3	-11.2	-11.5	-10.9	-10.9	-10.9	-12.4	-12.4	-12.4	-12.4	-10.7	-9.7	-9.7	-9.7	-9.7	-8.9	-8.9	-8.9	-8.9	-10.5	-10.5	-10.5	-10.5	-11	-11	-11	-11	-9.6	-9.6	-9.7	-10.6	-12.9	-14.4	-13.4	-13.4	-13.4	-11.9	-11.9	-11.9	-11.9	-9.8	-9.8	-9.8	-9.8	-9.3
ML2397	ML2397	2867406	2868270	-15.5	-15.5	-15.5	-15.5	-13.8	-12.7	-11	-9.3	-9.3	-10.2	-11.5	-11.5	-11.5	-10.9	-10.9	-11.9	-11.9	-11.9	-11.9	-10.1	-10.1	-10.1	-10.1	-8	-8	-8	-8	-8	-8	-8	-8	-8	-8	-8	-8	-8	-8	-8	-9.4	-9.4	-9.4	-9.4	-9.4	-9.4	-9.4	-8.4
ML2399	ML2399	2870214	2870550	-7.7	-6.5	-6.5	-6.5	-7.5	-7.5	-7.5	-6.2	-6.6	-6.6	-7.4	-9.4	-10.7	-10.7	-10.7	-10.7	-10.7	-10.7	-10.7	-10.7	-10.7	-10.7	-9.2	-9.2	-9.2	-9.2	-9.2	-7.8	-7.8	-7.6	-7.6	-8.7	-8.7	-8.7	-8.7	-8.7	-10.2	-12.3	-12.3	-12.3	-12.3	-15.1	-16.3	-16.3	-16.3	-16.3
ML2403	ML2403	2873818	2875110	-7.7	-7.7	-7.7	-7.7	-7.7	-7.7	-7.7	-7.7	-7.7	-7.7	-7.7	-7.7	-7.7	-7.7	-7.7	-7.7	-5.6	-4.6	-4.6	-5.1	-6.6	-6.6	-7	-7	-7	-8.9	-10.2	-10.2	-10.2	-10.2	-10.2	-9	-9	-9	-9	-9	-9	-7.2	-6.7	-5.9	-5.9	-5.2	-5.2	-5.2	-5.2	-5.2
ML2431	ML2431	2906420	2907100	-9.6	-9.6	-10.8	-10.8	-10.8	-10.8	-10.8	-10.8	-10.8	-10.8	-10.8	-10.8	-7.9	-6.1	-4.9	-4.9	-4.9	-5.9	-5.9	-5.9	-6.4	-6.4	-6.4	-6.9	-6.9	-6.9	-6.9	-8.1	-9.2	-9.2	-10	-10	-9.5	-8.1	-8.1	-8.1	-8.1	-8.1	-8.1	-8.1	-7.5	-7.5	-7.5	-5.4	-5.4	-5.4
ML2436	ML2436	2911081	2911803	-10.3	-10.3	-10.3	-7.9	-8.4	-8.4	-8.4	-8.4	-8.4	-8.4	-8.4	-7.9	-7.9	-7.9	-7.9	-7.9	-7.9	-7.9	-8.4	-8.4	-8.4	-8.4	-7.8	-8.3	-9	-9	-9	-9	-9	-9	-9	-9	-9	-9	-6.7	-4.9	-4.9	-4.9	-5.5	-7.8	-7.9	-8.4	-8.4	-8.4	-8.4	-8.4
ML2438	ML2438	2912799	2914361	-6.7	-8.4	-10.7	-12.7	-13.8	-13.8	-13.8	-13.8	-13.8	-13.8	-13.8	-13.8	-13.8	-12.9	-12.9	-12.3	-12.3	-12.3	-10.6	-7.7	-6.7	-8	-8	-8	-8	-8	-8	-8	-8	-7.9	-8.9	-11.2	-12.7	-12.7	-12.7	-12.6	-12.6	-12.6	-11.1	-11.1	-11.1	-11.1	-10	-8.8	-8.8	-9.2
ML2455	ML2455	2928926	2929326	-9.3	-9.8	-9.6	-9.6	-9.6	-9.6	-9.6	-9.6	-9.6	-7.8	-7.4	-5.7	-5.3	-5.3	-6.5	-8.2	-10.5	-13.4	-15.2	-17.3	-17.3	-17.3	-17.3	-18.2	-19.9	-20.8	-22.3	-22.3	-22.3	-22.3	-22.3	-21.4	-19.1	-16.2	-16.1	-13.8	-13.4	-13.4	-13.4	-13.4	-13.4	-13.4	-13.4	-13.4	-10.5	-9.3
ML2470	ML2470	2945772	2946445	-8.6	-8.6	-10.4	-10.4	-10.4	-10.4	-10.9	-10.9	-10.9	-10.9	-13	-13	-10.1	-9.3	-9.3	-8	-8.3	-8.3	-8.3	-8.3	-8.3	-8.3	-8.3	-8.3	-8.7	-10.2	-10.2	-10.2	-10.2	-10.2	-10.8	-10.8	-10.8	-10.8	-10.8	-10.8	-10.8	-10.8	-10.8	-9.5	-7.4	-7.4	-7.4	-5.4	-5.4	-5.4
ML2471	ML2471	2946632	2947189	-16.5	-14.2	-11.3	-10.6	-8.6	-7.3	-6.5	-7	-9	-9	-8.7	-8.7	-8.7	-8.7	-8.7	-8.7	-8.7	-8.7	-8.7	-8.4	-8.2	-8.1	-8.1	-8.1	-8.1	-8.1	-7.8	-7.8	-7.8	-7.8	-8.1	-8.1	-8.1	-8.1	-8.9	-10.2	-10.2	-10.2	-10.2	-10.2	-10.2	-10.2	-10.2	-10.2	-8.4	-7.1
ML2475	ML2475	2949479	2950370	-12.2	-13.5	-13.5	-13.5	-13.5	-13.5	-13.5	-13.5	-11.8	-10.9	-10	-10.6	-10.4	-12.1	-12.1	-12.1	-12.1	-15	-15	-15.7	-17.7	-19	-19	-19	-19	-19	-16.7	-15.2	-14.7	-13.8	-11.5	-10.3	-9.4	-9.4	-9.4	-9.4	-6.5	-6.1	-6.3	-6.3	-6.4	-7.7	-7.7	-7.7	-7.7	-7.7
ML2477	ML2477	2951995	2952237	-10.6	-10.6	-10.6	-10.6	-10.6	-10.6	-10.6	-10.3	-8.6	-8.5	-8.5	-8.5	-8.5	-8.4	-8.4	-8.4	-8.4	-8.4	-8.4	-8.1	-8.1	-8.1	-10.2	-10.2	-10.2	-10.2	-10.2	-11	-11	-11	-11.1	-13.4	-15.4	-18.3	-18.3	-18.3	-17.1	-17.1	-17.1	-15.4	-13.1	-10.2	-9.4	-9.4	-9.4	-9.4
ML2482	ML2482	2957685	2958093	-10.6	-10.6	-10.6	-10.6	-10.6	-10.6	-10.6	-9.7	-10.9	-12.2	-12.2	-12.2	-10.7	-10.7	-10.7	-8.4	-6.8	-6.8	-6.8	-6.8	-6.9	-7.4	-7.4	-7.4	-7.4	-8.1	-10	-11.3	-13.3	-13.3	-13.3	-13.3	-13.3	-13.3	-13.3	-13.3	-13.3	-12.5	-10.4	-9.4	-8.2	-8.9	-8.8	-9.4	-9.4	-9.4
ML2486	ML2486	2960104	2960940	-9.9	-9.9	-10.2	-10.2	-10.2	-10.2	-10.2	-10.2	-7.3	-6.7	-7.2	-7.2	-7.2	-7.4	-7.7	-7.9	-10.8	-10.8	-10.8	-10.8	-10.8	-10.8	-10.8	-10.8	-10.8	-9	-6.9	-5.2	-6.1	-8	-9.3	-9.3	-9.3	-9.3	-9.3	-9.3	-9.3	-9.3	-9.3	-9.6	-12.5	-12.5	-12.5	-12.5	-12.5	-12.5
ML2492	ML2492	2968010	2968791	-11	-11	-11	-8.1	-7.3	-6.2	-6.2	-6.2	-6.2	-8.1	-11	-12.8	-12.8	-12.8	-14.1	-14.1	-14.1	-14.1	-14.1	-14.1	-14.1	-11.8	-10.5	-12.7	-12.7	-12.7	-12.7	-12.2	-9.9	-8.3	-8.3	-8.3	-8.3	-8.3	-8.2	-9.7	-9.7	-9.7	-9.7	-10.1	-10.1	-10.1	-8.3	-8.3	-9.3	-9.3
ML2500	ML2500	2978847	2979803	-10.3	-10.3	-10.3	-7.9	-10.3	-10.5	-10.9	-12.4	-12.9	-12.9	-12.9	-12.9	-12.9	-10.6	-9.8	-9.8	-9.8	-9.8	-11.8	-11.8	-11.8	-11.8	-11.8	-11.8	-11.8	-9.2	-9.2	-9.2	-9.2	-9.2	-9.2	-9.2	-9.2	-8.2	-8.2	-8.7	-9.5	-10.8	-12.9	-12.9	-12.9	-10.6	-9.7	-11.3	-11.3	-11.3
ML2506	ML2506	2986693	2987410	-12.4	-12.4	-12.4	-12.4	-12.4	-13.6	-13.6	-13.6	-13.6	-11.9	-11.9	-11.6	-12.5	-14.8	-14.5	-15.6	-15.6	-14.8	-14.8	-14.8	-14.8	-14.8	-14.8	-14.8	-13	-12.7	-12.2	-12.2	-12.2	-12.2	-11.2	-11.2	-11	-11	-11	-8.1	-8	-8.9	-11	-11	-11	-11	-12.2	-12.2	-12.2	-12.2
ML2508	ML2508	2988593	2988970	-12.6	-11.3	-8.4	-6.7	-6	-6.7	-7	-8.1	-10.1	-11.4	-11.4	-11.4	-10.1	-9.9	-9.9	-9.9	-9.2	-9.2	-9.2	-9.2	-9.2	-9.2	-9.2	-9.2	-9.2	-9.2	-7.5	-7.5	-9.7	-10.4	-10.4	-10.4	-10.4	-11	-8.7	-7.8	-7.8	-7.8	-6.2	-6.2	-6.2	-6.2	-5.9	-5.4	-6.1	-6.1
ML2512	ML2512	2993279	2993606	-10.6	-10.6	-10.6	-10.6	-10.6	-10.6	-10.6	-10.6	-10.2	-10.2	-10.3	-13.2	-12	-10.2	-10.2	-10.2	-10.2	-10.2	-10.2	-10.2	-10.2	-8.9	-8.1	-8.1	-8.1	-8.1	-8.7	-8.7	-8.7	-8.7	-8.7	-9.4	-9.4	-10.2	-12.2	-13.8	-12.5	-12.5	-12.5	-12.5	-12.5	-12.5	-12.1	-12.1	-12.1	-12.1
ML2513	ML2513	2993612	2994251	-10.9	-10.9	-10.9	-10.9	-10.9	-10.9	-10.9	-10.9	-9.6	-8.1	-8.1	-8.1	-8.1	-8.1	-9.4	-9.4	-9.4	-9.4	-9.4	-9.4	-9.4	-9.4	-10.3	-8.3	-8.3	-8.3	-8.3	-6	-6.2	-6.7	-7.7	-9.8	-9.8	-9.8	-9.8	-9.8	-10.7	-11.9	-11.9	-11.4	-11.2	-11.7	-11.7	-11.7	-11.7	-11.7
ML2514	ML2514	2994494	2995061	-12.6	-12.2	-12.2	-12.2	-12.2	-12.2	-12.2	-9.3	-7.3	-7.1	-7.1	-7.1	-5.2	-5.2	-5.2	-6.5	-6.5	-8.5	-10.8	-10.8	-10.7	-10.7	-10.7	-10.7	-10.7	-10.7	-10.7	-10.7	-10.7	-10.7	-10.6	-10.6	-10.6	-10.6	-10.6	-10.6	-10.6	-8.6	-8.3	-8.3	-8.3	-8.3	-8.3	-7	-6.1	-6.1
ML2516	ML2516	2997196	2998915	-10.8	-10.8	-10.8	-11.3	-9	-8.3	-7.8	-7.8	-7.8	-6.3	-6.3	-7.1	-8.6	-8.6	-8.6	-8.6	-8.6	-8.6	-8.6	-9.1	-8.8	-8.8	-8.8	-8.8	-8.8	-8.8	-8.8	-8.8	-8.8	-7.3	-6.6	-6.9	-6.9	-6.9	-6.9	-6.9	-7.6	-9.3	-9.3	-9.3	-9.5	-9.5	-9.5	-10.5	-11.2	-11.2
ML2519	ML2519	3001804	3002621	-9.8	-9.8	-9.8	-9.8	-9.8	-9.7	-10.1	-11.2	-11.7	-11.7	-11.9	-12.3	-13.6	-14.9	-16.2	-16.2	-16.2	-13.9	-11	-10.6	-10.6	-10.6	-10.6	-10.6	-8.5	-6.8	-8.4	-8.4	-8.4	-9.8	-12.7	-12.2	-12.2	-12.2	-12.2	-12.2	-12.2	-12.2	-12.2	-12.2	-12.2	-12.2	-12.2	-12.2	-12.2	-9.3
ML2520	ML2520	3002816	3004011	-9.8	-9.8	-9.8	-9.8	-9.8	-9.8	-9.8	-9.8	-9.8	-8.1	-8.6	-8.1	-8.1	-8.1	-8.1	-7.1	-7.1	-7.3	-9.2	-10.5	-12	-10.6	-10.6	-10.6	-10.6	-10.6	-10.6	-10.6	-10.6	-10.6	-10.6	-9.6	-7.9	-7.6	-7.6	-7.6	-7.6	-7.6	-5.9	-5.9	-5.9	-5.9	-5.9	-5.9	-5.9	-5.9
ML2521	ML2521	3004079	3004462	-8.1	-8.1	-8.5	-10	-8.5	-8.5	-8.5	-8.5	-7.3	-7.3	-7.3	-7.3	-7.3	-7.3	-7.3	-7.3	-7.3	-7.3	-6	-5.3	-5.2	-7.2	-7.2	-7.2	-7.2	-7.2	-7.2	-7.2	-7.2	-7.2	-7.2	-7.2	-7.2	-7.2	-7.2	-7.2	-6.7	-5.2	-4.9	-4.3	-4.3	-4.3	-4.3	-4.3	-4.3	-4.3
ML2524	ML2524	3006106	3006413	-11.5	-11.5	-11.5	-11.5	-11.5	-11.5	-11.5	-11.5	-9.9	-9.9	-9.5	-9.5	-9.5	-9.5	-9.5	-8.1	-8.1	-8.1	-8.1	-8.1	-8.1	-8	-8.3	-8.3	-8.2	-8.2	-8.2	-8.2	-8.2	-8.2	-8.2	-8.2	-8.2	-8.2	-8.2	-8.2	-6.5	-6.5	-6.5	-4.8	-4.8	-4.8	-4.8	-4.8	-4.8	-4.8
ML2525	ML2525	3007971	3008960	-6.8	-6.8	-6.8	-6.8	-6.8	-6.8	-8.4	-9.4	-11.7	-13.7	-15	-15	-15	-15	-14.6	-14.6	-14.6	-14.6	-14.6	-13.1	-11.8	-10.6	-10.6	-10.6	-10.6	-8.1	-8.1	-7.9	-7.9	-7.9	-6.4	-6.1	-6.1	-7.4	-10.3	-12.1	-12.1	-12.1	-13	-15.9	-18	-19.8	-21.8	-21.8	-21.8	-21.8
ML2526	ML2526	3009065	3009151	-12.1	-12.1	-12.1	-12.1	-12.1	-10.1	-10.1	-10.1	-10.1	-10.1	-10.1	-10.1	-11.1	-11.4	-9.1	-8.2	-9	-9	-9.5	-7.9	-6.6	-5.2	-5.3	-5.8	-5.8	-6.8	-8.8	-11.7	-11.7	-11.7	-11.7	-11.3	-11.3	-11.6	-14.5	-14.5	-14.5	-15.4	-16.5	-18.2	-18.2	-19	-19	-20.7	-19.2	-19.2
ML2533	ML2533	3015183	3016100	-10.5	-11.8	-11.8	-11.8	-11.8	-10	-8.5	-8.5	-8.5	-8.5	-8.5	-8.5	-8.5	-8.5	-7.7	-7.7	-7.7	-6.2	-6.9	-9	-10.5	-10.5	-10.5	-10.5	-11.5	-13.5	-14.8	-14.8	-14.8	-14.8	-14.8	-13.5	-10.6	-9.7	-9.7	-9.7	-10.9	-10.9	-10.9	-9.6	-7.9	-7	-7	-6.2	-6.2	-6.2
ML2538	ML2538	3024990	3025445	-10.3	-10.3	-10.3	-8.5	-7.4	-6.5	-5.5	-5.5	-5.5	-5.5	-5.5	-5.3	-5.3	-5.4	-6.1	-6.8	-8.3	-9	-9	-9	-9	-9.5	-11	-11.5	-11.5	-11.5	-11.5	-11.5	-11.5	-11.5	-11.5	-11.5	-10.2	-10.2	-10.2	-8.1	-8.1	-8.1	-7.3	-7.3	-7.2	-8.6	-8.6	-8.6	-9.7	-9.7
ML2539	ML2539	3025564	3026068	-7.7	-7.7	-7.7	-7.7	-7.7	-7.7	-7.7	-7.7	-7.5	-7.5	-7.5	-7.5	-7.5	-7.5	-7.5	-7.5	-6	-4.3	-4.3	-5.6	-7.4	-9.5	-9.5	-9.1	-9.1	-9.3	-9.3	-9.5	-10	-10	-10	-10	-10	-12.1	-12.1	-12.1	-12.1	-9.8	-7.7	-8.3	-10.3	-11.6	-11.6	-11.6	-11.6	-11.6
ML2540	ML2540	3026808	3027663	-7.2	-7.1	-8.2	-9.5	-11	-9.5	-9.2	-9.2	-9.2	-10.5	-10.5	-10.5	-10.5	-10.5	-10.5	-10.5	-9.6	-9.6	-9.6	-9.6	-10.5	-10.5	-10.5	-10.5	-10.5	-9.8	-9.8	-9.8	-9.8	-11.7	-13.7	-15	-15	-14.5	-13.2	-10.3	-9.1	-9.1	-8	-8	-8	-8	-8	-7.7	-7.7	-8.7
ML2548	ML2548	3036706	3037422	-7.4	-7.4	-7.4	-8.3	-11.2	-11.2	-11.2	-11.2	-11.2	-9.6	-9.6	-9.6	-9.6	-9.6	-8.7	-7.9	-7.9	-7.9	-7.9	-7.9	-7.2	-7	-7	-5	-5	-5	-5	-3.6	-3.6	-3.6	-3.6	-3.6	-3.6	-3.6	-4.4	-4.4	-4.4	-4.4	-6.1	-7.8	-7.8	-7.8	-8.4	-8.4	-8.4	-9.3
ML2554	ML2554	3045791	3046073	-5	-5	-5	-5	-5	-4.5	-4.1	-4.1	-3.7	-3.7	-3.7	-3.7	-3.7	-3.7	-3.7	-3.7	-4.5	-4.5	-4.5	-4.5	-4.5	-5.5	-7.5	-7.5	-7.5	-7.5	-7.6	-9.3	-11.6	-11.6	-11.6	-11.6	-11.6	-11.6	-11.6	-11.6	-12.3	-12.3	-12.3	-12.3	-10.8	-12.5	-12.5	-11.6	-10.2	-10.2
ML2556	ML2556	3048657	3048962	-10.4	-8.1	-6.1	-6.1	-6.4	-6.4	-6.4	-7.7	-9.2	-9.2	-9.9	-9.9	-9.9	-12	-12	-12	-12	-12	-12	-12	-11.5	-10.2	-7.3	-6.8	-6.8	-7.4	-7.4	-7.4	-7.4	-7.4	-7.4	-7.4	-7.4	-6.5	-5.5	-5.5	-6.7	-8	-8	-8	-8	-9.5	-12.4	-12.4	-12.4	-12.4
ML2558	ML2558	3049666	3050474	-9.8	-6.9	-6	-6.4	-6.4	-7.6	-8.4	-9.3	-9.3	-9.3	-9.3	-9.7	-9.7	-9.7	-10.8	-10.8	-10.8	-10.8	-10.8	-8.5	-8.5	-8.5	-8.7	-10.4	-12	-12	-12	-12.8	-14.3	-14.3	-14.3	-14.3	-14.3	-13	-10.7	-10.1	-10.1	-9.7	-9.7	-9.7	-8.8	-8.8	-8.8	-8.8	-8.5	-8.5
ML2571	ML2571	3069796	3070539	-11.9	-11.4	-11.4	-12.7	-12.7	-12.7	-12.7	-12.7	-12.7	-11.7	-11.7	-11.7	-11.7	-11.7	-9.7	-9	-7.7	-7	-7	-7	-8.3	-9.6	-9.6	-9.6	-9.6	-9.6	-9.6	-9.6	-9.2	-9.2	-9.2	-7.5	-6.3	-6.3	-6.3	-6.3	-6.3	-7	-7	-7	-7	-7	-7	-7	-7	-7
ML2574	ML2574	3075131	3076026	-12.3	-12.3	-12.3	-12.3	-12.3	-12.3	-12.3	-12.3	-12.3	-11.4	-11.4	-11.4	-11.4	-9.3	-8.6	-8.6	-8.6	-8.6	-8.6	-8.6	-8.6	-7.1	-7.1	-6.9	-6.9	-6.9	-6.9	-6.9	-6.9	-6.9	-6.9	-6.9	-6.9	-6.9	-6.9	-6.9	-6.9	-8.4	-9.7	-9.7	-9.7	-9.7	-9.7	-9.7	-9.7	-9.7
ML2575	ML2575	3076074	3076396	-4	-4	-4.1	-4.1	-4.9	-5.4	-7.7	-7.7	-7.7	-7.7	-7.7	-7.7	-7.8	-8.3	-8.3	-7.3	-7.7	-7.7	-7.7	-7.7	-8	-9.7	-9.7	-9.7	-9.9	-8.9	-8	-8	-8	-6.9	-7.4	-7.4	-7.4	-7.4	-7.4	-8	-10.9	-10.9	-10.9	-11.3	-14.2	-16.3	-16.3	-16.3	-16.3	-18.4
ML2579	ML2579	3078920	3079860	-9.7	-9.7	-9.9	-9.9	-9.9	-9.9	-8.5	-8.3	-8.3	-8.3	-8.3	-8.4	-8.2	-8.2	-8.2	-8.2	-8.2	-8.2	-8.2	-7	-7	-7	-7	-7	-7.6	-8.9	-8.9	-8.9	-8.9	-8.9	-9.9	-9.9	-9.9	-10.7	-12.8	-12.8	-12.8	-12.8	-12.8	-12.8	-12.8	-12.8	-12.1	-12.1	-12.1	-12.1
ML2585	ML2585	3087217	3088575	-10	-10	-8.7	-7.4	-8.7	-10	-10	-11.1	-12.6	-12.6	-12.6	-12.9	-15.8	-16.8	-16.8	-16.8	-16.8	-15.5	-15.5	-15.5	-15.5	-15.7	-14.2	-12.9	-10	-8.8	-8.8	-8.4	-8.4	-8.4	-8.4	-8.4	-8.4	-8.4	-8.4	-5.5	-5	-5	-5	-5	-5	-5.4	-5.4	-5.4	-5.4	-5.4
ML2586	ML2586	3089683	3090457	-6.4	-5.9	-5.9	-5.3	-6.9	-6.9	-6.9	-6.9	-8	-8	-8	-8.2	-8.2	-10.3	-10.3	-10.3	-10.3	-10.3	-10.3	-10.3	-10.3	-8	-5.9	-5.9	-5.9	-5.9	-5.9	-6	-6	-7.3	-7.3	-7.3	-6.9	-8.7	-9.2	-9.2	-9.2	-9.2	-9.8	-9.8	-9.8	-9.8	-9.8	-9.8	-9.8	-9.8
ML2599	ML2599	3103585	3104610	-6.2	-6.2	-6.2	-6.2	-6.2	-6.2	-7.7	-7.7	-7.7	-7.7	-7.1	-7.1	-7.1	-7.1	-7.1	-6.7	-6.7	-6.7	-6.7	-6.7	-5.1	-5.1	-5.1	-5.6	-5.6	-5.6	-5.6	-5.6	-5.8	-5.8	-5.8	-5.8	-5.8	-6.2	-6.2	-6.2	-6.2	-6.7	-6.7	-8.2	-8.3	-8.3	-8.3	-8.3	-8.3	-8.3
ML2602	ML2602	3106882	3107598	-5.5	-5.5	-5.5	-5.5	-5.5	-5.5	-7	-7	-7	-9.1	-11	-12.3	-14.3	-14.3	-14.3	-14.3	-14.3	-14.3	-12.8	-11.2	-11.2	-11.2	-11.2	-11.2	-10.5	-10.5	-9.9	-9.9	-9.9	-9.9	-7.8	-7.8	-7.8	-6.7	-6.7	-8.6	-8.6	-8.6	-8.6	-8.6	-8.6	-9.9	-9.9	-9.9	-9.9	-9.9
ML2606	ML2606	3109764	3110958	-5.8	-7.1	-8.9	-8.9	-8.9	-8.9	-8.9	-8.9	-8.9	-10.1	-10.1	-11.5	-13.8	-15.8	-17.1	-17.1	-17.1	-17.1	-15.4	-13.1	-11	-11	-11	-11	-10.6	-10.6	-10.9	-10.9	-10.9	-10.9	-10.9	-9.4	-9.4	-9.4	-8.3	-7.1	-7.1	-7.1	-7.3	-7.3	-7.3	-8.4	-8.4	-8.4	-8.4	-8.4
ML2611	ML2611	3116026	3116780	-11	-9.2	-9.1	-8.4	-8.3	-8.3	-8.3	-8.1	-8.5	-8.5	-8.5	-8.5	-8.5	-8.5	-9.5	-9.5	-9.5	-9.5	-9.5	-9.5	-9.5	-9.5	-9.5	-9.5	-7.9	-7.9	-7.9	-7.5	-7.5	-7.5	-9.5	-9.5	-9.5	-8.2	-6.7	-6.7	-8	-8	-8	-8	-8	-8	-8	-8	-8	-8.5
ML2612	ML2612	3117035	3118769	-11	-11	-11	-11	-11	-11	-10.5	-9.2	-7.7	-5.9	-5.9	-5.6	-5.6	-5.7	-7.7	-9.2	-9.2	-9.2	-9.2	-9.2	-9.2	-9.2	-7.9	-7.9	-7.9	-7.9	-7.9	-7.9	-8.2	-8.2	-8.2	-9.3	-9.1	-9.1	-9.1	-9.1	-9.1	-9.1	-9.1	-7	-7	-7	-6.3	-6.3	-3.4	-3.3
ML2619	ML2619	3127766	3128649	-8.8	-8.8	-8.8	-9.1	-9.1	-9.1	-9.2	-10.5	-10.5	-9.9	-10.4	-10.4	-10.4	-10.4	-10.4	-8.7	-8.7	-8.7	-8.7	-8.7	-8.7	-8.7	-8.7	-8.7	-9	-11.9	-10.5	-10.1	-10.1	-10.1	-10.9	-10.9	-10.9	-10.9	-12	-10.4	-10.4	-10.4	-10.4	-10.4	-10.7	-12	-11.3	-12.3	-13.8	-15.3
ML2626	ML2626	3139459	3139975	-5.6	-5.3	-5.3	-5.3	-5.3	-6.2	-8.1	-9.4	-9.4	-9.4	-9.4	-9.4	-9.4	-9.4	-9.4	-9.4	-9.4	-9.4	-9.4	-9.4	-9.7	-9.7	-9.7	-9.7	-9.7	-9.7	-8.2	-7.7	-6.8	-7.4	-7.4	-7.4	-7.4	-7.4	-7.4	-7.4	-5.3	-4.9	-4.9	-4.9	-4.9	-4.9	-4.9	-6.4	-8.7	-10.7
ML2645	ML2645	3165188	3166125	-10.2	-10.2	-10.2	-10.7	-10.7	-11.7	-11.1	-11.1	-11.1	-11.1	-11.1	-12.5	-12.5	-13.5	-15	-15	-15	-14.4	-14.2	-15.3	-15.3	-14.1	-16.2	-16.2	-16.1	-14.4	-13.6	-12.7	-12.7	-12.7	-12.7	-12.7	-9.8	-8	-7.4	-5.7	-6	-6	-6	-6.7	-6.8	-6.8	-7.7	-7.7	-7.7	-10.3
ML2646	ML2646	3166251	3166644	-9.1	-9.1	-9.1	-7	-7	-7	-7	-6.5	-8	-9.9	-9.9	-9.9	-9.9	-9.9	-9.9	-9.9	-9.9	-9.9	-9.9	-9.9	-8.2	-7.2	-7.2	-7.2	-7.2	-6.5	-4.9	-6.9	-9	-11.3	-11.3	-11.3	-11.3	-11.3	-11.3	-11.5	-13.4	-14.7	-16.2	-16.2	-16.2	-16.2	-16.2	-16.2	-16.2	-16.2
ML2648	ML2648	3167438	3168451	-13.7	-13.7	-13.2	-13.2	-13.2	-13.2	-10.9	-8.5	-9.8	-9.8	-9.8	-9.8	-9.8	-9.8	-9.8	-9.3	-9.3	-9.3	-8.7	-9.8	-11.3	-12	-12.1	-12.1	-12.1	-14.2	-16.2	-16.2	-16.2	-16.2	-15.3	-14.4	-12.3	-11	-9.4	-9.4	-9.4	-9.4	-9.4	-7	-7	-7	-7	-7	-6.4	-6.4
ML2650	ML2650	3171323	3172478	-14.9	-14	-14	-14	-11.7	-10.1	-10.1	-10.1	-10.1	-10.1	-9.8	-8.8	-8.3	-8.3	-8.3	-8.3	-6	-5.1	-5.1	-5.1	-5.1	-5.1	-5.1	-5.1	-5.6	-7	-7	-7	-7	-7	-7	-7	-6.9	-6.9	-7.1	-5.6	-5.6	-5.6	-6.2	-6.8	-6.9	-6.9	-6.9	-8.9	-10.9	-13.8
ML2656	ML2656	3178884	3179171	-10.1	-10.1	-10.1	-9.6	-9.6	-9.6	-9.6	-8.3	-7.7	-9.4	-9.4	-9.4	-9.4	-9.4	-9.4	-9.4	-9.4	-9.4	-9.4	-9.4	-9.4	-9.4	-7.6	-7.4	-8	-7.8	-7.8	-8.3	-8.5	-8.3	-8.3	-8.3	-8.3	-8.3	-8.3	-8.3	-8.3	-8.3	-8.3	-8.3	-7.2	-6.7	-6.7	-7.4	-7.4	-7.4
ML2658	ML2658	3180259	3181904	-8.2	-8.2	-8.2	-8.2	-8.1	-8.1	-8.1	-8.1	-8.1	-8.1	-9.6	-11.7	-13.4	-13.4	-13.4	-14.7	-17	-19	-19	-19	-19	-19	-18.5	-16.2	-14.1	-14.1	-14.1	-14.1	-11.2	-9.9	-9.9	-9.4	-7.9	-7.9	-8.2	-8.2	-8.2	-8.2	-8.2	-8.2	-8.2	-8.2	-8.2	-8.2	-8.2	-8.1
ML2662	ML2662	3187860	3189295	-8.1	-8.1	-8.1	-8.1	-8.1	-8.1	-8.7	-8.7	-8.7	-9.3	-8.3	-8.3	-8.3	-8	-8	-9	-11	-11	-11	-11	-11	-11	-11	-11	-10.1	-8.1	-6.8	-5.1	-5.5	-7.4	-7.4	-7.4	-6.5	-6.1	-6.1	-6.1	-6.1	-6.1	-6.1	-6.1	-6.1	-7.7	-9.6	-9.6	-9.6	-10.3
ML2668	ML2668	3196723	3197070	-7.7	-7.7	-9.4	-9.4	-9.4	-10.1	-10.1	-10.1	-11.1	-11.1	-11.1	-11.1	-11.1	-11.1	-11.7	-11.1	-11.1	-11.1	-11.1	-11.3	-13.4	-13.4	-13.4	-13.4	-13.4	-13.4	-12.9	-12.9	-12.9	-10.6	-7.7	-7.3	-7.3	-5.2	-5.2	-5.2	-4.1	-3.6	-3.6	-3.6	-5.2	-6.5	-6.5	-6.5	-6.5	-6.5
ML2686	ML2686	3234590	3234846	-15	-15	-15	-12.7	-10.6	-10.6	-10.6	-7.7	-6.8	-7.4	-9.4	-12.3	-12.3	-12.3	-12.3	-12.3	-12.3	-12.3	-13.6	-14.9	-14.9	-14.9	-14.9	-14.9	-14.9	-15.4	-13.4	-13.1	-13.1	-13.1	-13.1	-13.1	-13.1	-13.1	-13.1	-13.1	-11.6	-11.6	-11.6	-9.5	-8.2	-8.2	-8.2	-8.2	-8.2	-8.2
ML2690	ML2690	3239869	3240685	-9.5	-9.5	-8.6	-8.5	-6.9	-7.3	-7.3	-9.2	-9.2	-9.2	-9.2	-9.2	-9.2	-9.2	-9.2	-11.2	-11.2	-11.2	-8.9	-8.1	-8.1	-8.1	-8.1	-8.1	-8.1	-8.1	-8.1	-8.1	-8.1	-8.1	-8.1	-6.4	-5.3	-5	-5	-5	-5	-4.3	-4.2	-4.6	-6.6	-7.9	-7.9	-7.9	-7.9	-7.9
ML2693	ML2693	3242595	3243494	-8.1	-7.4	-7.4	-7.1	-7.6	-9.9	-9.9	-9.9	-9.9	-12	-12.8	-15.1	-17.1	-16.9	-16.9	-16.9	-16.9	-16.9	-16.9	-16.9	-16.4	-14.1	-11.2	-9.5	-9.9	-12.2	-12.2	-12.2	-12.2	-12.2	-11.6	-11.6	-11.6	-10.7	-10.7	-10.7	-10.1	-12	-13.3	-15.3	-18.2	-18.2	-18.2	-18.2	-15.9	-14.2
ML2694	ML2694	3243522	3244331	-6	-5.6	-5.6	-5.6	-4.8	-4.7	-6.7	-6.7	-6.7	-6.7	-6.7	-6.7	-6.7	-6.7	-6.7	-6.7	-6.7	-6.7	-6.7	-6.7	-6.7	-6.7	-5.2	-3.3	-2.6	-2.6	-2.6	-2.6	-5.4	-6.3	-6.3	-6.3	-8.4	-8.4	-8.4	-8.4	-8.4	-8.4	-8.4	-8.4	-8.4	-8.4	-8.4	-7.1	-7.1	-7.1
ML2701	ML2701	3256941	3257096	-7.8	-7.8	-6.7	-5	-4.9	-4.9	-4.9	-6.9	-8.3	-8.3	-8.3	-8.3	-8.3	-8.3	-8.3	-8.3	-8.3	-7.8	-7.8	-6.4	-6.3	-6.3	-5.9	-6.4	-6.4	-7.6	-7.6	-7.6	-7.6	-7.6	-4.7	-4.1	-4.1	-4.1	-4.1	-4.1	-4.1	-5.5	-6.7	-6.7	-6.7	-6.7	-6.7	-6.7	-8	-8
ML2702	ML2702	3257497	3258086	-15.4	-15.4	-15.4	-14.9	-14.9	-14.9	-14.9	-14.9	-14.9	-12	-10.8	-8.7	-8	-8	-8	-8	-8.1	-11	-12.9	-12.9	-12.9	-12.9	-12.9	-12	-12	-12	-10.5	-9.3	-9.3	-9.3	-9.3	-9.3	-9.3	-7.6	-6.5	-4.8	-4.6	-4.6	-4.6	-4.6	-4.6	-5.5	-7.8	-7.8	-7.8	-7.8
ML2711	ML2711	3266780	3267100	-11.2	-9.6	-11.1	-11.8	-12.1	-13.8	-14.9	-15.4	-16.9	-18.8	-19.6	-21.1	-19.3	-18.4	-18.4	-18.4	-16.8	-16.8	-16.8	-16.8	-16.8	-13.9	-12.6	-12.6	-12.2	-12.2	-12.2	-12.2	-12.2	-10.1	-10.1	-10.1	-10.1	-7.2	-8.5	-10.4	-10.4	-10.4	-11	-11	-11	-11	-12.3	-12.3	-12.3	-13.1
Functional ORFs
ML0001	dnaA	1	1566	0	0	0	0	0	0	0	0	0	0	0	0	0	0	0	0	0	0	0	0	0	0	0	0	0	0	0	0	0	0	0	0	0	0	0	0	0	0	0	0	0	0	0	0	0	0
ML0002	dnaN	2081	3280	-17.6	-16.3	-15.6	-15.6	-15.6	-12.7	-11	-9.2	-9.2	-9.2	-7.9	-7.2	-6.6	-6.6	-6.6	-6.6	-6.6	-6.6	-6.6	-7	-9.1	-10.8	-10.8	-10.8	-10.8	-10.8	-10.8	-12.8	-12.8	-12.8	-13.2	-13.4	-13.4	-13.4	-13.4	-13.4	-12.3	-13.5	-13.5	-13.5	-13	-13.3	-13.9	-12.6	-11.1	-10.3
ML0003	recF	3281	4438	-5.5	-5.5	-5.5	-4.9	-4.9	-4.8	-4.8	-4.8	-4.9	-4.9	-4.9	-7	-8	-10.3	-11.8	-12.3	-12.3	-12.3	-12.3	-12.3	-12.3	-12.3	-12.3	-12.3	-12.3	-10.2	-9.3	-9.3	-9.3	-9.3	-8.1	-8.1	-7.9	-7.2	-7.2	-7.2	-7.2	-7.8	-7.8	-8.1	-10.1	-12	-13.3	-15.3	-15.3	-13.4
ML0004	ML0004	4435	5004	-7	-8.5	-8.5	-8.5	-8.5	-8.5	-9.6	-11.5	-12.8	-12.8	-12.8	-12.8	-12.8	-12.8	-12.8	-12.8	-11.9	-11.9	-11.9	-11.9	-11.4	-12.9	-12.9	-13	-13.7	-13.7	-13.7	-13.7	-12.4	-11.5	-13.8	-15.7	-14.6	-14.6	-14.6	-14.6	-14.6	-14.6	-14.6	-12.5	-12.5	-12.5	-9.6	-8.9	-8.9	-8.9
ML0005	gyrB	5229	7265	-9.5	-9.5	-9.5	-9.5	-9.5	-8.3	-8.3	-8.3	-8.3	-8.3	-8.3	-6.7	-5.5	-5.5	-5.5	-3.9	-6.1	-7.8	-10.1	-10.1	-10.1	-10.1	-10.1	-10.1	-10.4	-11.9	-14	-16.3	-16.3	-16.3	-16.3	-16.3	-16.3	-15.4	-13.1	-10.2	-10.2	-10.2	-8.5	-10.1	-10.1	-10.2	-12.5	-12.5	-12.5	-12.5
ML0006	gyrA	7318	11067	-3.9	-3.9	-4.8	-4.8	-4.8	-4.8	-4.8	-4.8	-4.8	-4.8	-4.8	-4.8	-4.8	-4.8	-4.8	-4.9	-4.9	-4.9	-6.2	-6.2	-6.2	-6.2	-6.2	-6.2	-6.2	-7.9	-7.9	-7.9	-8.2	-8.2	-8.2	-8.2	-8.2	-8.2	-9.1	-9.1	-9.1	-9.1	-9.1	-9.2	-9.2	-9.2	-8.9	-9.3	-8.5	-8.5
ML0007	ML0007	11195	12106	-6.4	-5.9	-5.9	-5.5	-6.2	-6.7	-6.7	-6.7	-7.5	-7.5	-7.5	-8.8	-8.8	-8.8	-8.8	-8.8	-8.8	-8.2	-7.7	-7.7	-7.7	-7.1	-6.2	-6.2	-7.8	-10.1	-10.1	-10.1	-10.1	-10.8	-10.8	-10.8	-11.5	-13.6	-15.3	-15.3	-15.3	-15.3	-16.6	-18.1	-18.1	-16.8	-15.5	-14.7	-14.1	-14.1
ML0008	ML0008	12856	13230	-10.4	-10.4	-9.6	-10.3	-9.9	-12.2	-13.7	-14.2	-14.2	-14.2	-13.1	-13.1	-13.1	-13.1	-13.1	-12.1	-12.1	-13.4	-13.4	-13.4	-13.4	-13.4	-13.4	-13.4	-11.9	-11.9	-11.9	-10.8	-9.1	-8.9	-8.9	-8.9	-7.4	-7.2	-7.2	-6.5	-4.8	-3.6	-3.6	-4.4	-4.4	-4.4	-4.4	-4.4	-4.6	-4.6
ML0009	ML0009	13775	13966	-7.9	-7.9	-5.8	-5.5	-5.7	-7	-7.7	-7.7	-7.7	-7.7	-7.7	-7.7	-7.7	-7.7	-7.7	-7.7	-6.9	-6.5	-6.5	-6.5	-6.5	-5.3	-6.9	-6.9	-6.9	-6.9	-7.9	-7.9	-7.9	-8.2	-8.2	-8.2	-8.2	-8.2	-8.2	-8.2	-8.2	-8.2	-8.2	-6.6	-6.1	-5.6	-5.6	-5.4	-5.4	-5.4
ML0011	ppiA	15993	16541	-10.8	-10.8	-10.8	-10.8	-10.8	-10.8	-10.4	-12.3	-13.6	-13.6	-11.3	-10.9	-10.9	-10.9	-10.9	-10.9	-10.9	-10.9	-10.9	-10.5	-10.5	-11	-11	-11	-11.4	-11.4	-11.4	-8.6	-8.6	-8.6	-9	-9	-9	-8.9	-8.9	-9.3	-9.3	-9.3	-9.3	-9.3	-9.3	-9.3	-7.2	-7.2	-7.2	-7.3
ML0012	ML0012	16566	16979	-8.6	-8.6	-8.6	-7.7	-6.8	-7.6	-8.9	-10.9	-10.9	-10.9	-10.9	-10.9	-8	-8.2	-9	-10.7	-10.7	-10.7	-10.7	-10.7	-12.7	-14	-14	-14	-14	-13.3	-13.3	-13.3	-13.6	-15.5	-15.5	-15	-15	-15	-14.5	-12.2	-10.9	-8.9	-7.3	-7.3	-7.3	-7	-6.7	-6.7	-6.7	-6.7
ML0013	ML0013	17134	17415	-7.2	-7.2	-6.8	-6.8	-6.8	-5.9	-5.9	-5	-5	-5	-5	-5.1	-5.1	-5.2	-5.2	-5.4	-5.4	-5.4	-5.4	-6.4	-6.4	-6.4	-6.4	-6.4	-6.4	-6.9	-8.7	-8.7	-8.7	-8.7	-8.9	-8.9	-8.9	-8.9	-8.9	-11.1	-11.1	-11.1	-11.1	-11.1	-11.1	-11.3	-9.6	-8.7	-8.7	-8.7
ML0015	pabA	18325	19023	-12.2	-12.5	-12.5	-12.5	-11	-10.1	-10.1	-10.1	-10.1	-10.1	-10.1	-8.6	-7.6	-8.2	-9.5	-9.5	-7.7	-7.7	-8.1	-9.6	-9.6	-9.6	-9.6	-12.1	-12.1	-12.1	-12.1	-12.1	-11.7	-10.7	-10.7	-10.7	-10.7	-8.3	-7.9	-7.9	-7.9	-7.9	-7.9	-7.2	-5.8	-5.8	-5.8	-6.9	-7.6	-9.3
ML0016	pknB	19001	20869	-8.4	-8.4	-10.8	-8.6	-8.6	-8.6	-8.6	-8.6	-8.6	-8.6	-8.6	-8.2	-8.6	-11.5	-11.5	-11.5	-11.5	-11.5	-11.5	-11.5	-11.5	-11.5	-11.5	-11.5	-11	-11	-11	-11	-8.1	-7.4	-7.4	-7.4	-7.4	-7.4	-7.1	-7.1	-7.5	-7.5	-7.5	-7.5	-9.6	-8.4	-8.4	-8.4	-8.4	-8.4
ML0017	pknA	20879	22192	-6.9	-8.9	-9.7	-9.7	-9.7	-11.4	-12.5	-14.2	-14.2	-14.2	-15.7	-15.7	-16.7	-15.4	-14.5	-14.6	-14.6	-13.1	-11	-11	-11	-11	-9.2	-9.1	-8.7	-8.7	-11.6	-11.6	-11.6	-11.8	-11.8	-11.8	-11.9	-13.1	-14.8	-14.8	-14.9	-16.4	-16.9	-18.8	-18.8	-16.5	-15.5	-15	-14	-12.7
ML0018	pbpA	22189	23667	-6	-6	-6	-6.7	-6.8	-8.3	-8.3	-8.3	-8.3	-9.3	-10.8	-10.8	-10.8	-10.8	-10.8	-10.8	-10.8	-10.8	-10.8	-10.8	-10.8	-8.2	-9.9	-9.9	-9.9	-9.9	-9.9	-10.9	-10.3	-10.3	-10.3	-10.3	-10.3	-11.5	-13.2	-13.2	-13.2	-14.5	-14.5	-14.8	-15	-15.2	-15.3	-13.8	-12.9	-12
ML0019	rodA	23664	25061	-8.3	-8.3	-8.3	-8.3	-8.3	-8.3	-7.1	-7.1	-7.1	-7.1	-7.1	-7.1	-7.1	-7.1	-7.1	-7.1	-7.1	-7.1	-7.1	-7.1	-9.5	-9.5	-9.5	-9.4	-9.4	-9.4	-9.4	-8.1	-10.2	-11.7	-11.7	-11.7	-11.7	-11.7	-11.7	-11.7	-11.7	-11.7	-11.7	-11.7	-11.7	-10.4	-8.3	-8.3	-8.3	-6
ML0020	ML0020	25058	26587	-12.5	-12.5	-12.5	-12.5	-12.5	-12.5	-10.2	-10.2	-9.3	-9.3	-9.3	-9.3	-9.3	-9.3	-9.3	-7.6	-7.6	-7.6	-7.6	-7.6	-6.7	-6.7	-6.9	-8.4	-8.9	-8.9	-8.9	-8.9	-8.9	-8.7	-8.7	-9.4	-9.4	-8.9	-8.9	-8.9	-10.4	-10.4	-10.4	-10.4	-8.7	-8.9	-10.4	-10.4	-10.4	-10.4
ML0021	ML0021	26584	27051	-11.1	-9.3	-9.2	-8.5	-8	-8	-8.7	-11	-13	-13	-13	-13	-13	-13	-10.9	-9.6	-8.1	-7.5	-9.1	-9.1	-9.1	-9.1	-9.1	-11	-12.7	-12.7	-12.7	-12.7	-14.5	-15.2	-17.5	-17.5	-17.5	-17.5	-17.5	-17.5	-17.5	-15.2	-13.5	-12.6	-11.7	-9.4	-9.4	-11.2	-12.7	-12.7
ML0022	ML0022	27173	28639	-6.5	-6.5	-6.5	-7.4	-8.6	-10.9	-10.9	-10.9	-10.9	-10.9	-10.9	-10.9	-9.4	-9	-9	-9	-9	-9	-9	-9	-9	-8.4	-8.4	-9.5	-7.7	-8.2	-8.2	-8.2	-8.2	-7.7	-7.7	-7.7	-7.7	-7.7	-7.7	-5.4	-4.7	-4.7	-4.7	-4.7	-5.6	-7.2	-7.2	-7.2	-7.2	-7.2
ML0023	ML0023	28954	29265	-6	-6	-7	-8	-9.3	-11.3	-12.6	-12.6	-12.6	-12.6	-12.6	-11.7	-11.3	-11.1	-11.1	-11.1	-11.1	-11.1	-11.1	-11.1	-9.8	-9.8	-9.8	-8.2	-8.2	-8.2	-8.1	-8.1	-8.1	-8.1	-8.1	-8.1	-8.1	-8.1	-7.7	-10.6	-10.6	-10.6	-10.6	-10.5	-10.5	-10.5	-8.2	-7	-8	-8
ML0024	ML0024	29775	30026	-5.6	-3.7	-3	-2.8	-4.7	-4.7	-4.7	-4.7	-6.1	-7.6	-8.3	-8.3	-8.3	-9.2	-10.4	-11.7	-11.7	-11.7	-11.7	-11.7	-11.7	-11.7	-11.7	-9.4	-9.4	-9.4	-9.4	-8.1	-6.1	-6.1	-7.3	-8.5	-8.5	-8.5	-7.2	-7.9	-7.9	-7.9	-7.9	-7.4	-7	-7	-7	-7	-7	-7
ML0025	ML0025	30293	30583	-12	-12	-12	-13.6	-13.6	-13.6	-13.6	-13.6	-11.3	-9.2	-9.6	-11.1	-9.5	-9.5	-9.5	-9.5	-9.5	-9.5	-9.5	-9.5	-9.5	-9.5	-9.5	-9.5	-9.5	-10.6	-10.6	-10.6	-10.6	-11.3	-11.3	-11.3	-11.3	-9	-8.7	-8.7	-8.6	-8.2	-8.2	-8.2	-8.2	-8.2	-9	-8.3	-8.3	-8.3
ML0028	ML0028	33100	33705	-6.9	-7	-7	-7	-7.3	-7.3	-7.3	-7.3	-7.3	-8	-8	-8.8	-8.8	-8.8	-8.8	-8.8	-8.8	-9.6	-8.9	-8.9	-8.9	-8.9	-8.9	-8.9	-8.9	-8.9	-8.9	-9.1	-9.1	-9.1	-7.5	-8.4	-9.1	-9.3	-11	-12.1	-13.8	-16.7	-18.6	-19.9	-21.9	-24.8	-23.9	-23.9	-23.9	-22.3
ML0029	ML0029	34033	34638	-9.3	-9.3	-9.3	-9.3	-9.3	-9.3	-9.3	-8.7	-8	-8	-6.5	-6.4	-6.4	-6.4	-6.4	-6.6	-7.9	-7.9	-7.9	-7.9	-7.9	-8.6	-11.5	-11.5	-11.5	-11.5	-11.5	-11.5	-11.5	-11.5	-11.5	-9.4	-7.7	-7.7	-8.5	-8.5	-8.5	-8.8	-9.8	-12.1	-14.1	-17	-17	-17	-17	-17
ML0030	ML0030	34750	35091	-14.5	-14.5	-14.5	-13.2	-11.2	-11.4	-11.2	-11	-11	-11	-11	-9.4	-8.9	-8.9	-8.9	-8.9	-6.6	-5.5	-6.8	-6.8	-6.7	-6.7	-6.7	-6.7	-6.7	-6.7	-6.7	-6.7	-6.7	-5.5	-5.5	-6.1	-5.1	-5.1	-5.1	-5.1	-5.1	-5.1	-5.1	-6.6	-6.6	-6.6	-6.6	-7.3	-7.3	-8.6
ML0031	ML0031	35287	36123	-16.2	-16.2	-16.2	-14.6	-14.1	-14.1	-14.1	-11.8	-8.9	-10.3	-10.3	-10.1	-11.2	-11.2	-11.2	-11.7	-11.7	-11.7	-11.7	-11.7	-11.7	-11.7	-11.1	-11.1	-11.8	-11.8	-11.8	-11.8	-11.8	-11.8	-11.8	-11.8	-11.8	-11.8	-10.5	-9.6	-9.6	-10.2	-10	-11.3	-12.8	-14.3	-14.3	-14.3	-14.3	-14.3
ML0032	leuS	36321	39239	-9.6	-9.6	-9.6	-9.6	-9.6	-9.6	-8.3	-8.3	-8.3	-8.3	-8.3	-8.3	-8.3	-8.9	-11.8	-11.8	-9.5	-9.4	-9.4	-9.4	-9.4	-9.4	-9.5	-9.5	-9.5	-9.5	-9.4	-8.5	-8.5	-7.2	-7.2	-4.9	-4.9	-4.9	-5.6	-5.6	-5.6	-5.6	-5.6	-5.6	-5.6	-5.6	-5.6	-5.6	-7.9	-7.9
ML0040	ML0040	49689	49946	-13.4	-12.2	-12	-12	-12	-12	-12	-10.5	-10.5	-10.5	-10.5	-9.2	-9.5	-9.5	-9.5	-9.5	-10.8	-10.8	-10.8	-10.8	-12	-12	-10.7	-9.9	-12.8	-12.8	-12.8	-12.9	-12.9	-11.9	-11.9	-10	-9.1	-9.1	-9.1	-9.1	-8.6	-8.6	-8.6	-8.6	-8.6	-8.2	-8.2	-8.9	-10.2	-10.2
ML0041	ML0041	50656	51996	-10.3	-10.3	-10.3	-10.3	-10.3	-10.3	-10.3	-10.3	-10.3	-10.3	-8.5	-7.7	-7.7	-7.7	-7.7	-7.7	-6.4	-6.4	-6.4	-7.7	-9.2	-9.2	-10	-10	-10	-11.4	-12.9	-14.4	-14.4	-14.4	-13.7	-13.7	-13.7	-13.7	-12.4	-11.3	-11.3	-13.4	-15.3	-14.6	-14.6	-13.1	-13.8	-13.8	-12.8	-12.8
ML0042	ML0042	51993	53396	-9.3	-9.3	-10.1	-10.1	-10.1	-10.1	-10.6	-10.6	-11.9	-13.4	-13.9	-13.9	-13.2	-11.9	-11.9	-11.9	-11.9	-11.9	-10.6	-8	-8	-8.7	-8.7	-8.7	-8.7	-8.7	-8.7	-8	-8	-9.7	-9.7	-7.4	-6.6	-6.6	-6.6	-5.3	-7	-7.4	-7.4	-7.4	-9	-11.9	-14	-16.3	-17.8	-17.8
ML0044	ML0044	54698	55039	-8.3	-7.4	-7.6	-7.7	-7.7	-7	-7	-7.4	-10.3	-10.3	-10.3	-10.3	-10.3	-10.3	-10.3	-10.3	-7.4	-6.4	-6.4	-6.4	-7.1	-8.8	-11.1	-11.1	-11.1	-11.1	-11.1	-11.1	-11.1	-12.3	-11.3	-11.3	-11.3	-11.3	-11.3	-11.3	-11.3	-10.4	-8.1	-6.5	-8	-8	-8	-8.7	-10.9	-13
ML0047	ML0047	58020	59558	-9.6	-9.6	-9.6	-9.6	-8.7	-8.7	-8.7	-8.7	-7.8	-7.8	-7.8	-7.8	-7.8	-7.8	-7.8	-7.2	-7.2	-7.2	-7.2	-7.2	-7.3	-7.6	-8.9	-8.9	-9.4	-9.4	-9.4	-10.3	-10.3	-11	-11.5	-11.5	-11.5	-11.5	-11.5	-11.6	-13.6	-11.3	-10.9	-9.9	-9.9	-9.9	-9.9	-7	-7	-7.3
ML0048	ML0048	59555	61315	-9.9	-8.2	-7.1	-5.5	-5.5	-4.9	-4.9	-4.4	-5.7	-5.7	-5.7	-6	-7.8	-7.8	-7.8	-7.8	-7.8	-7.8	-7.8	-7.8	-7.8	-7.8	-7.8	-7.8	-7.8	-8.7	-8.7	-8.7	-8.7	-9.2	-9.2	-9.7	-9.7	-9.7	-9.8	-10.4	-10.4	-10.4	-12.2	-15.1	-13.4	-12.5	-11.6	-9.3	-8.9	-8.9
ML0049	ML0049	61406	61693	-6.3	-6.3	-6.8	-6.8	-6.8	-7.2	-8.9	-11.8	-13.9	-13.9	-13.9	-12.4	-12.4	-12.4	-12.9	-12.8	-12.8	-12.8	-12.8	-12.8	-12.8	-12.8	-10.7	-9	-11	-11	-11	-11	-12.3	-14	-14	-14	-14	-14	-14	-14	-11.7	-10.3	-11.6	-13.9	-13.9	-12.6	-12.3	-11.7	-11.7	-11.7
ML0050	ML0050	61720	62022	-9.9	-9.3	-9.3	-9.3	-9.3	-9.3	-9.3	-9.3	-8.4	-8.7	-8.5	-8.5	-8.5	-8.5	-8.5	-8.5	-8.5	-8.1	-8.1	-8.1	-9.6	-9.6	-9.6	-9.9	-10.5	-10.5	-10.5	-12.6	-14.7	-14.7	-14.7	-12.4	-11.7	-11.7	-11.7	-9.4	-9.1	-9.1	-7.6	-7.6	-7.6	-7.6	-5.9	-6.7	-7.3	-9
ML0051	ML0051	62201	63109	-7.8	-7.8	-7.8	-5.7	-4.8	-4.8	-4.8	-3.6	-3.6	-3.6	-3.6	-4.7	-4.7	-4.7	-4.7	-5.5	-6.3	-6.3	-7	-9.9	-9.9	-9.9	-10.2	-11.7	-13	-13	-13.2	-13.2	-13.2	-13.2	-13.2	-14	-14	-14	-12.5	-12.5	-12.5	-12	-10.7	-7.8	-7	-9.7	-9.7	-9.7	-9.7	-9.7
ML0052	ML0052	63319	65112	-8	-6.7	-5.5	-5.9	-5.9	-5.9	-6.6	-6.6	-6.6	-7.5	-7.7	-7.7	-7.7	-7.7	-7.7	-7.7	-7.7	-9.5	-9.5	-9.5	-9.5	-9.5	-9.5	-9.5	-10.5	-11.8	-13.8	-13.8	-13.8	-13.8	-13.2	-13.2	-13.2	-12.7	-12.2	-10.9	-8	-7.3	-6.2	-7.5	-7.8	-7.7	-7.7	-7.7	-9.4	-9.4
ML0053	ML0053	65186	67420	-9.2	-9.2	-9.2	-8	-7.2	-7.2	-7.4	-9.5	-11.8	-13.8	-16.5	-16.5	-16.5	-16.5	-16.5	-16.5	-16.5	-15.2	-13.5	-12.7	-12.7	-12.7	-12.2	-12.2	-12.2	-9.4	-9.4	-9.4	-9.6	-9.6	-11	-12	-12	-12	-12	-12	-12	-12	-12	-12	-10.3	-10.3	-9.8	-8.8	-8.8	-8.3
ML0054	ML0054	67417	68862	-12.5	-12.5	-12.5	-10.8	-8.5	-7.4	-7.4	-7.4	-7.4	-7.4	-9.3	-9.3	-9.3	-9.3	-9.3	-9.3	-9.3	-6.4	-4.6	-4.2	-4.2	-4.2	-4.5	-5	-7.3	-7.3	-7.3	-8	-8	-8	-10.1	-12.2	-12.2	-12.2	-12.2	-12.2	-12.2	-12.2	-12.2	-11.3	-10.8	-9.8	-9.8	-9.9	-9.9	-9.9
ML0055	ML0055	68866	70587	-9.1	-9.1	-6.9	-6.9	-7.7	-7.7	-7.7	-8.6	-9.9	-9.9	-11	-13.1	-11.8	-11.8	-11.8	-11.8	-11.8	-11.8	-9.5	-7.8	-7.7	-7.7	-7.7	-7.7	-6.7	-6.7	-7.2	-7.2	-7.2	-7.2	-7.2	-7.2	-7.2	-7.2	-7.2	-7.2	-7.2	-7.2	-7.2	-7.2	-8.5	-8.5	-8.5	-10.4	-10.4	-10.4
ML0056	ML0056	70584	71093	-5.4	-5.3	-5.3	-5.3	-5.3	-5.3	-5.3	-4.6	-4.6	-4.6	-4.6	-4.6	-4.6	-4.6	-4.6	-4.6	-5.3	-5.3	-5.3	-5.8	-8.1	-11	-12.5	-12.5	-12.5	-12.5	-12.5	-15	-17.1	-17.1	-17.1	-17.1	-17.1	-17.1	-17.1	-14.8	-13.1	-12.5	-11.6	-11	-10.9	-10.2	-10.2	-10.2	-10.2	-10.2
ML0061	gltB	77709	82292	-8.3	-10.4	-10.4	-10.4	-10.4	-10.4	-9.9	-9	-8.2	-7.7	-7.5	-7.1	-8.6	-9.2	-10.9	-10.9	-10.9	-10.9	-10.9	-12.4	-10.6	-10.5	-10.5	-10.5	-10.7	-10.7	-10.7	-10.9	-10.9	-10.9	-10.9	-10.9	-10.9	-11	-12.7	-12.7	-12.7	-12.9	-14.9	-17.8	-17.8	-15.5	-14.8	-14.8	-14.8	-14.8
ML0062	gltD	82285	83751	-7.6	-7.6	-7.6	-7.6	-7.6	-8.9	-9.9	-9.9	-9.9	-9.9	-9.9	-9.8	-9.8	-9.8	-9.3	-11	-12.1	-12.1	-12.1	-12	-12	-12	-12	-12.2	-14.2	-17.1	-17	-17	-17	-17	-14.7	-11.8	-11.3	-11.3	-10.9	-10.9	-10.9	-10.9	-10.9	-10.2	-9	-11.3	-13	-14.3	-16.3	-17.6
ML0064	ML0064	85968	86612	-5.3	-5.3	-4.1	-3.8	-3.8	-3.8	-4	-4	-4.2	-5.1	-5.1	-5.1	-5.1	-5.1	-6.2	-7.7	-7.7	-7.7	-7.9	-7.9	-7.9	-8.1	-10.1	-11.4	-11.4	-11.4	-11.4	-11.4	-11.4	-11	-11	-11	-11	-11	-9.5	-8.2	-6.8	-6.8	-6.8	-6.7	-6.7	-6.7	-7.5	-8.1	-8.1	-8.1
ML0066	menG	88246	88719	-7.8	-7.8	-7.8	-7.8	-7.8	-7.8	-6.7	-5.5	-5.5	-5.5	-5.5	-5.5	-6.1	-6.1	-7	-7	-7	-7	-7.5	-7.5	-7.5	-7.5	-7.5	-7.5	-7.5	-7.5	-7.5	-6	-7.7	-9.7	-9.7	-9.7	-9.7	-9.7	-9.8	-10.9	-12.6	-12.6	-12.6	-12.6	-13.3	-14.8	-12.5	-11.6	-11.6	-11.6
ML0067	hns	88741	89106	-6.1	-6.1	-6.1	-6.1	-6.1	-6.1	-6.1	-6.1	-6.1	-6	-6	-5.1	-5.1	-5.1	-6.1	-6.3	-6.3	-6.3	-6.9	-6.9	-6.9	-7.6	-7.9	-10.2	-10.2	-10.2	-10.9	-11.6	-13.3	-13.3	-13.3	-13.3	-13.3	-13.3	-13.3	-14.9	-14.9	-14.4	-13.9	-11.6	-10.1	-9.6	-10	-12	-12	-11.2
ML0068	ML0068	89620	90336	-6.4	-6.4	-6.4	-6.4	-6.4	-6.4	-6.4	-6.4	-6.4	-6.4	-6.4	-6.2	-5	-5	-5.9	-6.7	-6.7	-6.9	-6.9	-6.9	-9.2	-9.2	-9.2	-9.2	-10.3	-10.3	-10.3	-11.4	-12.7	-12.7	-12.7	-12.7	-12.7	-12.7	-11.4	-11.3	-11.3	-10	-9.6	-9.6	-9.6	-9.6	-10.3	-13.2	-15.3	-15.3
ML0069	ML0069	90521	90919	-10.1	-11.6	-11.6	-11.6	-11.6	-11.6	-11.6	-11.6	-11.6	-11.6	-9.5	-9.1	-11.1	-12.4	-12.3	-12.3	-12.3	-12.3	-10.2	-10.2	-10.2	-10.2	-9.8	-11.6	-11.6	-11.6	-11.9	-11.9	-11.9	-13.1	-13.3	-13.3	-13.3	-13.3	-13.3	-13.7	-15.7	-15.7	-12.8	-11.1	-8.8	-6.3	-6.3	-6.3	-6.3	-6.3
ML0070	ML0070	91296	91559	-8.7	-7.2	-6.5	-5.6	-5.9	-5.9	-6.6	-6.6	-7.1	-7.1	-7.1	-7.1	-7.1	-7.1	-7.1	-7.1	-7.1	-7.1	-7.1	-5	-4.8	-4.8	-4.8	-4.8	-4.8	-4.8	-6.8	-8.3	-8.3	-8.3	-9	-10.7	-11.8	-11.8	-11.8	-12.3	-12.3	-12.3	-12.3	-13.3	-13.2	-14.2	-14.2	-13.4	-13.4	-13.4
ML0071	ML0071	91913	92446	-9.4	-9.4	-9.4	-9.1	-12	-12	-12	-12	-12	-12.4	-12.7	-12.7	-12.7	-13.4	-13.4	-13.9	-14.1	-13.9	-15.9	-18.2	-19.9	-19.9	-18.1	-16.8	-16.4	-16.4	-16.4	-16.4	-14.7	-13.6	-13.2	-13.2	-13.2	-11.9	-11.9	-11.9	-11.9	-11.9	-10.9	-10.9	-10.9	-11.6	-11.6	-10.1	-10.8	-12.9
ML0072	sodA	92647	93270	-10.2	-10.2	-10.2	-10.2	-10.2	-10.2	-10.2	-10.2	-8.7	-8.7	-8.2	-7.6	-7.6	-7.6	-7.6	-7.6	-7.6	-6.5	-6.1	-6.1	-7	-8.7	-8.7	-8.7	-10.4	-12.1	-12.1	-12.1	-12.1	-13.1	-13.1	-13.1	-13.1	-13.9	-15.4	-15.4	-16.6	-16.6	-14.3	-12.8	-12.3	-11.4	-9.1	-6.3	-6.2	-7.4
ML0073	ML0073	94092	95126	-5.6	-7.1	-7.1	-7.5	-9.2	-11.1	-11.1	-11.1	-11.1	-11.8	-11.8	-11.7	-11.7	-11.7	-10	-8.5	-8.5	-8.5	-9	-10.5	-10.5	-10.5	-10.5	-10.5	-10.5	-10.5	-10.5	-10.5	-10.5	-11.9	-13.8	-15.1	-16.6	-16.6	-16.6	-16.6	-16.6	-16.4	-18.5	-20.8	-18.5	-17.6	-17.6	-17.6	-17.6	-16
ML0074	glpQ	95132	95947	-11.4	-11.4	-11.4	-11.4	-11.4	-11.4	-9.1	-9.6	-9.6	-9.6	-10.7	-10.7	-10.7	-10.7	-10.7	-12.1	-14	-15.3	-17.3	-17.3	-17.3	-15.8	-15.5	-15.5	-14.5	-13.2	-12.5	-12.5	-12.5	-10.2	-9.9	-9.1	-9.1	-9.1	-9.1	-9.1	-8.4	-8.4	-8.4	-7.8	-7.8	-9.5	-12.4	-12.4	-11.4	-11.4
ML0078	pheA	98425	99393	-5.6	-6.6	-8.1	-8.1	-8.1	-9.3	-10.6	-10.6	-10.6	-10.6	-11.7	-11.7	-11.7	-11.7	-11.7	-11.9	-13.6	-14.9	-14.7	-14.7	-13.2	-13.2	-13.2	-11.7	-11.7	-11.7	-11.7	-9.8	-9.8	-9.8	-9.8	-9.8	-9.8	-9.8	-11.5	-11.5	-11.5	-11.5	-11.5	-11.5	-11.5	-13.1	-16	-16	-16	-13.7
ML0079	ML0079	99390	100085	-9.4	-9.4	-10.1	-10.1	-10.1	-9.1	-9.6	-12.5	-12.5	-10.2	-9.9	-9.9	-9.9	-9.9	-9.9	-10.3	-12.4	-14.7	-14.7	-13.8	-13.8	-13.8	-13.8	-11.5	-12	-12.1	-12.1	-12.1	-13	-15	-16.3	-15.9	-15.9	-15.9	-15.9	-15.9	-13.6	-10.7	-10.9	-11.1	-12.4	-12.4	-12.4	-11.9	-11.9	-11.9
ML0081	ML0081	100648	102000	-4.4	-4.4	-4.9	-4.9	-4.9	-4.9	-4.9	-4.9	-4.9	-4.9	-4.9	-6.2	-6.3	-7.1	-10	-10	-10	-10	-10.5	-8.2	-8.4	-8.4	-8.4	-8.4	-8.4	-8.4	-8.4	-8.4	-8.4	-9	-9.9	-9.9	-9.9	-9.9	-9.9	-9.9	-9.9	-9.9	-9.9	-8.3	-8.7	-8.7	-8.7	-8.7	-9.5	-9.1
ML0082	serS	102122	103375	-14.5	-14.5	-14.5	-14.5	-14.5	-13.2	-10.3	-8.5	-7.2	-8.8	-8.8	-8.8	-8.8	-8.8	-7.6	-7.6	-7.6	-7.6	-7.6	-7.6	-7.6	-5.9	-6.3	-6.3	-6.3	-6.3	-8	-8	-8	-9.1	-12	-12	-12	-12	-11.1	-10.2	-9.3	-9.3	-9.3	-9.1	-10.7	-10.7	-10.7	-10.7	-10.7	-10.7
ML0087	ML0087	109049	109822	-6.8	-6.8	-6.8	-6.8	-6.8	-6.8	-6.8	-6.8	-6.8	-6.8	-6.8	-5.8	-5.7	-5.7	-5.7	-5.7	-6.8	-6.8	-6.9	-9.2	-9.2	-9.2	-9.2	-9.2	-9.2	-9.2	-9.2	-10.9	-12.2	-12.2	-12.2	-12.2	-12.2	-12.2	-12.2	-9.9	-7	-6.2	-5.9	-6.2	-7.7	-7.7	-7.7	-7.7	-9.8	-11.8
ML0089	ML0089	110329	111174	-8.7	-9.5	-8.7	-8.5	-8.5	-8.2	-8.2	-8.2	-8.2	-8.2	-8.2	-8.2	-8.2	-8.2	-6.1	-5.9	-5.9	-5.9	-5.9	-5.9	-5.9	-6.8	-8.6	-8.6	-8.6	-8.6	-8.6	-10.2	-11.5	-11.5	-11.5	-12.4	-13.9	-13.9	-13.9	-13.4	-12.1	-10.3	-10.3	-10.3	-8.7	-8.7	-8.7	-8.7	-7.9	-7.9
ML0091	ML0091	113153	113863	-11.6	-11.1	-8.9	-7.9	-7.4	-7.4	-7.4	-7.2	-7.2	-7.2	-7.2	-7.2	-6	-6	-7.4	-9.7	-9.7	-9.7	-9.7	-9.7	-9.7	-9.7	-9.7	-9.7	-11.9	-11.9	-11.9	-11.9	-11.9	-12.2	-14.8	-16.7	-16.7	-16.7	-14.5	-16.7	-16.7	-16.7	-16.7	-16.2	-13.9	-11	-9.3	-8.7	-8.7	-8.7
ML0092	glf	114130	115371	-8.4	-8.4	-9.4	-10.5	-12.4	-12.4	-12.4	-12.4	-12.4	-12.4	-12.4	-11.5	-9.2	-8.3	-8.8	-8.8	-8.8	-8.8	-8.8	-8.8	-8.8	-8.8	-9.4	-11.7	-10.5	-10.4	-10.4	-10.4	-8.1	-7.9	-9.8	-9.8	-9.8	-8.3	-8.3	-8.3	-9.5	-9.5	-9.5	-9.5	-9.5	-9.5	-7.8	-8	-8	-8
ML0093	ML0093	115371	117302	-7.2	-7.2	-7.2	-7.2	-7.2	-7.7	-9.7	-11	-11	-11	-11	-10.8	-10.8	-10.8	-10.8	-10.8	-10.8	-10.8	-10.6	-10.6	-10.6	-10.6	-9.4	-9.4	-11.5	-11.5	-11.5	-11.5	-11.5	-11.5	-11.5	-11.5	-11.5	-11.5	-11.5	-10.2	-8.7	-8.2	-7.4	-8	-7.6	-7.6	-7.6	-7.3	-7.3	-7.3
ML0094	ML0094	117295	117873	-7.3	-7.3	-7.3	-7.3	-7.3	-7.3	-7.3	-7.3	-6.4	-6.4	-5.8	-5.8	-5.8	-5.8	-8.7	-8.7	-8.7	-8.7	-8.7	-8.7	-8.7	-8.7	-8.7	-8.7	-8.7	-8.7	-8.7	-8	-8	-8	-8	-8	-8	-8.5	-8.5	-9.3	-9.3	-9.3	-9.3	-9.3	-7.8	-7.2	-6.1	-6.1	-6.1	-6.1
ML0095	ML0095	117870	118778	-13.5	-13.5	-13.5	-13.5	-13.5	-13.5	-13.5	-11.2	-11.4	-11.4	-11.4	-8.5	-8.1	-9.1	-10.4	-10.4	-10.4	-10.4	-10.4	-10.4	-10.4	-10.4	-10.4	-10.4	-10.4	-10	-10	-11.1	-12.6	-12.6	-12.6	-11.6	-11.6	-11.6	-11.6	-11.6	-11.9	-10.4	-9.9	-9	-8	-8	-8	-8	-8	-7.3
ML0096	ML0096	118819	120768	-8.5	-8.5	-8	-7.6	-7.6	-7.3	-7.3	-8.4	-8.6	-8.6	-8.6	-8.6	-8.6	-8.6	-8.6	-8.2	-11	-11	-11	-11	-10.5	-10.5	-10.5	-10.5	-9.1	-9.1	-10.8	-12.7	-14	-16	-16	-16	-15.3	-15.3	-15.3	-15.3	-15.3	-15.3	-14.9	-12.7	-12.2	-12	-10.5	-9.8	-9.3	-9.3
ML0097	fbpA	121157	122149	-10.9	-10.9	-10	-7.7	-6.4	-6.1	-6.1	-4.9	-4.9	-4.9	-4.8	-2.8	-2.8	-2.7	-2.7	-4.1	-7	-8.7	-8.7	-8.7	-9.5	-9.5	-10.4	-10.4	-10.4	-10.5	-12.5	-12.5	-12.5	-12.5	-12.5	-12.5	-12.2	-12.2	-12	-12	-12	-12.4	-12.9	-12.9	-10.6	-9.1	-8.6	-7.7	-7.6	-8.7
ML0098	fbpC	122310	123215	-4.5	-4.5	-4.5	-4.5	-5.4	-5	-5	-5	-5	-5	-6.6	-6.6	-6.6	-6.4	-6.4	-6.4	-6.9	-6.9	-6.9	-6.9	-6.9	-6.9	-6.9	-7.8	-10.7	-12.5	-12.5	-12.5	-12.7	-12.7	-13.7	-13.7	-13.7	-13.7	-13.7	-13.7	-13.7	-12.8	-12.8	-12.8	-13.9	-13.9	-11.6	-10.9	-10.9	-11.5
ML0099	ML0099	123370	124380	-9	-9	-9.8	-9.8	-9.8	-9.4	-12.2	-12.2	-12.2	-12.2	-12.2	-12.2	-12.2	-12.2	-12.2	-11.2	-9.5	-8.2	-7	-7	-7	-6.7	-8.4	-10.7	-10.7	-10.7	-10.7	-13.6	-13.6	-13.6	-13.6	-13.6	-13.6	-13.6	-13.6	-13.6	-12.6	-12.6	-12.6	-11.6	-10.7	-10.7	-8.4	-8.4	-8.6	-8.6
ML0100	fadD32	124599	126506	-9.7	-9.7	-9.7	-9.7	-9.7	-10.3	-9.5	-10.8	-12.8	-12.8	-12.8	-12.8	-10.5	-9.8	-10.5	-10.5	-10.5	-8.3	-9.9	-9.9	-9.9	-9.9	-9.9	-9.9	-9.9	-9.9	-7.8	-7.8	-7.8	-7.6	-8.9	-8.2	-8.2	-8.2	-8.2	-8.2	-8.2	-9.5	-9.5	-9.5	-10.1	-10.1	-10.1	-10.8	-10.8	-11.5
ML0101	pks13	126518	131872	-11.8	-10.6	-10.6	-10.6	-10.6	-7.8	-7.8	-7.8	-7.8	-7.8	-7.9	-7.9	-7.9	-7.9	-7.9	-7.9	-7.9	-7.9	-5	-4.5	-4.9	-6	-6	-6	-6	-7.6	-7.6	-7.6	-7.6	-7.6	-7.6	-7.6	-7.6	-7.6	-8.7	-8.7	-9.2	-9.2	-9.1	-7.6	-7.6	-7.6	-7.2	-7.6	-7.6	-7.6
ML0102	accD4	131869	133422	-10.3	-10.3	-10.5	-10.5	-10.5	-10.5	-10.5	-9	-9	-9	-9	-9.6	-9.6	-9.6	-9.6	-10.5	-10.5	-11.4	-11.8	-14.1	-14.1	-14.1	-14.1	-11.8	-11.8	-11.8	-11.8	-11.8	-11.3	-11.5	-11.5	-11.5	-11.5	-11.5	-11.5	-10	-10	-10	-9.2	-8.7	-8.5	-6.2	-6	-6	-6.2	-7.7
ML0104	embB	136573	139824	-10	-10	-9	-9	-9	-9.2	-11.1	-11.1	-11.1	-10.9	-10.9	-10.9	-10.9	-10.9	-10.9	-11.2	-10.5	-10.5	-10.5	-10.5	-10	-10.4	-10.4	-10.4	-11.9	-11.9	-11.9	-11.9	-11.9	-11.4	-9.4	-10.1	-10.1	-10.1	-10.1	-10.1	-9.2	-9.2	-9.2	-9.2	-7.1	-8.2	-8.2	-8.2	-8.2	-8.2
ML0105	embA	139821	143156	-6.9	-6.9	-6.9	-6.9	-6.9	-6.9	-6.9	-7	-7	-7	-8.4	-8.4	-8.4	-8.4	-8.4	-8.4	-8.4	-8.4	-8.4	-6.7	-6.3	-6.3	-6.3	-6.3	-6.3	-5.2	-5.2	-6.3	-6.1	-6.1	-6.1	-6.1	-6.1	-6.1	-6.1	-7.4	-7.4	-7.4	-8.1	-8.1	-8.1	-8.1	-8.1	-8.1	-8.1	-8.1
ML0106	embC	144115	147327	-10.2	-11.7	-11.7	-11.7	-11.7	-11.7	-11.7	-11.7	-12.2	-14.2	-14.2	-14.2	-13.6	-14.6	-14.6	-14.3	-13.3	-12.8	-12.8	-12.8	-12.4	-11.1	-9.3	-8.4	-8.4	-8.4	-8.4	-7.2	-7.2	-7.2	-8	-9.2	-8	-7.5	-6.5	-6.5	-6.5	-6.7	-8	-10	-10	-10	-10	-10	-10	-10
ML0107	ML0107	147460	149358	-6.9	-6.9	-6.9	-6.9	-6.9	-6.9	-6.9	-6.9	-6.9	-6.9	-6.9	-7.4	-7.6	-7.6	-7.6	-7.6	-7.6	-7.6	-7.6	-7.6	-7.2	-7.2	-6.8	-6.8	-6.8	-6.8	-6.8	-6.8	-6.8	-5.7	-6.2	-6.3	-6.3	-6.3	-6.3	-6.3	-6.3	-6.3	-6.3	-6.3	-6.3	-6.3	-6.3	-6.3	-6.3	-6.3
ML0108	ML0108	149361	150125	-11	-11	-11	-11	-11	-9.7	-6.8	-7	-7	-8.5	-8.5	-8.5	-8.5	-8.5	-8.5	-8.5	-8.5	-8.5	-8.5	-7.6	-7.6	-7.6	-8.2	-8.2	-8.2	-9.1	-10.4	-11.1	-11.1	-11.1	-11.1	-11.1	-11.1	-11.1	-11.1	-11.1	-8.2	-7.3	-7.3	-8.2	-9.9	-9.9	-9.9	-9.9	-9.9	-11.8
ML0109	ML0109	150128	151510	-10.1	-10.1	-10.1	-10.1	-7.8	-6.9	-6.9	-6.9	-6.9	-6.9	-5.8	-5.9	-5.9	-5.9	-5.9	-5.9	-6.7	-8.5	-8.5	-8.5	-8.5	-9.4	-10.7	-10.7	-10.7	-9.3	-9.3	-9.3	-9.3	-9.3	-9.3	-8.4	-6.9	-6.9	-6.9	-4.1	-4.1	-4.6	-4.6	-4.6	-5.9	-5.9	-5.9	-5.9	-5.9	-5.9
ML0110	ML0110	151578	151949	-8.7	-8.7	-9.4	-9.4	-9.4	-7.7	-7.7	-7.7	-7	-8.6	-10.6	-10.6	-10.6	-10.6	-9.4	-9.4	-9.4	-9.4	-9.4	-9.4	-9.3	-9.3	-9.3	-9.3	-9.3	-9.3	-8.9	-8.9	-8.3	-8.3	-8.3	-8.3	-8.3	-8.3	-8.3	-8.3	-8.3	-8.3	-8.9	-8.9	-9.5	-9.5	-9.6	-9.9	-9.4	-7.1
ML0112	ML0112	152783	153613	-4.8	-4.8	-4.8	-4.8	-5.2	-7.2	-7.2	-7.2	-7.2	-7.2	-7.2	-7.2	-7.2	-6.8	-6.8	-6.8	-6.8	-8.3	-8.3	-9.7	-12.6	-12.6	-12.6	-12.6	-12.6	-14.9	-16.9	-16.9	-16.9	-16.9	-16.9	-16.9	-16.9	-16.9	-16.4	-14.1	-11.4	-10.9	-8.6	-7.3	-6.4	-6.4	-6.4	-5.7	-5.7	-5.7
ML0113	rfbE	153663	154514	-9.1	-10.9	-10.9	-10.9	-10.9	-10.9	-10.3	-10.3	-8.7	-10.7	-10.7	-10.7	-10.7	-10.7	-10.7	-10.7	-10.7	-10.7	-12.6	-12.2	-12.2	-12.2	-12.2	-12.2	-12.2	-12.2	-12.2	-10.1	-10.1	-10.1	-9.9	-9.9	-9.9	-9.9	-10.2	-10	-10	-10	-10.4	-12.4	-10.3	-10.3	-10.3	-10.3	-10.3	-12.2
ML0114	ML0114	154576	155394	-9	-9	-10.2	-12.5	-14	-14	-13.5	-13.5	-13.5	-13.5	-12.6	-10.3	-8.7	-8.7	-8.7	-11	-11	-11	-9.1	-8.2	-8.2	-8.2	-7.6	-7.6	-7.6	-7.8	-9.3	-9.3	-9.3	-9.3	-9.3	-9.3	-8.7	-8.7	-8.7	-8.7	-9.8	-11.3	-11.3	-11.3	-10.5	-10.5	-10.5	-11.3	-13.8	-13.8
ML0115	ML0115	155413	155937	-9.4	-9.4	-9.4	-9.4	-9.4	-9.4	-9.4	-9.4	-8.1	-8.1	-8.1	-8.1	-8.1	-8.1	-8.1	-8.1	-8.1	-8.7	-10.5	-10.5	-10.5	-10.5	-9.3	-10.9	-13	-13	-13	-13	-13	-14	-14	-14	-14	-14	-13.1	-12.2	-9.9	-7.8	-7.8	-7.8	-7.8	-7.8	-7.8	-7.8	-7.8	-7.8
ML0116	ML0116	155965	157929	-10.3	-10.3	-10.3	-7.4	-6	-7.6	-9	-9	-9	-9	-10.6	-10.6	-12.7	-15	-15	-15	-15	-15	-14.5	-13	-13	-13	-13	-10.7	-8.1	-8.1	-9.6	-11.1	-12.6	-12.6	-12.6	-12.6	-10.3	-8.6	-7.7	-7.7	-7.7	-7.7	-7.7	-8.7	-8.7	-10.5	-10.5	-10.5	-10.5	-10.5
ML0117	ML0117	158056	159252	-8.1	-6.4	-5	-5	-5	-5.1	-5.1	-5.1	-6.4	-7.9	-7.9	-7.9	-7.9	-7.9	-7.9	-7.4	-7.4	-7.4	-7.4	-7.4	-7.4	-7.4	-7.4	-8.4	-10.5	-12	-12	-12	-12	-12.3	-14.3	-12.9	-12.9	-12.9	-12.9	-12.9	-12.9	-12.9	-12.9	-12.9	-10.6	-7.7	-7.2	-7.2	-5.6	-8.4
ML0118	ML0118	159249	160259	-4.8	-3.6	-3.6	-3.6	-3.6	-6.1	-7.8	-7.8	-7.8	-7.8	-7.8	-7.8	-7.8	-7.9	-10.8	-10.8	-10.8	-10.8	-11.7	-13.2	-13.2	-13.2	-13.2	-12.3	-12.2	-12.2	-12.2	-12.2	-12.2	-12.2	-11.7	-11.2	-9.1	-7.8	-5.3	-5.3	-5.3	-5.3	-4.8	-4.9	-5.4	-5.4	-5.4	-5.4	-5.4	-5.6
ML0119	lipE	160495	161730	-6.6	-7.8	-9.7	-9.7	-9.7	-9.7	-10.4	-10.9	-10.9	-10.9	-10.9	-10	-8.5	-8.5	-8.5	-7.2	-6.4	-8.7	-8.7	-8.7	-8.7	-10.5	-10.5	-10.5	-10.7	-10.7	-11.7	-12.8	-13.8	-13.8	-13.8	-13.8	-12.5	-11.6	-10.9	-10.9	-9.4	-9.4	-9.4	-8.1	-8.9	-8.9	-8.9	-8.9	-8.9	-8.9
ML0120	echA1	161741	162577	-6.9	-6.2	-4.7	-6.7	-6.7	-6.7	-6.7	-6.7	-6.7	-6.7	-6.7	-6.7	-6.7	-6.7	-7.7	-7.7	-7.7	-7.7	-7.7	-7.7	-7.7	-6.7	-6.7	-6.7	-6.5	-6.5	-7.3	-7.3	-7.3	-7.3	-7.3	-7.3	-7.3	-7.3	-7.3	-7.3	-8.5	-9.8	-9.8	-9.8	-9.8	-9.8	-9.6	-9.6	-9.6	-9.6
ML0121	ML0121	163770	164039	-10.8	-11.8	-11.8	-11.8	-11.6	-11.6	-11.6	-11.6	-11.6	-9.5	-9.5	-9.5	-6.6	-7.1	-9	-9	-9	-9	-11.2	-11.2	-9.3	-9.3	-9.3	-9.3	-9.3	-9.3	-9.3	-8.3	-9.1	-9.1	-11	-11	-11	-11	-10.6	-9.6	-9.6	-9.6	-9.6	-9	-10.5	-10	-8.6	-8.6	-8.6	-8.6
ML0124	ML0124	166949	167389	-11.8	-10.9	-10.9	-10.9	-10.9	-9.4	-9.4	-11.5	-11.8	-13.1	-13.1	-13.1	-13.1	-13.1	-13.1	-13.1	-13.1	-13.1	-10.2	-9.6	-9.6	-8.4	-8.4	-8.4	-8.4	-8.4	-8.4	-8.4	-7.1	-6.8	-6.8	-6.8	-6.8	-6.8	-6.8	-7.3	-5.7	-7.3	-8.8	-9.3	-9.3	-9.3	-9.3	-9.3	-9.3	-9.3
ML0125	ML0125	167598	168914	-12.3	-12.3	-12.3	-12.3	-12.3	-12.3	-12.3	-12.3	-12.3	-13.3	-13.3	-11	-10.3	-10.3	-10.3	-7.9	-7.4	-6.1	-5.5	-5.5	-5.5	-5.5	-5.5	-5.5	-8	-8	-9.6	-11.6	-11.6	-11.6	-11.6	-11.6	-11.6	-12	-13.5	-12.9	-12.9	-12.9	-12.9	-13.9	-13.9	-13.9	-13.9	-13.9	-13.9	-14.4
ML0126	ML0126	169585	170406	-7.8	-7.8	-7.8	-8	-8.5	-8.5	-8.5	-8.5	-9.1	-11	-11	-11	-11.5	-11.7	-10.4	-9.2	-9.2	-9.2	-9.2	-9.2	-9.2	-6.3	-8.7	-10.4	-12.7	-12.7	-12.7	-12.7	-14	-14	-14.8	-15.6	-15.6	-15.6	-15.6	-15.6	-15.6	-13.9	-14.3	-13.4	-11.2	-10.3	-11.8	-11.8	-11.8	-11.8
ML0127	ML0127	170662	171351	-9.4	-9.4	-9.4	-9.4	-9.4	-9.4	-9.4	-6.5	-6.5	-6.5	-6.5	-6.7	-6.7	-6.7	-6.7	-6.7	-6.7	-6.7	-7.2	-7.2	-7.2	-8.7	-8.7	-10.2	-10.2	-10.7	-11.5	-13.2	-12.7	-12.7	-12.7	-12.7	-12.7	-12.7	-12.9	-12.9	-12.9	-12.9	-14	-14	-14	-15	-12.7	-12.3	-12.3	-12.3
ML0128	ML0128	171616	172923	-12.3	-12.3	-12.3	-12.3	-12.3	-12.3	-12.3	-12.3	-12.3	-13.3	-13.3	-11	-10.3	-10.3	-10.3	-7.9	-7.4	-6.1	-5.5	-5.5	-5.5	-5.5	-5.5	-5.5	-8	-8	-9.6	-11.6	-11.6	-11.6	-11.6	-11.6	-11.6	-12	-13.5	-12.9	-12.9	-12.9	-12.9	-13.9	-13.9	-13.9	-13.9	-13.9	-13.9	-14.4
ML0129	ML0129	173170	174426	-13.5	-13.5	-13.5	-12.6	-10.3	-9.1	-9.1	-9.1	-9.1	-9.1	-9.1	-6.8	-6.3	-6.3	-6.3	-6.3	-6.3	-6.3	-7.1	-7.1	-7.1	-7.1	-7.7	-7.7	-8.2	-9	-9	-9.3	-10.4	-10.6	-11.9	-11.9	-11.9	-11.9	-11.9	-10.4	-8.3	-9.2	-9.2	-9.6	-11.9	-11.9	-11.9	-11.9	-11.9	-11.9
ML0130	ML0130	174466	175278	-7.8	-10.7	-10.7	-10.7	-10.7	-10.7	-10.7	-10.7	-10.1	-10.1	-10.1	-10.1	-10.1	-10.1	-9.3	-9.3	-9.3	-7.2	-7.1	-7.1	-6.6	-6.6	-6.8	-6.8	-7.5	-7.5	-6.6	-6.2	-6.2	-6.2	-6.2	-6.2	-6.2	-6.2	-6.2	-6.2	-6.6	-6.6	-6.6	-6.6	-6.6	-6.6	-6.6	-6.6	-6.6	-6.6
ML0131	ML0131	175441	176589	-5.1	-7.4	-8.9	-10.4	-10.4	-10.4	-10.4	-10.4	-10.4	-9.5	-9.5	-9.5	-9.5	-7.7	-6.8	-6.8	-6.8	-6.5	-6.5	-7.5	-8.8	-8.8	-8.8	-8.8	-8.8	-8.8	-9.2	-10.9	-10.9	-12.1	-13.4	-13.4	-12.1	-10.6	-10.6	-10.6	-11.4	-10.9	-9.6	-8.3	-8.3	-8.3	-8.3	-8.2	-8.2	-8.2
ML0132	fadD29	177170	179212	-9.4	-9.4	-7.9	-7.9	-7.9	-7.1	-7.1	-7.1	-7.1	-7.1	-4.9	-5.3	-5.3	-5.3	-6.1	-6.1	-6.2	-8	-8	-8	-8	-8	-9.2	-10.5	-10.5	-10.6	-12.6	-12.1	-12.1	-12.1	-12.1	-12.1	-12.1	-10.6	-9.3	-7.8	-7.1	-6.6	-6.6	-6.6	-6.6	-7.8	-7.8	-7.8	-6.8	-6.8
ML0133	ML0133	179256	179888	-8.7	-7.2	-7.2	-7.2	-7.2	-7.2	-6.3	-6.3	-6.3	-7.6	-10.5	-12.6	-12.6	-12.6	-12.6	-12.6	-12.6	-12.6	-13.4	-13.4	-13.4	-13.4	-12.1	-9.2	-8.2	-8.2	-8.2	-7.5	-7.4	-7.4	-8.7	-8.7	-8.7	-8.7	-9	-9	-9.9	-11.5	-11.5	-11.5	-12.2	-11.4	-10.1	-9.7	-9.7	-9.7
ML0134	fadD22	180027	182150	-8.1	-8.1	-8.1	-8.1	-8.1	-8.5	-8.5	-6.2	-5	-4.5	-6.6	-8.1	-8.1	-8.1	-8.1	-8.5	-9	-9	-10.4	-12.5	-14	-14.7	-15.2	-15.2	-13.5	-13.7	-16	-17.9	-17.9	-16.6	-15.9	-15.9	-15.9	-15.9	-14.9	-13.6	-11.5	-11.5	-11.5	-8.6	-7.6	-7.8	-7.8	-7.8	-7.8	-7.8
ML0135	ML0135	182173	188484	-6.5	-6.5	-6.5	-6.5	-6.5	-6.5	-6.5	-6.5	-6.5	-6.5	-6.5	-5.9	-5.9	-5.9	-5	-6.5	-7.3	-7.8	-10.1	-10.1	-10.1	-10.8	-10.8	-10.8	-10.8	-10.8	-10.8	-10.8	-11.3	-11.3	-12.5	-13.4	-13.4	-12.9	-10.6	-8.9	-8.5	-7.8	-7.5	-7.5	-6.3	-6.3	-6.5	-6.4	-6.4	-6.4
ML0136	lppX	188551	189252	-6.2	-6.3	-8.3	-11.2	-11.2	-11.2	-11.2	-11.2	-11.2	-11.2	-11.2	-11.2	-9.8	-7.6	-7.6	-7.6	-7.2	-7.2	-7.2	-7.2	-9.6	-11.4	-11.4	-11.4	-11.4	-11.8	-11.8	-13.6	-15.6	-15.6	-15.6	-15.6	-13.3	-12.9	-12.9	-12.9	-12.9	-11.2	-8.9	-7.4	-9.1	-9.1	-9.1	-9.1	-9.1	-10.1
ML0138	fadD28	192013	193752	-8.3	-7.2	-6.9	-7.1	-7.1	-6.8	-6.8	-6.8	-6.8	-6.8	-6.8	-6.8	-8.1	-9.6	-11.1	-11.1	-11.1	-11.8	-13.3	-13.3	-13.3	-13.3	-13.3	-13.3	-11.2	-11.2	-11.2	-11.2	-11.2	-11.2	-11.2	-11.2	-10.5	-8.8	-6.4	-6.4	-5.7	-5.7	-5.7	-5.7	-5.7	-5.7	-5.4	-5.4	-6.6	-8.7
ML0139	mas	194221	200571	-13.2	-10.3	-8.5	-9.1	-10.4	-11.9	-12.4	-12.4	-12.4	-12.4	-12.4	-12.4	-12.4	-11.1	-8.2	-8.2	-8.2	-8.3	-8.3	-8.3	-9.6	-11.4	-11.4	-11.4	-11.4	-11.7	-11.7	-12.7	-12.7	-14.2	-14.2	-14.2	-14.2	-11.9	-11.5	-11.5	-11.5	-9.8	-7.8	-8.3	-8.3	-8.3	-9.2	-9.2	-9.2	-9.2
ML0141	ML0141	202307	202561	-10.8	-10.8	-10.8	-10.8	-11.4	-11.4	-13.6	-13.7	-14.5	-14.5	-14.5	-12.2	-10.9	-9.4	-8.6	-8.6	-9.4	-9.4	-9.4	-9.4	-11.5	-11.5	-11.5	-11.5	-11.5	-11.5	-11.5	-9.2	-7.5	-7.1	-7.1	-7.1	-7.1	-7.1	-5.3	-5.3	-5.3	-5.3	-5.3	-5.3	-5.3	-4.3	-4.3	-4.3	-5.7	-7.2
ML0142	ML0142	204363	204611	-6.7	-6.7	-6.7	-6.7	-6.7	-6.7	-6.7	-6.7	-5.8	-6.1	-6.9	-8.1	-10.1	-10.1	-9.9	-9.9	-9.9	-9.8	-11.1	-13	-13	-13	-13	-13	-13	-11.4	-11.4	-11.4	-11.4	-11.4	-9.3	-9.3	-9.3	-9.3	-7.6	-6.5	-6.2	-6.2	-6.2	-8.5	-8.5	-8.5	-8.5	-8.5	-8.5	-8.5
ML0143	ML0143	204890	204988	-5.4	-5.4	-5.4	-5.4	-5.4	-5.4	-5.4	-5.4	-5.4	-5.4	-5.4	-5.3	-5.3	-5.3	-5.3	-5.3	-5.3	-5.3	-5	-5	-5	-5.2	-5.2	-5.2	-5.5	-6	-6	-7.5	-8.1	-8.1	-10.2	-10.2	-10.2	-10.9	-10.9	-10.9	-10.9	-10.9	-10.9	-8.6	-7	-7	-7	-7	-5.7	-5.7
ML0144	ML0144	205253	206396	-8.1	-8.1	-6.3	-6.2	-6	-6	-6	-7.2	-7.2	-7.7	-9	-9	-10	-10	-11	-11.1	-11.1	-11.2	-11.2	-11.6	-13.1	-13.3	-13.1	-13.1	-13.1	-13.1	-11.6	-10.3	-7.7	-7.7	-9.2	-12.1	-12.1	-12.1	-12.1	-12.1	-12.1	-12.1	-9.9	-9.9	-9.9	-9.9	-8.8	-8.8	-8.8	-8.8
ML0145	ML0145	206601	206740	-11.2	-9.1	-9.1	-11.1	-11.1	-12.2	-12.2	-12.2	-12.2	-11.6	-13.2	-13.2	-13.2	-13.2	-13.2	-10.3	-9.2	-8.2	-8.2	-8.6	-8.6	-9	-10.1	-10.1	-10.1	-11	-12.3	-12.3	-12.3	-12.3	-12.3	-10.6	-10.1	-8.6	-8.6	-8.6	-8.6	-8.6	-9.3	-11.2	-11.2	-11.2	-11.2	-11.2	-11.4	-12.4
ML0150	pgi	211150	212814	-8.5	-8.5	-8.5	-8.5	-8.5	-8.5	-6.5	-6.1	-6.1	-6.1	-6.1	-6.1	-6.1	-6.9	-6.9	-6.9	-6.9	-6.9	-6.9	-6.9	-7.2	-7.2	-7.2	-7.5	-7.5	-8.7	-8.7	-8.7	-8.7	-8.7	-10.3	-10.2	-10.2	-10.2	-9.2	-9.2	-10.8	-10.8	-10.8	-10.5	-9.2	-7.5	-7.5	-7.5	-7.5	-7.5
ML0151	ML0151	213175	213492	-11.1	-11.1	-11.1	-11.1	-11.1	-11.1	-11.1	-11.1	-9.4	-8.8	-8.8	-8.6	-8.6	-8.6	-8.6	-8.6	-8.6	-7.1	-7	-6.9	-8.7	-8.7	-8.7	-8.7	-8.7	-9.3	-9.3	-9.3	-10.5	-12.2	-12.2	-12.2	-12.2	-12.2	-12.2	-12.2	-11.7	-9.4	-8.1	-8.9	-11.2	-11.2	-11.2	-11.2	-11.2	-11.2
ML0152	ML0152	214001	214189	-7	-9	-10.3	-10.3	-10.3	-10.3	-10.3	-10.3	-10.3	-10.3	-10.3	-10.3	-10.3	-10.3	-8.5	-7.7	-7.7	-9.2	-11.2	-14.1	-14.1	-14.1	-14.1	-14.1	-14.1	-14.1	-14.1	-12.4	-10.9	-10.9	-10.9	-9.2	-9.2	-10.8	-10.8	-10.8	-10.6	-12.2	-13.5	-13.5	-13.5	-15.6	-15.6	-15.1	-14.1	-14.1
ML0153	uvrD	214272	216608	-15	-15	-15	-15	-15	-13.5	-13.5	-13.5	-13.5	-12.2	-12.2	-12.2	-9.3	-9.7	-9.7	-9.7	-9.7	-9.7	-9.7	-9.7	-9.7	-9.7	-9.8	-8.1	-8.1	-8.1	-8.1	-8.2	-9.7	-9.7	-9.7	-7.8	-7.8	-7.8	-7.9	-7.9	-8.7	-7.9	-7.9	-7.9	-8.2	-8.2	-8.2	-6.5	-6.4	-6.4
ML0154	ML0154	217160	218161	-14	-14	-14	-13.6	-13.6	-13.6	-13.6	-13.6	-12.7	-13.5	-14.6	-14.6	-14.6	-14.6	-14.6	-14.6	-14.6	-14.6	-12.3	-10.6	-10.6	-10.6	-9.3	-9.3	-9.3	-9.3	-8	-8	-7	-7	-7	-7	-7	-5.3	-5.3	-5.3	-5.3	-5.3	-5.3	-6.8	-7.1	-7.1	-7.1	-7.1	-7.1	-7.6
ML0155	sucC	218458	219639	-8.1	-8.1	-8.1	-8.1	-8.1	-8.1	-8.1	-8.1	-7.4	-6.2	-6.7	-6.7	-6.7	-6.7	-6.7	-6.7	-6.7	-6.7	-6.7	-6.7	-6.7	-6.7	-6.7	-6.7	-7.2	-7.2	-7.2	-7	-7	-9.8	-9.8	-10.3	-10.3	-10.3	-10.3	-10.3	-9.9	-9.9	-8	-7.9	-7.9	-7.9	-8	-8	-8	-7.2
ML0156	sucD	219659	220561	-8.5	-8.7	-11.6	-11.6	-12.5	-12.5	-10.8	-10.8	-11.3	-11.3	-11.3	-11.3	-11.3	-11.3	-9.6	-8.7	-10.4	-10.4	-10.4	-10.4	-11.7	-13.4	-13.4	-13.4	-13.4	-13.4	-13.4	-13.4	-13.6	-13.6	-11.9	-11	-10.1	-7.8	-7.7	-7.7	-7.7	-7.9	-9	-9.5	-10	-10	-10	-12.1	-10.4	-9.9
ML0158	ML0158	221657	222601	-5.4	-5.4	-5.4	-5.8	-5.8	-7.4	-10.3	-12.4	-12.4	-12.4	-12.4	-12.4	-12.4	-12.4	-12.4	-10.9	-8.8	-8.8	-8.8	-7.8	-7.8	-7.8	-7.8	-8.2	-8.3	-8.3	-8.3	-8.3	-10.1	-12.1	-12.1	-12.1	-12.1	-12.1	-12.1	-12.1	-12.1	-12.1	-12.1	-10.8	-7.9	-6.4	-7.4	-7.4	-7.4	-7.4
ML0159	ML0159	222650	223942	-8.7	-8.7	-9.4	-11.4	-12.7	-10.7	-10.7	-10.7	-10.7	-10.7	-10.7	-10.7	-10.7	-10.7	-10.7	-8.9	-7.6	-9.1	-10.3	-12.6	-12.6	-11.3	-11.3	-11.3	-11.3	-9.8	-9.4	-9.4	-9.4	-9.4	-9.4	-9.4	-9.4	-10.8	-12.3	-12.3	-12.3	-12.3	-11	-10.6	-10.6	-10.6	-10.6	-12.1	-12.3	-13.6
ML0160	purN	223972	224619	-9.4	-9.6	-11.6	-11.6	-11.4	-11.4	-11.4	-11.2	-8.9	-8.2	-8.2	-8.2	-7	-8.7	-8.7	-7.4	-7.4	-7.4	-7.4	-7.4	-6.4	-6.4	-6.4	-6.4	-6.4	-5.5	-5.5	-5.5	-5	-5	-5.9	-5.9	-5.9	-5.9	-5.9	-5.9	-7	-7	-7.1	-7.1	-7.1	-7.5	-9.4	-9.4	-9.4	-10.1
ML0161	purH	224616	226199	-9.8	-8.4	-8.4	-8.9	-8.9	-8.9	-8.9	-8.9	-8.9	-7.7	-9.4	-9.4	-10.2	-10.2	-10.2	-10.2	-7.9	-7.1	-7.1	-6.9	-8.7	-8.7	-8.7	-8.7	-8.7	-9	-11.1	-11.1	-11.1	-11.1	-11.1	-11.1	-11.1	-11.1	-11.1	-9.4	-8.5	-8.5	-8.9	-10.4	-10.4	-10.6	-10.6	-10.6	-10.8	-12.8
ML0162	ML0162	227008	227286	-7.2	-7.2	-7.2	-7.2	-7.2	-7.2	-7.2	-7.2	-7.2	-7.5	-9.1	-9.1	-9.6	-11.1	-11.1	-11.1	-11.1	-11.1	-11.1	-11.1	-10.2	-10.2	-8.7	-8.7	-8.7	-8.7	-7.4	-7.4	-7.4	-5.9	-4.3	-4.3	-3.2	-5.2	-6.7	-7.4	-7.9	-7.9	-7.9	-8.1	-8.1	-9.1	-9.1	-9.5	-12	-12
ML0169	ML0169	234932	235534	-7.9	-9.9	-12.8	-12.8	-10.5	-9.6	-9.6	-9.6	-9.6	-9.6	-9.6	-9.6	-9.6	-9.6	-9.3	-9.3	-9.3	-9.3	-7.2	-7	-8	-8	-8.9	-8.9	-8.9	-8.9	-8.9	-8.9	-8.9	-8.9	-9.1	-10.8	-11.9	-11.9	-11.9	-13.4	-15.4	-15.4	-15.4	-15.4	-15.4	-15.4	-15.4	-15.4	-15.9	-15.9
ML0173	rpmF	240237	240410	-6.4	-6.4	-6.4	-6.4	-6.4	-6.4	-6.4	-6.4	-6.4	-6.4	-6.4	-6.4	-6	-5.3	-5.3	-5.3	-7	-7.4	-9.7	-9.7	-9.7	-9.7	-10.4	-10.4	-10.5	-10.7	-13.6	-14.4	-14.4	-14.4	-14.4	-14.4	-14.4	-13.9	-13.2	-14.5	-15.8	-14.3	-14.3	-14.3	-12	-10.5	-9.2	-7.1	-7.1	-7.1
ML0174	ML0174	240531	241217	-10.1	-10.1	-10.1	-8.6	-8.6	-8.6	-6.9	-6.3	-6.3	-6.3	-6.3	-6.3	-8.9	-10.8	-10.8	-10.4	-10.4	-10.4	-12	-12	-12	-12	-12	-12	-12	-12	-9.7	-8.6	-8.6	-8.6	-8.6	-8.6	-8.6	-8.1	-6.6	-6.6	-7.4	-7.4	-7.4	-7	-7	-7	-7	-7	-6.3	-7.8
ML0175	ML0175	241217	242776	-8.3	-7.2	-7.6	-7.6	-7.6	-8.9	-8.9	-8.9	-8.9	-8.9	-8.9	-8.9	-8.9	-8.9	-8.9	-9.1	-7.8	-7.7	-7.6	-9.6	-9.6	-9.6	-9.6	-9.6	-11.7	-12.3	-12.3	-12.5	-14.4	-14.4	-14.4	-14.4	-14.4	-13.5	-13	-11.7	-8.8	-7.8	-8.2	-9.5	-11	-11.5	-11.5	-11.5	-11.5	-11.5
ML0176	ML0176	243054	244202	-8	-8	-8	-8	-8	-8.6	-9.3	-9.3	-9.3	-10.4	-11.7	-11.7	-11.4	-11.4	-11.4	-11.4	-11.4	-11.4	-12.6	-12.6	-12.6	-11.3	-11.3	-11.3	-11.2	-11.2	-11.2	-11.2	-12.1	-12.3	-10.7	-10.7	-10.7	-10.7	-10.7	-7.8	-7.5	-7.5	-7.5	-8.4	-8.7	-11.6	-11.6	-11.6	-11.6	-11.6
ML0177	moaB	244225	244770	-9.3	-8.7	-8.7	-8.7	-8.7	-11	-12.5	-12.5	-12.5	-12.5	-12.5	-12	-12	-12	-11.2	-8.9	-7.9	-7.9	-7.9	-6.8	-5.9	-5.9	-5.9	-4.3	-4.3	-5	-5.8	-7.1	-7.1	-7.1	-7.1	-7.1	-7.1	-7.1	-7.1	-7.1	-7.1	-8.5	-10	-11.5	-11.5	-11	-9.3	-8.8	-8.6	-8.6
ML0178	mscL	244787	245251	-8.5	-8.5	-8.5	-8.5	-8.5	-8.5	-8.5	-8.5	-8.5	-6.4	-6.8	-9.7	-11.8	-14.1	-16.1	-19	-19	-17.5	-17.5	-17.5	-16.6	-15.6	-15.6	-15.6	-15.6	-14.6	-14.6	-14.6	-13.9	-15.2	-15.2	-15.2	-15.2	-15.2	-15.4	-15.9	-15.9	-13.6	-13.3	-12.4	-11.5	-9.2	-7.7	-7.7	-7.7	-7.7
ML0180	ML0180	246049	246348	-8	-8.7	-9.1	-11.4	-11.4	-11.4	-9.8	-9.8	-9.8	-9.8	-9.8	-9.2	-9.2	-9.2	-9.2	-7.8	-7.8	-7.3	-7.3	-8.1	-8.8	-8.8	-8	-8	-8	-10.2	-12	-11.6	-11.6	-11.6	-11.8	-11.8	-12	-12	-13	-15.9	-15.9	-15.9	-15.9	-15.9	-15.9	-13	-11.7	-9.4	-8.2	-8.2
ML0181	ML0181	246423	247016	-6.7	-7.3	-7.3	-7.3	-7.3	-6.9	-6.9	-6.9	-7.5	-8.8	-7.9	-7.9	-7.9	-9.7	-9.7	-10.1	-12.2	-13.7	-13.7	-13.7	-13.7	-14.4	-16.3	-14.6	-13.7	-12.8	-12.2	-12.2	-12.2	-12.2	-12.2	-12.2	-10.9	-8	-6.2	-5.3	-7.3	-9	-9	-9.4	-11.3	-11.3	-11.3	-11.3	-11.3	-10.8
ML0182	galU	247094	248014	-7.3	-7.3	-7.6	-7.6	-7.6	-7.6	-7.6	-7.6	-9.3	-11.2	-12.5	-14	-14	-14	-14	-13.5	-12	-12	-12	-12	-10.4	-10.4	-10.4	-10.4	-10.4	-9.3	-7.6	-7.6	-7.6	-5.6	-6.7	-6.7	-6.7	-6.7	-6.7	-6.9	-6.9	-6.9	-6.9	-7.4	-8.8	-8.8	-8.8	-9.9	-9.9	-9.9
ML0183	moeA	248102	249376	-9.4	-7.7	-7.9	-6.3	-7.9	-9.2	-9.2	-9.2	-9.2	-9.2	-9.2	-9.2	-10	-12.9	-12.9	-12.9	-12.9	-12.9	-15.2	-15.2	-15.2	-15.2	-15.2	-15.2	-13.9	-13.8	-13.8	-13.8	-13.3	-12.8	-11.5	-11	-11	-12.3	-12.3	-12.3	-12.3	-10	-9.5	-9.1	-8.2	-6.1	-5.8	-5.8	-5.8	-5.8
ML0184	rimJ	249407	250051	-9.2	-9.2	-9.2	-9.2	-9.2	-7.9	-7.9	-9.9	-11.8	-11.8	-10.9	-11.4	-11.4	-11.4	-11.4	-11.3	-11.3	-11.3	-11.3	-11.3	-9.8	-9.8	-9.8	-8.1	-7	-8.5	-8.5	-8.9	-10.6	-10.6	-10.6	-11.3	-11.8	-11.8	-11.8	-11.8	-11.8	-11.8	-11.8	-11.8	-11.8	-8.9	-7.1	-5	-4.9	-6.5
ML0185	ML0185	250221	251249	-11.2	-11.2	-11.2	-11.2	-11.2	-13.2	-11.2	-9.6	-9.6	-9.6	-9.1	-8.3	-8.3	-8.3	-8.3	-8.3	-8.3	-8.3	-8.3	-10	-11.7	-11.7	-11.7	-11.7	-13.5	-13.5	-13.5	-14.3	-14.3	-14.3	-14.3	-14.3	-14.3	-13	-13.4	-16.3	-16.3	-14.5	-13.2	-12	-11.9	-11.9	-11.9	-9.6	-8.4	-8.4
ML0187	ML0187	252658	253719	-8.8	-9	-10.1	-10.6	-11.1	-11.1	-9.6	-9.1	-8.2	-7.6	-7.6	-7.6	-7.6	-7.6	-8.3	-7.7	-7.7	-7.7	-7.7	-7.7	-6.8	-6.8	-6.8	-6.8	-7.6	-9.1	-9.1	-9.1	-9.1	-9.7	-9.7	-9.7	-10.9	-13	-14.5	-14.5	-14.5	-14.9	-14.9	-16	-16.5	-16.5	-16.2	-14.9	-13.2	-13.1
ML0188	ML0188	254028	254291	-7.6	-7.2	-5.7	-5.7	-5.7	-6.9	-8.4	-8.4	-8.4	-8.4	-8.4	-8.4	-8.4	-7.9	-7	-6.8	-6	-6	-7.9	-9.9	-12.8	-12.8	-12.8	-12.8	-12.2	-12.2	-12.2	-12.2	-12.2	-12.2	-13	-13	-13	-13	-13	-13	-13	-11.5	-11.5	-11.5	-11.5	-10.1	-10.8	-10.8	-10.8	-10.8
ML0190	ML0190	255125	255742	-5.5	-5.5	-5.5	-5.5	-5.5	-5.5	-6	-6	-6	-6	-6	-6	-6	-6	-6	-5.6	-5.6	-5.6	-6.4	-6.4	-6.9	-6.9	-6.3	-6.3	-6.3	-6.3	-6.3	-6.3	-6.3	-6.3	-6.3	-6.3	-5.8	-5.8	-5.8	-6.6	-6.6	-6.6	-6.6	-6.6	-6.6	-6.6	-6.6	-6.6	-7.4	-5.7
ML0192	ML0192	257035	258567	-8.6	-8.6	-8.6	-8.6	-8.6	-7.5	-7.5	-7.5	-7.5	-7.5	-7	-7	-7	-7	-7	-7	-9.8	-9.8	-10.2	-10.2	-10.2	-10.2	-10.2	-10.2	-10.2	-10.7	-12.2	-12.2	-12.2	-12.2	-12.2	-12.2	-11.7	-11.2	-8.9	-7.1	-7.1	-6.9	-8.4	-10.4	-13.3	-13.3	-13.3	-13.3	-13.1	-13.1
ML0193	ML0193	258646	259491	-12.8	-10.5	-9.6	-9.6	-11	-13.1	-13.1	-13.1	-13.1	-13.1	-13.1	-11.8	-11.4	-10.4	-10.4	-10.4	-7.5	-5.8	-4.8	-4.8	-6	-6	-6.5	-7.8	-7.8	-7.8	-7.8	-7.8	-7.8	-7.8	-8.5	-10.6	-10.6	-10.6	-10.6	-10.6	-12.2	-12.2	-12.2	-9.9	-7.8	-7.8	-7.8	-7.8	-6.8	-6.8
ML0198	cspA	264898	265101	-15.6	-16.9	-16.9	-16.9	-16.9	-16.9	-16.9	-15.5	-14.6	-13.7	-11.4	-9.3	-9.3	-9.3	-6.4	-5.8	-5.8	-6.4	-9.3	-10.1	-10.1	-10.1	-10.1	-10.5	-11.6	-13.3	-13.3	-13.3	-14.8	-14.8	-14.8	-13.4	-13.4	-13.4	-12.5	-12.4	-12.8	-11.8	-11.8	-11.8	-11.8	-9.5	-9.1	-9.1	-9.1	-9.1
ML0199	ML0199	265213	265815	-11.4	-11.4	-10.4	-10.4	-10.4	-9.3	-7.8	-7.8	-7.8	-6.3	-6.3	-6.3	-6.9	-6.9	-6.9	-6.9	-7.5	-8.8	-8.8	-8.8	-8.8	-8.8	-8.8	-8.8	-8.8	-8.8	-7.8	-7.8	-7.8	-8.6	-10.4	-12.5	-12.5	-12.5	-12.5	-13.1	-14.6	-16.1	-16.1	-16.7	-18.7	-20	-20	-20	-20	-18.9
ML0200	topA	266033	268876	-9	-9.6	-10.3	-9.9	-9.9	-9.9	-9.9	-9.8	-8.8	-10.5	-10.5	-10.5	-10.5	-10.5	-10.5	-9.6	-9.6	-9.6	-7.4	-6.3	-7.2	-7.2	-7.6	-9.3	-11.2	-11.2	-11.2	-11.2	-11.2	-10.9	-10.6	-9.6	-9.6	-9.6	-9.6	-8	-8	-8	-8.1	-8.1	-10.7	-10.7	-10.7	-10.7	-12.9	-12.9
ML0201	ML0201	268857	270449	-17.4	-17.4	-15.3	-15.3	-15.3	-15.3	-15.3	-15.3	-15.3	-12.5	-10.8	-8.5	-5.6	-5.1	-5.1	-5.1	-6	-6	-6	-6	-6	-6	-6	-6.4	-7.9	-8.2	-9.9	-9.9	-9.9	-9.9	-9.9	-12.1	-12.2	-12.2	-12.2	-12.2	-12.2	-12.2	-12.2	-12.4	-12.4	-14.1	-15.9	-15.9	-15.9	-15.4
ML0202	ML0202	270605	271822	-10.1	-10.1	-10.1	-8.9	-8.9	-8.9	-8.9	-8.9	-9.9	-9.9	-9.5	-9.5	-9.5	-9.5	-9.5	-9.1	-9.1	-9.1	-9.1	-9.1	-9.1	-9.1	-9.1	-9.1	-9.1	-7	-7	-7	-7	-4.2	-4.2	-4.2	-4.9	-4.9	-4.9	-5.1	-6.1	-7.3	-8.6	-8.6	-8.6	-8.6	-9.6	-9.6	-9.6	-9.6
ML0203	ML0203	273290	274999	-13.8	-13.8	-11.5	-8.8	-8.5	-7.9	-7.9	-7.6	-7.6	-7.6	-8.8	-10.1	-10.1	-10.1	-10.1	-10.1	-10.1	-10	-10	-10	-10	-10	-8.2	-8.2	-8.7	-11.6	-13.5	-13.5	-13.5	-13.5	-13.5	-13.5	-13.5	-13.5	-12	-12	-12	-12	-10.7	-9.4	-9.3	-7.6	-7.6	-7.6	-7.6	-7.6
ML0204	rmlB2	275049	276008	-9.7	-9.7	-9.7	-9.7	-9.7	-9.7	-9.7	-9.4	-7.7	-7.6	-7.6	-7.6	-7.6	-6.4	-6.4	-6.4	-6.4	-6.4	-6.4	-6.4	-5.5	-4.5	-4.5	-6	-7.3	-7.3	-7.3	-7.3	-7.3	-7.3	-7.3	-7.3	-7.3	-7.3	-7.3	-6.5	-6.5	-6.5	-6.5	-6.5	-6.8	-8.5	-8.5	-8.5	-10.7	-12.5
ML0205	ML0205	276707	277777	-9.6	-9.6	-9.6	-9.6	-9.6	-8.7	-8.7	-8.7	-7.9	-7.9	-7.9	-7.9	-7.9	-8.1	-9.6	-9.6	-9.6	-9.6	-9.6	-9.6	-10	-12.3	-12.3	-12.3	-12.3	-12.3	-12.3	-12.3	-12.3	-12.1	-12.1	-13.6	-13.6	-13.2	-14	-14.2	-14.2	-15.6	-17.6	-17.6	-15.3	-13.8	-13.3	-12.4	-10.1	-7.6
ML0207	ML0207	279051	279770	-10	-9.4	-9.4	-9.4	-9.4	-9.4	-9.4	-9.4	-11.5	-12.8	-14.1	-16.1	-19	-19	-19	-19	-19	-16.7	-14.7	-13.8	-13.8	-13.8	-13.8	-13.8	-13.8	-12.7	-12.2	-12.2	-12.2	-10.6	-10.6	-10.6	-10.6	-9.3	-9.3	-9.3	-8.3	-8.3	-7.3	-7.3	-8.1	-8.1	-8.1	-8.1	-8.1	-8.1
ML0208	ML0208	279784	280125	-9	-9	-9	-9	-9	-8.8	-8.8	-8.8	-9.5	-9.5	-10.3	-10.9	-10.9	-10.9	-10.9	-10.9	-10.9	-10.9	-10.9	-10.9	-9.6	-8.9	-8.9	-8.7	-11	-11	-11	-11.9	-11.9	-11.9	-12.9	-12.9	-12.9	-12.9	-12.9	-12.9	-12.9	-12.9	-12	-12.2	-9.9	-9.7	-9.7	-10.4	-12.5	-14.8
ML0210	ppa	281543	282031	-8.6	-8.6	-8.6	-8.6	-8.6	-8.6	-8.6	-8.6	-8.8	-10.1	-10.1	-10.1	-10.1	-10.1	-10.1	-10.1	-10.1	-10.1	-10.1	-10.1	-8.8	-9.2	-11.5	-11.5	-11.5	-11.5	-12.4	-12.4	-12.4	-12.4	-13.5	-13.4	-14.9	-14.9	-14.9	-14.9	-14.9	-14	-11.7	-8.8	-10.1	-9.4	-9.4	-9.4	-9.4	-9.4
ML0211	ML0211	282157	283542	-12.8	-14.8	-14.8	-14.8	-14.8	-14.8	-14.8	-14.3	-13.4	-11.1	-9.5	-9.5	-9.5	-8.7	-7.9	-7.9	-7.9	-7.9	-8.9	-10.4	-11.9	-11.9	-12	-12	-11.9	-11.9	-14	-14	-14	-14	-14.3	-14.3	-14.3	-13.9	-13.9	-13.9	-13.9	-12.6	-15	-15	-15	-12.7	-11.4	-11.1	-8.8	-7.3
ML0213	mesJ	284580	285551	-9.1	-9.1	-9.1	-6.8	-4.5	-3.8	-4.4	-5.6	-5.6	-5.6	-7.5	-7.5	-7.5	-7.5	-7.5	-7.5	-7.5	-7.5	-7.5	-7.5	-7.5	-6.5	-6.5	-6.5	-6.9	-8.8	-8.8	-8.8	-8.8	-8.8	-8.8	-7.1	-6.2	-6.8	-8.3	-8.3	-8.3	-9	-10.9	-9.4	-9.4	-9.4	-10.1	-10.1	-10.1	-10.2
ML0214	hpt	285584	286225	-6.7	-6.7	-6.7	-8.2	-8.2	-8.2	-8.2	-8.2	-8.2	-8.2	-8.2	-8.2	-8.2	-8.2	-8.2	-9	-9	-8.3	-8.3	-9.3	-9.3	-9.3	-11.5	-12.2	-13.5	-13.5	-13.5	-12.2	-12.2	-12.2	-10.7	-9.5	-9.5	-9.5	-9.5	-9.5	-9.5	-9.5	-9.5	-9.5	-10.1	-10.1	-10.1	-8.6	-8	-8
ML0217	ML0217	288678	288923	-5.5	-5.5	-5.5	-5.3	-5.3	-5.3	-5.3	-5.3	-5.3	-5.3	-5.3	-5.7	-5.7	-6.7	-6.7	-7.2	-7.2	-9	-10.3	-11.8	-11.8	-11.8	-11.8	-12	-13.9	-15.2	-15.2	-15.2	-15.2	-15.2	-14.6	-13.3	-11.7	-11.7	-11.7	-11.7	-11.7	-9.5	-9.5	-10.1	-10.9	-12.2	-13.7	-15.2	-13.7	-13.2
ML0218	ML0218	289829	290215	-10.3	-10.3	-10.3	-10.3	-10.3	-9	-7.9	-7.9	-8.4	-8.4	-8.4	-8.4	-8.4	-8.4	-8.4	-8.4	-8.4	-8.4	-8.4	-9.7	-11.2	-11.7	-11.7	-11.7	-11.7	-11.7	-11.7	-11.7	-11.7	-12.6	-12.6	-10.3	-10.5	-10.5	-10.5	-10.5	-10.5	-10.5	-10.5	-10.5	-10.5	-10.5	-10.5	-10.5	-10.5	-10.5
ML0222	ftsH	293693	296065	-7.3	-7.3	-7.3	-7.3	-7.3	-8.4	-8.4	-8.4	-8.4	-8.4	-8.4	-9.4	-11.1	-11.1	-11.1	-11.5	-11.5	-11.9	-13.4	-13.4	-16.1	-16.1	-17.2	-19.2	-19.2	-17.9	-16.4	-15.9	-15	-13.6	-12.3	-11	-11	-11	-11	-11	-11	-8.9	-8.9	-8.9	-8.9	-8.1	-8.1	-8.1	-8.1	-6.2
ML0223	folE	296082	296699	-11.1	-11.1	-11.1	-11.1	-9.4	-8.8	-8.8	-8.8	-8.8	-8.8	-8.8	-8.1	-8.1	-8.1	-8.1	-8.1	-8.1	-8.1	-8.1	-8.1	-7.3	-7.3	-6.5	-6.5	-8.7	-8.7	-8.7	-8.7	-9	-10.5	-12.4	-12.4	-12.4	-12.4	-12.4	-12.4	-12	-12	-11.9	-11.9	-11.9	-9	-8.9	-6.6	-6.6	-6.6
ML0224	folP	296696	297550	-6.9	-6.9	-6.9	-6.9	-8.3	-8.3	-8.3	-7.9	-7.9	-7.9	-7.9	-7.9	-6.6	-6.6	-6.6	-6.6	-7.6	-10.5	-10.5	-10.5	-10.5	-10.5	-10.5	-10.5	-10.5	-10	-9.8	-9.6	-9.6	-9.6	-9.6	-9.6	-8.1	-8.1	-6.9	-6.9	-6.9	-6.9	-6.9	-6.9	-7.5	-8.6	-8.6	-8.6	-10.7	-11.7
ML0225	folB	297543	297941	-9.3	-9.3	-9.8	-9.8	-9.8	-8.5	-6.5	-7.4	-7.7	-7.7	-7.7	-7.7	-7.6	-7.6	-7.6	-7.6	-7.6	-7.6	-7.6	-7.6	-7.6	-7.6	-8.5	-8.5	-8.5	-8.7	-8.7	-8.7	-8.7	-8.7	-8.5	-10.1	-11.2	-11.2	-11.2	-12.1	-13.4	-12.9	-12.9	-10.6	-10.4	-10.4	-10.4	-10.4	-9.8	-8.9
ML0226	folK	297941	298516	-7.2	-7.2	-7.4	-8.7	-10.2	-10.7	-10.7	-10.7	-10.3	-10.3	-10.3	-10.3	-10.3	-8.2	-8.2	-8.2	-7.7	-7.7	-8.9	-8.9	-8.9	-8.9	-8.1	-8.1	-8.1	-8.1	-8.1	-8.9	-11	-11	-11	-12	-13.1	-13.1	-13.1	-13.1	-13.1	-13.1	-13.7	-13.7	-12.2	-12.2	-12.9	-11.6	-10.1	-8
ML0227	ML0227	298516	298992	-8.6	-8.6	-8.5	-10.5	-10.5	-10.5	-8.8	-8.6	-8.6	-8.9	-8.9	-8.9	-9.6	-11.1	-11.1	-11.1	-11.1	-11.7	-11.7	-11.7	-11.7	-10.3	-10.3	-10.3	-10.3	-10.3	-10.3	-10.3	-9.3	-9.3	-8.9	-8.9	-9.1	-9.1	-9.1	-9.6	-9.6	-9.6	-10.3	-9.2	-9.2	-9.2	-11.3	-11.3	-12.2	-12.5
ML0228	ML0228	299138	300436	-9.1	-9.1	-9.1	-9.1	-6.8	-6.3	-6.9	-8.6	-8.6	-9	-9.1	-9.3	-11.4	-11.4	-11.4	-13.5	-13.5	-13.5	-12.5	-12.5	-12.5	-9.6	-8.7	-8.7	-10.2	-11.7	-11.7	-11.7	-11.7	-11.7	-12.5	-12.5	-12.5	-12.5	-12.5	-12.5	-11.2	-11.5	-11.5	-11.5	-12.2	-12.2	-10.7	-10.7	-10.7	-10.7
ML0229	ML0229	300537	301466	-8.7	-8.7	-9.8	-9.8	-9.8	-9.8	-11.9	-11.9	-11.9	-11.9	-11.9	-11.4	-10.1	-9.2	-9.2	-9.2	-9.2	-6.3	-5.9	-5.9	-5.9	-6.9	-6.9	-8.9	-9.7	-9.7	-9.7	-10.2	-10.2	-10.2	-10.1	-10.1	-10.1	-10.1	-10.1	-10.1	-9.8	-9.8	-8.4	-7.9	-9.4	-9.9	-9.9	-9.9	-9.9	-9.9
ML0230	panC	301463	302404	-11.8	-12.3	-10	-10.3	-10.3	-10.3	-10.3	-10.3	-9.3	-9.3	-9.3	-7.5	-6.2	-6.3	-6.3	-6.3	-6.3	-6.3	-5	-5	-5.8	-7.8	-7.8	-7.8	-7.8	-7.8	-7.8	-7.8	-6.9	-6.9	-8.8	-9.8	-9.8	-9.8	-9.8	-9.8	-9.8	-9.3	-8.8	-7.8	-7.8	-7.8	-8.8	-10.3	-10.3	-9.5
ML0231	panD	302404	302832	-9.4	-8.5	-8.4	-8.4	-8.4	-8.4	-9.6	-9.6	-9.6	-9.6	-10.8	-10.8	-10.8	-10.8	-10.8	-10.8	-10.8	-8.8	-7.5	-7.5	-7.5	-6.2	-6.2	-6.2	-6.2	-6.2	-6.2	-6.2	-6.2	-6.2	-6.8	-8.5	-9.6	-9.6	-9.6	-9.6	-9.6	-9.6	-9.8	-11.1	-11.1	-9.5	-9.1	-9.1	-9.1	-8.2
ML0232	ML0232	302835	303659	-7.3	-7.3	-7.3	-7.3	-7.3	-7.3	-6.6	-6.6	-6.7	-9.6	-9.6	-9.6	-9.6	-9.6	-9.6	-9.6	-9.5	-9.5	-9.5	-9.5	-9.5	-9.5	-9.5	-9.5	-9	-10.3	-11.8	-11.8	-11.8	-11.8	-11.8	-11.8	-10.2	-10.2	-10.2	-10.2	-10.2	-7.3	-7.2	-7.2	-7.2	-8	-10.9	-10.9	-10.1	-10.1
ML0233	lysS	303740	305263	-8.9	-8.9	-8.9	-8.9	-9.7	-11.7	-11.7	-11.7	-11.7	-11.7	-11.7	-11.7	-11.2	-11.2	-11.2	-11.2	-11.2	-10.5	-10.9	-10.9	-11.2	-13.2	-14.5	-14.3	-14.3	-14.3	-14.3	-14.3	-12.6	-10.3	-7.4	-7	-7	-7	-7	-7	-7	-8.1	-8.1	-7.6	-7.6	-7.6	-7.6	-7.9	-7.9	-7.9
ML0234	lsr2	305368	305706	-20.4	-20.4	-20.9	-20.9	-20.4	-19.1	-16.5	-16	-13.7	-12.1	-12.1	-12.1	-10	-8.3	-7.5	-7.5	-7.5	-8.4	-8.4	-9.7	-11.4	-11.4	-11.4	-11.4	-12.9	-12.9	-12.9	-11.4	-11.4	-12.5	-12.5	-10.2	-8.7	-8.7	-8.7	-10.7	-10.7	-10.7	-10.7	-10.2	-7.9	-6.6	-6.1	-8.1	-8.1	-8.1
ML0235	clpC	306003	308549	-9.8	-9.8	-9	-9	-9	-9	-9	-9.2	-9.2	-9.2	-9.2	-9.8	-9.5	-9.5	-9.5	-9.5	-9.5	-9.5	-10.6	-10.6	-11.9	-11	-12.8	-12.8	-12.8	-12.8	-14.4	-16.3	-16.3	-16.5	-16.2	-16.2	-14.9	-13.9	-12.7	-12.2	-10.7	-10.7	-10.7	-8.4	-5.5	-5.8	-5.8	-5.8	-5.8	-5.8
ML0238	metS	312208	313821	-9.3	-9.3	-9.3	-9.3	-10.5	-10.5	-10.5	-10.5	-10.5	-8.2	-6.1	-6.1	-6.1	-4.9	-4.9	-4.9	-4.9	-4.5	-3.6	-5.3	-6.7	-6.7	-8.2	-9.7	-9.7	-10.4	-10.4	-11.8	-11.8	-11.8	-11.8	-11.8	-11.8	-11.8	-11.7	-13	-13	-12.5	-14.1	-13.4	-13.4	-13.4	-10.5	-8.8	-8.5	-8.5
ML0239	ML0239	313910	314698	-6.3	-6.3	-6.3	-5	-4.3	-6.3	-6.3	-6.3	-7.1	-5.4	-5.4	-6.4	-6.4	-6.4	-8.8	-8.8	-8.6	-8.2	-8.2	-8.2	-8.2	-8.2	-8.2	-8.2	-8.2	-8.2	-7.7	-7.7	-7.7	-7.2	-8.1	-8.1	-8.1	-8.1	-8.1	-6	-6	-6	-6	-6	-6	-6.7	-9.6	-9.6	-9.6	-9.6
ML0240	ML0240	314948	316075	-10.2	-10.2	-10.2	-10.2	-10.2	-10.2	-11.3	-10.9	-10	-7.7	-6.9	-6.9	-6.9	-7.1	-7.1	-8.7	-8.7	-8.7	-8.9	-8.9	-8.9	-10	-10	-10	-10	-11.2	-11.2	-11.2	-11.2	-12.4	-12.4	-12.4	-10.1	-9.7	-9.7	-9.7	-9.7	-10.1	-10.1	-10.1	-10.1	-10.6	-8.3	-8.1	-8.1	-8.1
ML0241	ksgA	316048	316968	-13.6	-14.9	-14.9	-14.9	-14.9	-14.9	-14.9	-14.9	-14.9	-14.9	-13.2	-10.9	-8	-7.8	-7.8	-7.8	-8.4	-8.4	-8.9	-9.3	-9.3	-9.3	-10	-10	-10	-10.8	-12.2	-15.1	-15.1	-15.8	-16.5	-15.2	-14.3	-14.3	-14.3	-13	-10.1	-10.6	-10.6	-10.6	-10.6	-10.6	-10.6	-10.6	-9	-9
ML0242	ML0242	317042	317977	-7.7	-9.4	-9.4	-9.4	-9.4	-10.1	-10.1	-10.1	-10.1	-10.1	-10.1	-10.1	-10.1	-10.1	-7.2	-5.4	-5.4	-5.4	-7.9	-7.9	-7.9	-7.9	-7.9	-7.9	-7.9	-7.9	-7.9	-7.9	-7.9	-7.8	-5.9	-5.9	-5.9	-5.9	-5.9	-8.6	-8.6	-8.9	-8.9	-9.1	-9.1	-9.2	-9.2	-9.2	-9.2	-9.2
ML0243	ML0243	318220	319854	-8.9	-8.9	-8.9	-8.9	-8.9	-8.9	-8.9	-8.9	-8	-8	-8	-8	-8	-8.3	-7.5	-8.6	-8.6	-8.6	-8.6	-8.9	-9.3	-9.3	-8.8	-10	-10	-10.5	-13.4	-13.4	-13.4	-13.4	-13.8	-13.8	-13.8	-13.8	-15.3	-15.3	-16	-16.6	-16.6	-16.6	-17.8	-16	-14.7	-14	-13.5	-12.2
ML0244	pth	319965	320564	-9.3	-7.4	-7.4	-7.4	-7.4	-7.4	-7.6	-7.6	-6.8	-6.8	-6.8	-6.8	-6.8	-7.2	-7.2	-7.2	-7.2	-7.2	-7.2	-8.2	-8.2	-8.2	-8.9	-10.6	-10.6	-11.6	-13.5	-13.5	-12.5	-12.5	-12.5	-12.5	-13.2	-13.2	-11.7	-11.7	-12.2	-11.8	-11.1	-11.1	-11.1	-12.9	-12.9	-12.9	-12.9	-12.9
ML0245	rplY	320577	321224	-6.7	-6.7	-6.7	-6.7	-6.7	-6.1	-6.1	-6.1	-6.1	-6.1	-6.1	-7.3	-9.6	-11.6	-11.6	-11.1	-11.1	-11.1	-11.1	-11.1	-11.1	-11.1	-11.1	-12.3	-12.3	-12.3	-13.2	-13.2	-13.2	-13.2	-13.9	-15.8	-15.8	-15.8	-15.8	-15.8	-17	-17	-14.7	-11.8	-10.1	-7.8	-7.6	-7.6	-7.6	-7.6
ML0246	lpqT	322399	323055	-16.6	-16.6	-16.6	-14.9	-14.4	-15.3	-15.3	-15.3	-15.3	-15.3	-14.2	-14.2	-14.2	-12.5	-11.6	-11.6	-11	-11	-11	-11	-9.3	-7.4	-7.4	-6.8	-6.8	-6.8	-6.8	-6.8	-6.8	-7	-7	-7.2	-8.3	-8.3	-7.6	-8.9	-11.2	-11.2	-11.2	-9.5	-9.5	-8.9	-8.9	-10.1	-12	-12
ML0247	arsC	323092	323406	-7.7	-8.4	-8.4	-8.4	-8.4	-6.4	-6.4	-6.4	-6.4	-6.9	-9	-9	-9	-9	-9	-9.2	-9.2	-9.2	-9.2	-9.2	-9.2	-9.2	-9	-7.5	-7.2	-7.2	-7.2	-7.2	-7.2	-7.2	-7.2	-7.2	-7.2	-6.6	-6.6	-6.6	-6.6	-6.6	-6.6	-7.9	-7.9	-7.9	-7.9	-7.9	-7.9	-7.9
ML0248	prsA	323462	324445	-10.4	-10	-10	-10	-8.3	-6.2	-5.3	-5.3	-5.3	-5.3	-5.7	-5.7	-5.7	-5.7	-7.3	-7.3	-7.3	-7.3	-7.3	-7.3	-7.3	-7.3	-7.3	-7.3	-7.3	-8.4	-8.4	-8.4	-8.4	-9.5	-11.5	-11.5	-11.5	-10.2	-10.2	-10.2	-10.2	-10.2	-10.2	-11.2	-14.1	-14.1	-13.6	-12.6	-11.3	-9.2
ML0249	glmU	324556	326034	-5.4	-5.4	-5.4	-5.4	-4.5	-4.5	-4.5	-4.4	-4.4	-4.4	-4.4	-4.4	-4.4	-4.4	-4.4	-5.4	-7.5	-7.5	-7.5	-8.2	-8.2	-8.2	-8.2	-8.2	-8.2	-9.7	-9.7	-9.7	-9.7	-10.8	-11	-11	-11	-11	-11	-11	-11.9	-11.9	-11.9	-11.9	-12.1	-10.1	-8.8	-7.8	-7.8	-6.8
ML0252	mfd	328067	331741	-9.7	-9.7	-9.7	-9.7	-9.7	-7.6	-7.2	-7.2	-8.5	-8	-7.4	-7.4	-7.4	-7.4	-7.4	-8.2	-8.2	-8.2	-8.2	-8.2	-7.3	-7.3	-7.3	-7.3	-7.3	-8.8	-9.9	-9.9	-9.9	-9.9	-11	-11	-11	-11	-11.6	-11.6	-12.6	-13.9	-11.6	-10.7	-10.7	-12.8	-12.8	-10.5	-9	-8.2
ML0255	eno	333751	335094	-13.3	-13.3	-12.4	-12.2	-9.9	-9.2	-10.1	-10.1	-11.9	-13.4	-13.4	-13.4	-13.4	-12.1	-10.8	-10.8	-10.8	-11.2	-12.5	-12.5	-12.5	-13.4	-13.7	-15	-15	-15	-15	-14	-14	-14	-11.1	-9.4	-7.7	-7.7	-9.4	-9.4	-9.9	-12.8	-12.8	-13.6	-13.6	-13.6	-15.7	-15.7	-15	-15
ML0256	ML0256	335129	335812	-9.7	-9.7	-9.7	-11.1	-11.8	-13.4	-13.4	-13.4	-13.4	-13.4	-13.4	-12.3	-11.9	-11.9	-11.9	-11.9	-11.9	-10.1	-9.3	-9.3	-9.3	-7.5	-7.3	-9	-9	-9	-9	-9	-9	-9.3	-7.4	-5.9	-5.9	-5.9	-5.9	-6.9	-7	-8.1	-8.1	-8.1	-8.1	-8.1	-7.2	-7.2	-7.2	-7.2
ML0257	ML0257	335805	336308	-13.8	-11.5	-8.6	-8.1	-8.1	-8.1	-6.2	-6.2	-5.8	-5.8	-5.8	-5.8	-5.8	-5.8	-6.5	-6.5	-6.5	-6.5	-6.5	-6.7	-7.7	-7.8	-7.8	-7.8	-7.8	-7.8	-7.8	-7.8	-7.8	-8.2	-8.2	-8.5	-10	-10	-10	-10	-10	-10	-10	-10	-11.1	-11.4	-11.4	-11.4	-11.4	-13.6
ML0258	ML0258	336305	337258	-8.5	-8.5	-9.6	-11.1	-11.1	-8.8	-7.9	-7.9	-7.9	-8.2	-8.2	-8.2	-8.2	-8.2	-8.2	-9	-10.5	-10.5	-10.5	-11.5	-11.5	-11.5	-11.5	-11.5	-11.1	-11.1	-12.9	-14.6	-14.6	-15	-16.9	-18.2	-19.7	-19.7	-19.7	-18.2	-17.7	-16.8	-14.5	-12.4	-12.4	-12.4	-12.4	-12.4	-12.4	-12.4
ML0265	ML0265	345708	345920	-7.1	-7.1	-7.1	-7.1	-7.1	-7.1	-5.4	-5	-5.5	-5.5	-5.5	-5.5	-5.5	-5.5	-5.5	-7.1	-7.9	-7.9	-7.9	-7.9	-7.9	-7.9	-7.9	-9.6	-11.7	-11.7	-11.7	-10.4	-8.7	-8.6	-8.6	-8.6	-8.6	-6.9	-6.8	-6.7	-8.8	-8.8	-8.8	-8.8	-8.8	-8.8	-9.2	-11.5	-12.1	-11.7
ML0269	ML0269	353007	354017	-10.4	-10.4	-10.4	-10.4	-10.4	-10.4	-9.2	-9.2	-9.2	-7.7	-10.4	-10.4	-10.4	-10.4	-10.4	-10.4	-10.4	-10.4	-10.4	-10.4	-9.7	-9.7	-10.6	-10.6	-10.6	-11.6	-11.6	-11.6	-11.6	-11.6	-11.6	-11.6	-11.6	-11.1	-9.2	-9.2	-9.2	-9.2	-9.8	-9.8	-8.2	-8.2	-8.2	-8.2	-6.5	-6.1
ML0270	ML0270	354105	354860	-10.5	-10.5	-10.5	-10.5	-10.9	-13.8	-15.9	-15.9	-15.9	-14.6	-14.4	-14.4	-14.4	-14.4	-14.4	-12.9	-12.9	-12.9	-10.6	-7.7	-6.7	-6.7	-6.7	-5.9	-5.9	-5.9	-5.9	-7.5	-9.4	-9.4	-9.4	-9.4	-9.4	-7.1	-7.1	-7.1	-7.1	-7.6	-9.6	-8.1	-8.1	-8.4	-8.4	-8.4	-8.4	-8.4
ML0271	ML0271	354849	355220	-10.7	-10.7	-10.7	-10.7	-10.7	-8.4	-8.3	-9.6	-11.1	-11.1	-11.1	-11.1	-11.1	-11.1	-11.1	-12	-12	-12	-12	-11.8	-11.8	-11.8	-10.3	-9	-6.8	-6.8	-6.8	-6.8	-7.8	-7.8	-7.8	-7.8	-7.2	-7.2	-7.2	-7.2	-7.2	-7.2	-7	-7	-6.9	-6.9	-6.9	-6.9	-6.9	-6.9
ML0275	metZ	357557	358777	-15.5	-16.6	-18.6	-19.1	-19.1	-19.1	-18.7	-18.7	-18.7	-17	-14.7	-13	-13	-13	-10.1	-8.8	-7.7	-7.7	-7.7	-7.1	-6.9	-6.9	-7.7	-7.7	-9.6	-10.9	-12.9	-12.9	-12.9	-12.9	-12.9	-12.9	-12.9	-12.9	-12.9	-12.9	-10	-9.2	-9	-8.1	-8.1	-8.1	-6.5	-7.7	-7.3	-7.3
ML0276	ML0276	358834	359277	-10.1	-10.1	-10.1	-10.1	-10.1	-10.1	-10.1	-10.1	-10.1	-10.1	-10.1	-8.2	-8.2	-8.2	-9.4	-9.4	-9.4	-10.8	-12.9	-15.2	-15.2	-14.8	-14.8	-14.8	-12.5	-12.4	-12.4	-12.8	-11.5	-9.8	-9.4	-8.5	-7.9	-7.9	-7.9	-7.9	-8.5	-8.5	-6.2	-5.1	-6.9	-6.9	-6.9	-6.9	-6.9	-6.9
ML0279	ML0279	361297	361953	-11.2	-11.2	-11.2	-10.6	-9.3	-8.4	-8.4	-8.4	-7.1	-6.1	-5.9	-5.9	-5.4	-5.4	-5	-5	-5	-4	-4	-3.9	-3.9	-4.3	-6.9	-7.4	-9.7	-9.7	-9.7	-10	-10	-10.8	-11	-12.3	-13.8	-13.8	-13.8	-13.8	-13.8	-13.8	-13.8	-13.3	-11.1	-10.4	-9.9	-9.7	-9.7	-9.7
ML0280	purA	361950	363248	-7.7	-7.7	-7.7	-7.7	-8.3	-8.3	-8.3	-8.3	-8.3	-8.3	-8.3	-6.8	-6.8	-6.8	-5.9	-5.9	-7.2	-7.2	-9	-11.1	-12.6	-12.6	-12.6	-13.6	-15.6	-15.6	-15.6	-15.6	-14.9	-13.9	-13.9	-13.9	-13.9	-13.9	-13.9	-13.6	-12.9	-12.9	-12.9	-11.6	-10	-10	-9.3	-9.3	-9.3	-8.4
ML0281	ML0281	363432	364121	-18.1	-17.6	-16.3	-14.1	-14.1	-12.4	-11.9	-11.9	-11.9	-11.9	-11.4	-9.9	-9.9	-9.9	-9.3	-9.3	-9.3	-7.6	-6.3	-5.6	-4.8	-4.8	-4.8	-4.8	-6.9	-7.4	-9.7	-9.7	-9.7	-9.7	-11.2	-12.5	-12.5	-12.5	-12.5	-12.5	-12.5	-12.7	-12.7	-12.7	-12.7	-12.9	-11.5	-8.6	-7.2	-7.2
ML0283	ML0283	364916	365722	-6.7	-9.2	-9.2	-9.2	-9.2	-9.2	-6.3	-6.3	-6.3	-6.3	-6.3	-6.3	-6.3	-6.3	-7	-7	-7.6	-7.6	-7.6	-7.6	-7.6	-8.9	-9.6	-10.1	-11.6	-11.6	-11.6	-11.6	-11.5	-11.5	-11.8	-10.2	-8.5	-7.9	-7.9	-7.9	-7.9	-7.9	-7.9	-6.7	-5	-5	-5	-3.3	-3.3	-3.3
ML0284	ML0284	365860	366273	-13.1	-13.1	-13.1	-13.1	-12.6	-10.3	-8.2	-8.2	-8.2	-8.2	-8.2	-7.7	-9.8	-11.5	-11.5	-11.5	-12.6	-13.9	-15.9	-15.9	-15.9	-15.9	-15.9	-15.9	-15.7	-15.7	-15.7	-14.2	-12.9	-11	-11.8	-13.9	-13.9	-13.9	-13.9	-13.9	-13.9	-13.9	-14.4	-13.6	-11.9	-11.8	-11.8	-11.8	-8.9	-8
ML0285	ML0285	366385	367263	-3.7	-3.7	-3.8	-3.8	-3.8	-4.5	-6.4	-6.4	-6.4	-6.4	-6.4	-6.7	-6.7	-6.7	-6.7	-7.4	-7.4	-7.4	-7.8	-7.8	-7.8	-9.2	-10.9	-10.9	-12.4	-12.4	-12.4	-12.4	-12.9	-12.9	-12.9	-12.9	-12.9	-12.9	-12.9	-14.8	-12.5	-11.6	-11.6	-11.6	-9.3	-6.4	-4.9	-4.9	-4.9	-5.9
ML0286	fba	367279	368316	-7.1	-7.2	-7.2	-7.2	-5.9	-6.2	-6.2	-6.2	-6.2	-6.2	-7.8	-10.1	-11.6	-12.1	-12.1	-12.1	-12.1	-12.1	-12.1	-12.1	-9.3	-9.6	-12.5	-12.5	-12.3	-12.3	-12.3	-13.6	-14.1	-14.1	-13.9	-14.1	-14.1	-14.1	-14.1	-16.7	-16.7	-14.4	-13.2	-12.7	-11.9	-10.6	-7.7	-6.8	-6.8	-6.8
ML0287	ML0287	368449	369117	-9.7	-9.4	-9.3	-9.3	-9.3	-9.3	-9.4	-9.4	-9.4	-9.4	-10.6	-12.5	-12.8	-14.3	-15.8	-15.3	-14.8	-12.5	-11.3	-11.3	-11.3	-11.3	-11.3	-11.3	-9.5	-8.2	-8.2	-8.2	-7.7	-7.2	-8.1	-8.8	-8.8	-8.8	-8.8	-8.4	-8.4	-8.4	-8.4	-8.8	-8.8	-8.8	-8.8	-7.5	-7.5	-7.5
ML0288	ML0288	369473	369612	-11.2	-9.1	-9.1	-11.1	-11.1	-12.2	-12.2	-12.2	-12.2	-11.6	-13.2	-13.2	-13.2	-13.2	-13.2	-10.3	-9.2	-8.2	-8.2	-8.6	-8.6	-9	-10.1	-10.1	-10.1	-11	-12.3	-12.3	-12.3	-12.3	-12.3	-10.6	-10.1	-8.6	-8.6	-8.6	-8.6	-8.6	-9.3	-11.2	-11.2	-11.2	-11.2	-11.2	-11.4	-12.4
ML0289	ML0289	369817	370960	-8.1	-8.1	-6.3	-6.2	-6	-6	-6	-7.2	-7.2	-7.7	-9	-9	-10	-10	-11	-11.1	-11.1	-11.2	-11.2	-11.6	-13.1	-13.3	-13.1	-13.1	-13.1	-13.1	-11.6	-10.3	-7.7	-7.7	-9.2	-12.1	-12.1	-12.1	-12.1	-12.1	-12.1	-12.1	-9.9	-9.9	-9.9	-9.9	-8.8	-8.8	-8.8	-8.8
ML0290	ML0290	371225	371323	-5.4	-5.4	-5.4	-5.4	-5.4	-5.4	-5.4	-5.4	-5.4	-5.4	-5.4	-5.3	-5.3	-5.3	-5.3	-5.3	-5.3	-5.3	-5	-5	-5	-5.2	-5.2	-5.2	-5.5	-6	-6	-7.5	-8.1	-8.1	-10.2	-10.2	-10.2	-10.9	-10.9	-10.9	-10.9	-10.9	-10.9	-8.6	-7	-7	-7	-7	-5.7	-5.7
ML0291	ML0291	372034	372426	-5.3	-5.3	-5.3	-5.3	-5.3	-5.2	-5.2	-5.2	-5.2	-6.1	-6.1	-6.1	-5.5	-5.5	-5.5	-5.5	-5.5	-7.8	-7.8	-8.9	-8.9	-8.9	-8.9	-9.9	-11.2	-11.2	-11.2	-9.7	-9.7	-9.7	-8.8	-9	-10.5	-11.7	-13.2	-13.2	-13.2	-14.2	-15.7	-15.7	-15.7	-14.2	-14.2	-14.2	-14.2	-12.9
ML0292	ML0292	373605	373844	-14	-14	-14	-14	-12.2	-10.1	-9.2	-9.2	-9.2	-9.2	-9.2	-9.2	-9.2	-10.4	-12.4	-10.9	-10.9	-10.9	-10.9	-10.8	-9.8	-9.4	-9.4	-9.4	-9.4	-9.4	-9	-11.5	-11.5	-11.5	-11.5	-11.5	-11.5	-11.5	-11.5	-13.3	-13.3	-13.3	-12.8	-12.3	-10.8	-10.8	-10.8	-8.5	-6.4	-6.4
ML0293	ML0293	375453	375662	-8.8	-8.8	-8.6	-8.6	-7.6	-7.6	-7.6	-7.6	-7.6	-6.5	-8.1	-8.1	-8.1	-8.1	-8.1	-8.1	-7.6	-6.7	-5.7	-6	-6	-7.7	-8.8	-9.3	-9.8	-9.8	-9.8	-10.5	-10.5	-8.2	-8.2	-8.2	-8.2	-8.2	-8.2	-9.6	-8	-8	-9	-9.5	-9.5	-9.5	-9.5	-9.5	-9.5	-9.5
ML0294	thiC	377487	379130	-5.9	-5.9	-7.5	-7.5	-7.8	-7.8	-7.8	-7.8	-7.8	-7.8	-7.8	-7.8	-8.4	-9.1	-10.4	-12.4	-12.4	-12.4	-12.4	-12.4	-12.4	-12.4	-12.4	-11.1	-8.7	-8.7	-10	-11.7	-11.7	-11.7	-11.7	-11.7	-11.7	-11.7	-11.7	-11.7	-11.7	-11.7	-11.2	-9.9	-7	-6.5	-7.7	-7.7	-7.7	-7.7
ML0295	thiD	379127	379966	-10.8	-9.3	-7.3	-6.7	-7.1	-7.1	-7.1	-6.7	-6.7	-6.7	-6.7	-6.7	-7.1	-7.1	-7.1	-7.1	-6.6	-5.6	-6.4	-6.4	-6.4	-9.2	-8.9	-8.9	-8.9	-8.9	-8.9	-8.9	-8.9	-8.9	-8.9	-7.1	-6.9	-6.9	-6.9	-5.9	-5.9	-6.1	-6.8	-6.8	-8.2	-8.2	-8.2	-8.2	-10.9	-10.9
ML0297	thiG	380645	381430	-18	-18	-18	-18	-18	-16.7	-13.8	-12.6	-10.3	-8.8	-8.7	-8.7	-8.7	-7.8	-7.5	-9	-9.7	-10.2	-10.2	-10.2	-10.8	-12.1	-14.1	-11.8	-11.4	-11.4	-11.4	-11.4	-11.4	-10.9	-10.5	-10.5	-8.7	-10.4	-11.9	-12.6	-13.1	-13.1	-13.1	-13.1	-12.4	-12.6	-12.9	-12.1	-12.1	-12.1
ML0298	ML0298	381423	381647	-6.6	-6.6	-7.5	-6.3	-6.3	-6.3	-6.3	-6.3	-7.4	-7.4	-7.4	-7.4	-7.6	-7.6	-10.3	-10.3	-10.5	-10.5	-10.5	-10.5	-10.5	-10.5	-10.5	-10.5	-10.5	-11.3	-11.3	-11.3	-11.5	-11.5	-11.5	-10.5	-10.5	-10.5	-10.5	-10.5	-9.6	-8.6	-8.6	-8.6	-6.8	-6.6	-6.6	-6.6	-7.3	-8.8
ML0299	ML0299	381655	382677	-7.1	-7.1	-9.5	-11.4	-12.7	-12.7	-12.7	-12.7	-12.7	-12.7	-12.7	-12.7	-12.7	-12.7	-12.7	-12.7	-12.7	-12.4	-12.4	-12.4	-12.4	-12.4	-12.4	-11.3	-14.2	-16	-16	-16	-16.4	-16.4	-16.4	-16.4	-16.4	-16.4	-16.4	-18.3	-16.6	-15.7	-15.2	-13.9	-11	-10.3	-8.2	-9.4	-9.4	-9.9
ML0300	thiE	382835	383542	-9.7	-9.1	-7.8	-5.7	-5.7	-5.7	-5.7	-5.7	-5.8	-5.8	-5.8	-5.8	-6.5	-6.5	-6.5	-6.5	-6.5	-6.5	-5.6	-6.1	-6.1	-6.1	-6.3	-6.3	-6.3	-6.3	-6.3	-6.3	-6.3	-6.3	-7	-7	-7	-7	-7	-7	-7	-7	-7.1	-9.4	-9.4	-10.4	-10.4	-10.4	-10.9	-10.9
ML0303	glnH	385649	386629	-8.7	-8.7	-8.7	-8.7	-9.3	-12.2	-12.2	-12.2	-12.2	-12.2	-12.2	-12.2	-9.8	-9.8	-9.8	-9.6	-9.6	-10.4	-10.9	-10.9	-10.9	-10.9	-9.3	-9.3	-9.3	-9.3	-9.3	-8.3	-8.3	-9.4	-9.4	-10.5	-12	-12	-12.6	-13.7	-13.7	-13.7	-13.7	-14.3	-14.2	-12.9	-11.6	-12.8	-12.8	-13.2
ML0304	pknG	386629	388932	-12.1	-12.1	-12.1	-13.9	-15.2	-15.2	-15.2	-15.2	-15.2	-15.2	-13.9	-11.8	-11.8	-11.8	-11.8	-10.6	-10.6	-10.6	-10.6	-9.2	-9.2	-8.7	-8.7	-8.7	-8.7	-8.7	-9.8	-9.8	-9.8	-9.8	-9.8	-9.8	-10.4	-10.4	-10.4	-11.3	-14.2	-12.5	-12.5	-12.5	-12.5	-12.5	-12.7	-12.7	-12.7	-9.8
ML0308	ML0308	394457	395161	-10	-9.5	-9.5	-9.5	-8.4	-8.4	-8.4	-8.4	-8.4	-8.4	-8.4	-7.5	-7.2	-6.8	-8.3	-9	-9	-9	-11.5	-11.5	-11.5	-12.4	-13.9	-14.4	-14.4	-14.4	-14.4	-14.4	-14.4	-14.4	-12.3	-12.3	-12.3	-9.4	-7.6	-7.9	-8.4	-8.9	-8.9	-10	-9.3	-9.3	-9.3	-9.3	-8.8	-9.8
ML0310	pssA	397046	397948	-16.2	-16.2	-13.9	-12.3	-12.3	-12.3	-11.9	-13.5	-13.5	-13.5	-13.5	-12.2	-12.2	-12.2	-10.7	-8.6	-8.6	-8.6	-8.6	-8.4	-8.4	-8.4	-10.4	-10.4	-10.4	-9.9	-10.6	-10.6	-10.6	-10	-9.1	-9.1	-9.1	-9.1	-8.2	-8.2	-8.2	-8.2	-7.3	-9.3	-9.3	-9.3	-9.3	-8.9	-8.9	-8.9
ML0311	ML0311	397945	398676	-11.4	-13	-13	-13	-13	-13	-13	-13	-10.7	-8.1	-8.1	-8.1	-8.1	-8.1	-8.1	-8.1	-8.1	-7.6	-9.3	-9.3	-9.3	-9.3	-8.1	-7.8	-7.8	-7.8	-7.8	-7.8	-7.9	-7.9	-7.9	-7.6	-7.8	-7.8	-8.1	-8.1	-8.1	-8.1	-9.1	-9.1	-9.1	-6.8	-6.4	-8.5	-8.5	-8.5
ML0314	ML0314	400771	401778	-7.2	-7.2	-7.2	-7.2	-7.2	-7.2	-7.2	-6.6	-6.6	-8.7	-8.7	-8.7	-8.7	-8.7	-8.7	-8.7	-8.7	-8.7	-8.7	-8.7	-8.9	-8.9	-8.9	-8.7	-9.4	-8.4	-8.4	-8.8	-8.8	-8.9	-8.9	-8.9	-9.2	-9.3	-10.8	-11	-13.9	-13.9	-13.9	-13.5	-12.9	-14.8	-16.8	-16.8	-16.8	-16.8
ML0315	ML0315	403698	404612	-12.4	-12.4	-12.4	-12.3	-12.3	-12.3	-12.3	-9.4	-7.7	-6.7	-6.7	-6.7	-6	-5.5	-5.4	-5.4	-5.4	-5.6	-5.6	-5.6	-5.6	-5.6	-7.5	-8.4	-10.7	-10.7	-10.7	-10.7	-10.7	-11	-12.5	-14.6	-14.6	-14.6	-13.6	-13.6	-15.2	-15.2	-15.2	-14.7	-12.4	-9.5	-7.8	-7.1	-7.1	-8.7
ML0316	ML0316	404707	405309	-9	-7.9	-7.9	-7.9	-9	-10.9	-10.9	-10.9	-10.9	-10.7	-10.7	-10.7	-10.7	-9.8	-9.8	-9.8	-9.8	-8	-6.5	-8.4	-11.3	-11.3	-11.3	-11.3	-11.3	-11.3	-11.3	-11.3	-11.3	-9.6	-9.2	-9.2	-9.2	-9.2	-9.2	-7.9	-7.2	-8.3	-8.3	-8.3	-9	-10.4	-10.4	-10.4	-10.4	-10.4
ML0317	groEL2	405518	407143	-16.1	-15.3	-15.3	-15.3	-15.3	-15.3	-15.3	-15.3	-12.4	-10.6	-8.5	-7.6	-7.6	-7.6	-7.6	-8.9	-8.9	-8.9	-9.8	-9.8	-9.8	-10.1	-11.8	-11.8	-11.8	-11.8	-11.8	-12.4	-12.4	-12.4	-12.4	-12.4	-12.4	-12.4	-9.5	-8.7	-7.9	-6.3	-6.3	-6.3	-6.3	-6.3	-6.3	-6.3	-6.3	-6.3
ML0319	lpqE	409442	409993	-9	-10.4	-10.4	-8.7	-8.5	-8.5	-8.5	-8.5	-8.5	-8.6	-10.1	-10.1	-10.1	-10.1	-10.1	-10.1	-10.1	-10.1	-10.3	-10.3	-10.3	-10.3	-10.3	-10.7	-13.6	-13.6	-13.6	-13.6	-14.9	-16.4	-16.4	-17.8	-19.3	-19.3	-19.3	-19.3	-17.8	-19.2	-19.2	-16.9	-14	-13.6	-12	-11.3	-11.3	-11.3
ML0320	ML0320	410354	410851	-10.7	-10.7	-9.6	-9.6	-9.6	-9.6	-9.6	-9.6	-9.6	-9.6	-9.6	-9.6	-9.6	-8.1	-8.2	-9.9	-9.9	-9.9	-10.3	-10.3	-10.3	-10.3	-10.3	-10.3	-10.3	-10.3	-10.3	-10.3	-10.2	-11.5	-11.5	-11.5	-11.5	-12.8	-14.5	-14.5	-14.5	-15.2	-15.2	-15.2	-15.2	-15.2	-13.5	-12.6	-11.7	-9.4
ML0321	ML0321	410870	411595	-14.5	-14.5	-14.5	-14.5	-14.5	-14.5	-14.1	-14.1	-14.1	-12.6	-10.3	-8.7	-8.7	-8.7	-8.7	-8.7	-7.6	-6.4	-6.4	-6.4	-6.4	-6.4	-5.8	-7	-7	-7	-7	-7	-8.2	-8.2	-9.4	-9.4	-9.4	-9.4	-10.1	-10.2	-11.5	-11.5	-11.5	-11.5	-12.3	-11	-11	-11	-11	-11.6
ML0322	ML0322	411592	412068	-8.3	-8.3	-7.9	-7.9	-7.9	-7.9	-8.3	-8.3	-8.3	-8.8	-8.8	-8.8	-10.2	-10.2	-9.2	-9.2	-9.2	-9.2	-7.8	-6.1	-5.4	-5.4	-5.4	-6.4	-6.5	-6.5	-7.6	-7.6	-7.7	-10.6	-10.6	-10.9	-12.4	-12.2	-12.2	-10.9	-10.4	-10.3	-9.3	-8.9	-8.9	-8.9	-8.9	-8.9	-10.8	-10.8
ML0323	cysS	412123	413544	-10.5	-10.5	-10.5	-10.5	-10.5	-10.5	-10.5	-10.5	-10.5	-8.8	-7.8	-7.8	-7.8	-7.1	-7.1	-7.1	-7.1	-8.8	-8.8	-8.8	-9	-11	-12.3	-12.3	-12.3	-11	-13.3	-13.3	-13.3	-13.3	-13.3	-13.2	-13.2	-13.2	-10.9	-9.1	-9.8	-9.8	-9.8	-8.8	-8.8	-9.8	-11.8	-11.4	-11.4	-11.4
ML0324	ML0324	413627	414463	-11.8	-11.8	-11.8	-11.8	-11.8	-11.8	-11.8	-11.8	-11.8	-11.4	-11.3	-10.8	-9.5	-7.5	-7.5	-7.6	-10.5	-10.5	-10.5	-12.1	-12.1	-12.1	-12.1	-12.1	-11.8	-11.8	-11.8	-11.8	-11.8	-10.5	-9.3	-9.3	-9.3	-9.3	-9.3	-6.4	-6.9	-9.8	-9.8	-9.8	-9.8	-9.8	-9.8	-11.3	-12.8	-13.5
ML0325	ML0325	414865	415128	-7.6	-7.6	-7.6	-7.6	-7.6	-10.3	-10.3	-10.3	-10.3	-10.3	-10.3	-7.6	-7.6	-7.6	-9.6	-10.1	-10.1	-10.1	-10.4	-11.9	-12.9	-12.9	-12.9	-13.7	-13.7	-13.7	-13.7	-12.2	-12	-12	-11.8	-11	-10.9	-9.6	-9.1	-9.1	-9.1	-9.1	-9.1	-9.4	-9.4	-9.4	-8.2	-6.9	-6.7	-6.7
ML0333	ML0333	423178	423936	-7.4	-7.4	-7.4	-7.4	-7.4	-6	-6	-6	-6	-6	-6	-6	-6.7	-7.8	-10.1	-12.1	-13.4	-13.4	-13.4	-13.4	-13.4	-13.4	-13.4	-13.4	-13.4	-13.4	-13.4	-11.8	-10.6	-10.6	-10.6	-7.8	-7.8	-7.6	-7.6	-8.2	-11.1	-11.1	-11.1	-11.1	-10.2	-8.7	-8.7	-8.7	-8.7	-8.1
ML0335	ML0335	424867	425727	-14.9	-14.9	-14.9	-14.9	-14.9	-13.6	-11.5	-11.5	-11.5	-11.3	-11.3	-11.3	-11.3	-11.3	-9	-8.8	-8.8	-9.2	-9.9	-9.9	-7.6	-6.6	-8.6	-8.6	-8.6	-8.6	-9.2	-12.1	-12.1	-12.1	-12.1	-12.1	-12.1	-12.1	-11.1	-11.1	-9.5	-9.5	-9.5	-7.8	-8	-8.7	-8.7	-8.6	-9.1	-9.3
ML0336	ML0336	425727	426554	-7.7	-6.4	-4.9	-4.9	-4.9	-4.2	-4.2	-4.2	-6.3	-6.3	-6.3	-6.3	-6.4	-6.4	-6.4	-6.9	-6.9	-6.9	-6.9	-6.9	-6.9	-6.9	-6.9	-6.9	-6.1	-6.1	-6.1	-6.1	-6.1	-5.7	-8.2	-8.2	-8.2	-8.2	-8.2	-8.2	-8.2	-8.2	-8.2	-8.2	-8.2	-8.2	-7.8	-7.8	-7.8	-7.8
ML0337	ML0337	426563	427471	-11.8	-10.7	-9.9	-9.9	-9.9	-9.9	-9.9	-9.9	-9.9	-8.2	-7.9	-7.9	-9.3	-9.3	-9.3	-9.3	-9.3	-9.3	-9.3	-9.3	-8.4	-8.9	-10.8	-9.9	-9.7	-9.7	-9.7	-9.7	-9.7	-10.5	-10.5	-10.5	-10.5	-10.5	-10.5	-8.6	-8.6	-8.6	-8.6	-8.6	-8.6	-8.6	-7.6	-7.6	-7.6	-7.6
ML0348	ML0348	438262	439314	-7	-7.9	-7.9	-7.9	-7.9	-8.6	-8.6	-8.6	-8.6	-8.6	-9.7	-9.7	-9.7	-7.8	-7.5	-7.5	-8.4	-9.8	-9.8	-9.8	-9.8	-9.8	-9.8	-9.8	-9.8	-9.8	-9	-8.5	-8.4	-9.5	-9.5	-9.5	-9.5	-9.5	-10	-11.5	-12.3	-13.8	-13.8	-13.8	-13.8	-12.5	-11.8	-11.8	-12.4	-12.4
ML0354	ilvX	447414	448961	-6	-6	-6	-6	-6	-6	-6	-6	-7.2	-7.2	-7.2	-7.2	-7.4	-7.4	-7.4	-8.7	-8.7	-8.7	-8.7	-8.7	-8.7	-7.4	-9.1	-12	-12	-12	-12	-12	-12	-12	-14.3	-14.3	-14.3	-14.3	-14.8	-14.8	-14.8	-15.9	-17.2	-18.7	-18.7	-18.7	-17.4	-15.7	-15.7	-15
ML0363	ML0363	456418	456732	-7.4	-7.5	-8.1	-8.1	-8.1	-8.1	-6.8	-5.4	-5.4	-6.2	-6.2	-6.2	-6.2	-6.2	-7.2	-10.1	-10.1	-10.1	-10.1	-10.1	-10.1	-10.1	-10.1	-10.1	-10.1	-10.1	-9.3	-9.3	-9.3	-9.3	-9.3	-7.2	-7.2	-7.2	-7.2	-7.7	-7.7	-9.1	-9.1	-9.1	-9.8	-10.5	-12.2	-12.2	-12.2	-12.5
ML0364	rplM	456984	457427	-12.2	-12.2	-11.8	-10.5	-10.5	-11.6	-13.5	-13.5	-11.9	-10.6	-9.2	-9.1	-9.1	-9.1	-9.1	-8.1	-8.1	-8.1	-9.1	-9.2	-9.2	-10.1	-13	-14.8	-14.8	-14.8	-15	-17	-17	-17	-17	-17	-17	-17	-16.1	-16.7	-16.2	-14.9	-12	-10.3	-8	-6.6	-6.6	-6.6	-5.9	-5.4
ML0365	rpsI	457424	457885	-7.9	-7.9	-7.9	-7.9	-8.3	-8.3	-8.3	-9.5	-9.5	-9.5	-10.2	-10.2	-10.2	-10.2	-9.1	-9.1	-9.1	-9.1	-9.1	-9.1	-9.1	-7.4	-7.4	-7.6	-9.4	-9.4	-9.4	-9.4	-9.6	-9.6	-9.8	-12.1	-13.6	-13.6	-13.6	-13.6	-13.6	-12.7	-11.5	-11.5	-11.5	-9.2	-10.1	-10.1	-11	-12.4
ML0366	mrsA	457992	459383	-9.3	-10.9	-13.2	-13.2	-13	-13	-13	-13	-13	-13	-13	-13	-13	-13	-10.7	-7.8	-7.3	-7.3	-7.3	-5.3	-5.3	-7.9	-8.7	-8.7	-8.7	-8.7	-8.7	-10.3	-13.2	-15.1	-15.1	-15.1	-15.1	-15.1	-15.1	-15.1	-15.1	-15.1	-13.4	-11.1	-8.2	-7.2	-7.2	-7.2	-7.2	-7.4
ML0369	ML0369	461185	461541	-10.1	-9.7	-8.4	-8	-8	-8	-8	-8	-8	-8	-8	-8	-8	-8	-8	-10.1	-10.1	-8.4	-8.2	-8.2	-8.2	-8.2	-8.2	-8.2	-8.2	-8.1	-8.1	-8.1	-8.1	-8.1	-8.1	-8.1	-8.1	-8.1	-8.1	-8.1	-6.9	-6.9	-6.9	-5.4	-5.4	-5.4	-5.4	-5.4	-5.7	-7
ML0370	ML0370	461945	462814	-7.2	-7.2	-7.2	-7.2	-9.8	-9.8	-9.8	-9.8	-10.8	-10.8	-10.8	-9.5	-9.1	-9.1	-9.1	-9.1	-9.1	-9.1	-10.1	-11.4	-11.4	-11.4	-11.4	-11.4	-11.4	-9.2	-9.2	-9.2	-9.2	-9.2	-9.2	-9.2	-9.8	-9.8	-9.8	-9.8	-9.7	-9.7	-9.7	-9.7	-9.7	-9.7	-9.7	-9.7	-9.7	-8.8
ML0371	glmS	462979	464856	-9.3	-8.8	-8.2	-8.2	-8.2	-8.2	-8.2	-8.2	-6.4	-5.6	-5.9	-7.2	-7.2	-7.2	-7.2	-7.2	-7.2	-7.2	-7.2	-7.2	-7.2	-7.2	-7	-7	-7	-7	-7	-7	-7.6	-7.6	-7.6	-7.6	-7.6	-8.4	-8.4	-9.8	-9.8	-9.8	-10.5	-10.5	-10.5	-11	-10.1	-10.1	-10.8	-10
ML0373	ML0373	465202	466623	-5	-5	-5	-5	-5	-5	-5	-4.3	-2.9	-2.9	-4.4	-4.4	-4.4	-4.4	-5.7	-7.2	-7.2	-7.2	-7.2	-7.9	-9.3	-11.4	-11.4	-11.4	-11.4	-11.4	-11.4	-11.4	-10.9	-9.9	-9.9	-9.9	-9.9	-9.9	-7.8	-7.8	-8.8	-10.8	-10.8	-10.8	-10.8	-10.8	-10.8	-10.3	-9.3	-9.3
ML0375	alr	468132	469298	-8.3	-6.8	-7.6	-7.6	-7.6	-7.6	-8.9	-8.9	-8.9	-8.9	-9.6	-9.6	-9.6	-9	-9	-9	-7.3	-5.8	-6.2	-6.9	-9.2	-9.2	-9.2	-9.2	-9.2	-9.2	-9.2	-9.6	-10.3	-10.3	-10.3	-10.3	-10.3	-10.3	-10.3	-10.7	-9.7	-7.9	-7.4	-6.4	-6.4	-6.4	-6.4	-6.4	-5.6	-7
ML0376	ML0376	469288	470289	-10.3	-10.3	-10.3	-8.2	-8.2	-9.5	-9.6	-11.9	-11.9	-11.9	-11.9	-11.9	-11.9	-11.9	-10.6	-9.4	-9.4	-9.4	-8.1	-8.1	-8.1	-9	-9	-9	-10.2	-12.3	-10.2	-10.2	-10.2	-12.3	-12.3	-12.3	-12.3	-12.3	-12.3	-12.3	-12.3	-12.3	-10.6	-8.3	-7.1	-7.1	-7.1	-6.4	-6.4	-6.4
ML0377	ML0377	470282	470767	-7.3	-7.2	-7.2	-7.4	-8	-8.4	-9.5	-8.3	-8.3	-8.3	-7.6	-7.6	-9	-9	-9	-9	-9	-9	-9	-9	-9	-9.9	-10.4	-10.4	-10.4	-10.4	-12.3	-14.3	-14.3	-14.3	-14.3	-14.3	-13.4	-11.6	-10.3	-9.4	-9.4	-9.4	-9.4	-6.5	-6.4	-6.4	-6.4	-6.4	-8.5	-10.5
ML0378	ML0378	470764	471843	-6.5	-8.1	-8.1	-8.1	-7.2	-7.2	-7.2	-5.5	-6.7	-6.7	-7.5	-7.5	-8.2	-10.3	-10.3	-10.3	-10.3	-10.3	-11.5	-13.6	-13.6	-13.6	-14.3	-13.6	-13.6	-13.6	-12.6	-12.6	-12.6	-11.1	-9.5	-11.6	-11.6	-11.6	-11.6	-11.6	-11.6	-11.6	-11.6	-11.6	-11.6	-10.3	-7.4	-7.6	-7.6	-7.6
ML0379	gcp	471840	472895	-12.2	-12.2	-12.2	-12.2	-12.2	-12.2	-12.2	-11.3	-11.3	-9.8	-9.8	-10	-10	-8.5	-8.5	-8.5	-5.6	-5.1	-5.1	-5.1	-4.3	-4.3	-6.6	-8.1	-9	-11.3	-14.2	-14.2	-14.2	-14.2	-14.2	-14.2	-14.2	-14.2	-14.2	-14.2	-14.7	-14.7	-13	-13	-13.8	-12.5	-9.6	-7.9	-7.5	-8.8
ML0380	groES	473177	473479	-13.8	-13.8	-13.8	-14.7	-14.7	-14	-12.7	-12.7	-12.7	-12.7	-12.7	-12.7	-10.4	-8.9	-8.2	-8	-9.3	-9.3	-9.3	-7.8	-7.9	-10.8	-10.8	-10.8	-10.8	-11.2	-14.1	-16.2	-16.2	-16.2	-16.9	-16.9	-16.9	-16.9	-15.9	-15.9	-15.9	-13	-12	-10.3	-9	-7.4	-9.1	-10.8	-10.8	-10.8
ML0381	groEL1	473558	475171	-11.4	-11.9	-11.9	-13	-13.3	-14.6	-14.6	-14.6	-14.6	-14.6	-14.6	-14.6	-14.6	-13.3	-10.4	-8.6	-8.2	-8.2	-8.2	-8.2	-8.2	-8.2	-8.2	-8.2	-7.7	-8.7	-11	-11	-11	-11	-12.3	-14	-15.1	-15.1	-15.1	-16.6	-18.6	-18.6	-18.6	-18.6	-17.7	-16.8	-14.5	-11.6	-9.9	-9.3
ML0382	whiB3	475771	476079	-11.9	-11.9	-11.9	-10.1	-8	-7.1	-7.1	-7.1	-7.1	-6.7	-7	-8.9	-8.9	-8.9	-8.9	-8.9	-8.9	-8.9	-8.9	-8.9	-8.9	-10.2	-11.7	-11.7	-11.7	-11.7	-11.7	-11.7	-12.2	-12.2	-12.2	-12.2	-12.2	-12.2	-12.2	-11.6	-11.2	-10.3	-9.8	-9.3	-9.7	-10.2	-10.1	-10.1	-10.1	-10.1
ML0383	ML0383	476440	477285	-7.8	-8.7	-8.7	-10.2	-10.2	-10.2	-10.2	-10.2	-8.9	-6.7	-6.7	-6.7	-6.7	-6.7	-6.7	-6.7	-6.7	-6.7	-6.2	-6	-6	-4.4	-4.4	-4.4	-4.4	-4.8	-6.3	-7.8	-7.8	-7.8	-7.8	-8.6	-10.1	-10.4	-12.1	-12.1	-12.5	-12.6	-12.8	-14.7	-13.7	-14.3	-14.8	-14.8	-14.8	-11.9
ML0386	ML0386	480093	480506	-8.5	-8.5	-8.5	-6.9	-6.9	-6.9	-6.9	-6.9	-6.5	-5.7	-6.4	-6.4	-6.4	-6.4	-8.2	-8.2	-7.8	-7.8	-7.8	-7.8	-7.8	-7.8	-7.8	-7.8	-7	-7	-7	-7	-7	-9.4	-9.4	-9.4	-9.4	-10.4	-10.4	-10.4	-10.4	-10.4	-10.8	-10.8	-10.1	-12.2	-12.2	-12.2	-12.7	-12.2
ML0387	guaB2	480661	482250	-10	-10	-10.2	-10.2	-10.5	-10.9	-12.3	-12.8	-10.5	-9.6	-9.6	-9.6	-8.3	-6.5	-6.5	-6.5	-6.5	-6.5	-6.5	-6.5	-6.9	-9.8	-9.8	-9.8	-11	-12.9	-12.9	-12.9	-12.9	-15	-15	-15	-15	-15	-15	-15	-15	-13.6	-15	-12.7	-11.4	-11.4	-11.4	-11.4	-11.4	-11.4
ML0388	guaB3	482274	483386	-7.2	-7.2	-7.2	-5.5	-5.5	-5.5	-5.5	-5.5	-4.8	-4.8	-4.8	-7	-7	-7.3	-7.3	-7.3	-7.3	-7.3	-7.3	-7.3	-7.3	-7.3	-7.3	-7.3	-8.4	-8.4	-8.4	-8.4	-8.4	-8.4	-9.9	-9.9	-9.9	-11.2	-12.7	-12.7	-12.7	-14.8	-16.7	-16.7	-16.7	-16.7	-16.7	-14.4	-13.5	-14.4
ML0389	choD	483451	485160	-14.8	-14.8	-14.8	-13	-12.2	-12.2	-12.2	-12.2	-12.2	-9.3	-8	-8	-8	-8	-8	-8	-8.2	-8.2	-10	-10	-10.1	-10.3	-10.3	-10.3	-10.6	-10.6	-10.9	-10.9	-10.9	-11.5	-10.6	-8.3	-7.9	-7.9	-8.4	-8.2	-9.2	-11.2	-14.1	-14.1	-14.1	-14.1	-14.1	-14.1	-14.1	-12.6
ML0392	ML0392	486263	488641	-13	-13	-13	-13	-13	-13	-13	-11.5	-11.5	-11.5	-8.7	-8.7	-8.7	-8.3	-8.3	-8.3	-8.3	-6.6	-5.5	-6.7	-6.7	-6.7	-6.7	-7.8	-7.8	-7.8	-8	-10.7	-10.7	-10.7	-10.7	-10.7	-10.7	-10.7	-10.7	-10.7	-8.4	-6.9	-6.6	-8.2	-8.2	-8.2	-8.2	-8.2	-8.2	-8.2
ML0393	ML0393	488655	489440	-8.5	-10.6	-10.6	-12.5	-13.8	-13.8	-13.8	-13.8	-13.8	-13.8	-13.8	-13.8	-13.8	-13.8	-12	-14.9	-14.9	-14.9	-15.7	-18.6	-18.6	-18.6	-18.6	-15.7	-14.8	-14.8	-14.8	-14.8	-13	-12.2	-12.2	-12.2	-12.2	-12.2	-9.3	-8.2	-8.2	-8.2	-8.2	-8.2	-8.7	-8.7	-10	-10	-8.5	-8.5
ML0394	ML0394	489915	490427	-5.7	-4.1	-3.9	-5	-6.7	-6.7	-6.7	-6.7	-6.7	-6.9	-7.4	-7.3	-7.3	-7.3	-7.3	-7.3	-7.3	-7.3	-8.7	-8.7	-8.7	-9.1	-9.1	-9.1	-9.6	-9.6	-9.6	-9.6	-9.6	-9.6	-10.8	-10.8	-10.8	-9.9	-9.3	-7	-5	-5.2	-6.5	-6.5	-6.5	-6.5	-6.5	-6.5	-7.3	-7.3
ML0395	guaA	491043	492632	-6.2	-6.2	-8.2	-8.2	-8.2	-9.5	-9.5	-9.5	-9.5	-9.5	-12.3	-13.2	-15.5	-17.5	-20.4	-20.4	-20.4	-20.4	-19.1	-16.2	-14.5	-13	-13	-13	-12.2	-12.2	-12.2	-12.2	-12.2	-9.3	-9	-10.9	-10.9	-10.9	-10.9	-10.9	-11	-11	-8.7	-7.8	-7.8	-7.8	-7.8	-6.2	-7.3	-8.6
ML0396	ML0396	492714	493823	-6.3	-6.3	-6.3	-6.3	-6.3	-6.3	-5.5	-5	-5	-5	-3.8	-3.8	-5.1	-5.1	-5.1	-5.1	-5.5	-6	-6	-6	-6	-7	-7	-7	-7	-7	-7.6	-6.8	-9.4	-9.4	-9.4	-9.4	-8.5	-8	-7	-7	-7	-7	-7	-7.1	-9.1	-6.9	-6.9	-6.9	-6.9	-6.9
ML0397	ML0397	493939	495747	-7.2	-7.2	-6.4	-6.4	-6.4	-6.4	-6.5	-6.5	-5.4	-5.4	-5.4	-6.1	-9	-9	-9	-9	-9	-9	-9	-9	-7.9	-7.9	-7.9	-7.9	-7.9	-7.9	-7.9	-7.1	-7.1	-7.7	-7.7	-7.7	-8.7	-10.8	-12.3	-12.3	-12.3	-13	-15.1	-15.1	-15.1	-15.1	-15.1	-15.1	-14.6	-14.1
ML0398	ML0398	496060	497097	-12.3	-12.3	-12.3	-12.3	-12.3	-12.3	-12.3	-12.3	-12.3	-12.3	-12.3	-12.3	-10.2	-11.7	-11.7	-11.7	-11.7	-11.7	-11	-11	-11	-11	-11	-11	-11	-11	-11	-11	-12.9	-12.9	-12.9	-12.9	-13.6	-13.6	-13.6	-15.1	-17.1	-17.1	-15.4	-14.5	-13.6	-11.3	-8.4	-8.4	-8.4	-8.4
ML0405	ML0405	503217	504401	-5.3	-5.2	-5.2	-5.2	-5.1	-5	-5	-5	-5	-5	-5	-5	-5	-5	-5.9	-5.9	-6.9	-6.9	-6.9	-7.9	-7.9	-7.9	-8.2	-9.1	-9.1	-9.4	-11.4	-11.4	-11.4	-11.4	-11.4	-11.4	-11.4	-9.8	-9.8	-10.5	-12.5	-12.5	-12.5	-14.2	-12.8	-12.8	-12.8	-12.8	-12.1	-12.1
ML0406	ML0406	504459	504779	-12.4	-12.4	-12.2	-12.2	-12.2	-10.8	-11.1	-12.4	-14.4	-14.4	-12.9	-12.9	-12.9	-12.9	-12.9	-12.9	-12.9	-12.9	-12.9	-11.1	-9	-8.1	-8.1	-8.1	-6.3	-6.6	-8.3	-8.3	-8.3	-8.9	-9.6	-10.3	-10.3	-10.9	-10.9	-10.9	-10.9	-11.8	-13.5	-13.5	-13.5	-13.5	-13.5	-13.5	-12.2	-11.2
ML0407	ML0407	504793	505443	-10.5	-10.5	-10.5	-10.5	-10.5	-10.5	-9.7	-9.7	-8.3	-8.3	-8.3	-8.3	-8.3	-7.5	-9.5	-10.8	-10.8	-10.8	-10.8	-10.8	-9.9	-8.4	-8.4	-8.4	-8.4	-8.4	-8.4	-8.4	-8.4	-8.4	-8.4	-8.4	-6.8	-6.8	-6.8	-5.2	-5.9	-5.9	-6.5	-6.9	-6.9	-8	-8	-8	-8	-8
ML0410	ML0410	508327	508629	-8.4	-8.4	-8.4	-8.4	-8.4	-7.9	-6.4	-5.7	-5.7	-5.7	-5.7	-5.7	-5.7	-5.7	-5.7	-5.7	-6.9	-7.4	-9.7	-12.6	-12.6	-12.6	-12.6	-12.6	-12.6	-13	-13	-13	-13.3	-14.8	-15.3	-15.3	-15.3	-14.8	-12.5	-9.6	-9.9	-9.3	-8	-5.9	-5.9	-5.9	-5.9	-5.9	-5.9	-5.9
ML0411	ML0411	508755	509981	-8.8	-9.9	-10.4	-10.4	-10.4	-10.4	-12.1	-12.1	-12.1	-12.1	-12.1	-10.6	-10.6	-10.6	-8.3	-7.9	-7.9	-10.1	-8.2	-8.2	-10.2	-12	-12	-12	-12	-12.4	-12.4	-11.4	-11.4	-11.4	-9.3	-9.7	-9.7	-9.7	-9.7	-10.2	-10.2	-8.5	-6.2	-4.7	-5.2	-5.2	-5.2	-5.2	-5.2	-5.2
ML0414	otsB2	511984	513273	-12.7	-12.3	-12.3	-12.3	-12.3	-12.3	-9.4	-8.4	-8.9	-8.9	-8.9	-8.9	-8.9	-8.9	-8.9	-8.9	-8.9	-8.9	-7.7	-7.7	-7.7	-7.7	-7.7	-7.7	-7.7	-8	-8	-9	-10.5	-11	-11	-11	-11	-11	-11	-11	-11	-10.6	-9.8	-10.7	-10.7	-10.7	-9.1	-9.1	-9.1	-9.1
ML0418	ML0418	517644	518276	-9.2	-10.5	-10.5	-10.5	-9	-8.6	-8.6	-8.6	-8.6	-8.6	-8.6	-8.7	-9	-9	-8.8	-10.9	-10.9	-10.9	-10.9	-9.7	-9.7	-9.7	-9.7	-9.7	-9.7	-9.2	-9.2	-9.7	-9.7	-9.7	-9.7	-10.2	-10.2	-10.2	-10.2	-10.2	-10.2	-10.2	-7.3	-5.5	-5.3	-5.3	-5.3	-4.2	-3.8	-3.8
ML0419	ML0419	518414	518890	-10.3	-10.3	-10.3	-10.3	-10.3	-10.3	-9.3	-9.3	-9.3	-7.6	-7.9	-10.8	-10	-10	-10	-10	-10	-10	-10	-7.9	-7.2	-7.2	-7.2	-7.2	-7.2	-7.2	-7.2	-7.2	-5	-5	-5	-5	-5	-5	-5	-5	-6.6	-6.6	-7.4	-9.4	-9.4	-9.4	-9.4	-9.4	-9.4	-9.4
ML0424	bcp	523803	524288	-10.4	-10.4	-10.4	-10.4	-10.4	-10.4	-9.4	-9.4	-9.4	-9.4	-7.8	-7.8	-7.8	-7.1	-7.1	-7.1	-7.1	-8.3	-8.3	-8.3	-8.3	-8.3	-8.7	-10.2	-10.2	-10.2	-12.5	-12.5	-12.5	-13.7	-15.6	-15.6	-15.6	-15.6	-15.6	-15.6	-16.8	-16.8	-16.8	-16.2	-15.4	-14.1	-13.5	-13	-10.7	-7.8
ML0425	ML0425	524416	524643	-15.1	-13.8	-13.1	-13.1	-13.1	-12.3	-12.3	-12.3	-11	-8.1	-8.4	-8.4	-8.4	-9.2	-9.2	-9.2	-9.2	-9.2	-9.2	-8.1	-8.1	-9.6	-12.5	-12.5	-12.5	-12.5	-14.8	-14.8	-14.8	-14.8	-14.8	-14.8	-12.5	-12.1	-12.1	-12.1	-12.1	-12.1	-10.6	-10.2	-9.9	-11.8	-13.1	-15.1	-15.1	-14.1
ML0426	lppS	524929	526143	-9.2	-7.7	-7.7	-7.7	-7.7	-7.7	-8.6	-8.6	-8.6	-8.6	-9.7	-12.6	-14.4	-16.5	-18.2	-18.2	-18.2	-19.2	-19.2	-19.2	-18.2	-18.2	-18.2	-18.2	-18.2	-17.7	-17.2	-14.3	-13.3	-13.3	-13.3	-13.3	-13.3	-11.6	-11	-11	-10.9	-11.7	-10.8	-8.5	-6.7	-6.7	-6.7	-6.7	-6.7	-7.1
ML0427	ML0427	526294	526941	-12.4	-12.4	-12.4	-12.4	-12.4	-13.1	-14.4	-13.1	-14.1	-14.1	-14.1	-11.8	-11.4	-11.4	-11.4	-11.4	-12.4	-10.8	-10.3	-10.3	-10.3	-8	-6	-5.3	-4.9	-4.9	-4.9	-4.9	-4.9	-4.9	-4.9	-4.9	-4.9	-6.3	-6.3	-6.3	-6.3	-6.9	-6.9	-6.9	-6.9	-6.9	-6.9	-5.6	-5.1	-4.5
ML0429	ML0429	528621	529427	-7.2	-6.7	-6.7	-6.7	-6.7	-6.7	-6.7	-6.7	-6.7	-6.7	-6.7	-5.4	-5.4	-5.4	-5.4	-4.8	-4.8	-4.8	-4.9	-4.9	-5.4	-5.4	-6.8	-6.8	-6.8	-6.8	-6.8	-6.8	-6.8	-6.8	-6.8	-6.8	-5.8	-5.8	-5.8	-7	-7	-7	-7	-7	-7	-7.5	-7.5	-8.3	-10.3	-10.3
ML0430	ML0430	529520	530884	-13.1	-14.2	-14	-14	-14	-14	-14	-14	-13.9	-13.9	-13.9	-11	-10.3	-10.1	-12.9	-12.9	-12.9	-12.9	-13.6	-13.6	-13.6	-13.6	-13.6	-12.1	-10.8	-7.9	-6.1	-8	-9.3	-9.3	-9.3	-9.3	-9.3	-9.3	-9.3	-9.3	-9.3	-9.3	-10.8	-13.1	-15.1	-17.4	-17.4	-17.4	-17.4	-17.4
ML0431	ML0431	530916	531695	-8.8	-7.7	-7.7	-7.7	-7.7	-8.5	-8.5	-8.5	-8.5	-8.5	-8.5	-9.2	-10.5	-10.5	-10.5	-10.5	-10.5	-10.7	-9.4	-9.4	-9.4	-9.4	-9.4	-9.4	-8.1	-6.9	-8.7	-10.8	-12.3	-12.3	-12.3	-13.6	-13.6	-13.6	-13.6	-13.6	-13.6	-13.6	-13.6	-13.6	-13.6	-13.7	-13.5	-11.2	-10.5	-10.5
ML0447	ML0447	547312	547788	-8.3	-8.3	-8.3	-6.5	-6.5	-6.5	-6.4	-6.4	-6.4	-6.6	-8.6	-8.6	-8.6	-8.6	-8.6	-8.6	-8.6	-8.1	-8.1	-8.1	-7.9	-7.9	-7.9	-7.9	-7.9	-7.9	-6.4	-4.3	-3.5	-3.5	-3.6	-4.5	-4.5	-4.5	-4.5	-4.5	-4.5	-4.5	-4.5	-4.5	-4.5	-5.3	-6.8	-6.8	-6.8	-6.8
ML0448	ML0448	547992	548264	-9.1	-9.1	-9.1	-9.1	-9.1	-9.1	-10.1	-10.1	-10.1	-10.1	-10.1	-10.1	-10.1	-10.1	-10.1	-9.3	-9.3	-9.3	-9.3	-9.5	-9.5	-9.5	-9.5	-8	-8	-8	-8	-6.4	-6.4	-6.4	-6.4	-6.4	-6.4	-5.7	-5.7	-5.7	-5.7	-5.5	-5.5	-6.6	-6.6	-6.6	-7.5	-8.6	-8.6	-8.6
ML0450	ML0450	550193	551116	-6	-6	-6	-7.1	-7.1	-7.1	-7.1	-7.8	-7.7	-9.4	-9.4	-9.9	-9.9	-9.9	-9.8	-9.8	-9.8	-9.8	-8.6	-9.6	-9.6	-9.6	-10.5	-10.5	-10.5	-10.5	-11.5	-13	-14.5	-14.5	-14.5	-14.5	-15.3	-14.4	-13.9	-12.6	-11.4	-11.4	-11.4	-13.4	-12	-12	-12	-11.1	-10.2	-9.6
ML0451	ML0451	551191	552240	-7.7	-7.7	-7.7	-9.1	-9.1	-10.2	-10.2	-8.5	-8	-8	-8.6	-10.7	-10.7	-10.7	-10.7	-10.7	-10.8	-10.8	-10.8	-11.4	-11.4	-11.9	-12	-13.5	-12.7	-12.7	-12.7	-14.9	-16.9	-18.2	-18.2	-18.2	-16.1	-16.1	-16.1	-16.1	-16.1	-16.1	-13.8	-10.9	-9.1	-8.4	-7.9	-7.9	-7.9	-7.9
ML0452	ML0452	552240	553364	-8.9	-8.9	-8.9	-8.9	-8.9	-8.2	-6.6	-8.6	-9.9	-9.9	-9.9	-9.9	-9.9	-9.9	-10.4	-12.3	-10.8	-10.8	-10.8	-10.3	-9.3	-9.3	-9.3	-9.3	-9.3	-8.7	-8.7	-8.7	-10.5	-13.4	-13.4	-13.4	-13.4	-13.4	-13.4	-11.7	-11.6	-11.6	-11.6	-11.6	-11.1	-9.9	-8.6	-8.1	-8.1	-8.1
ML0453	ML0453	553374	554336	-12.9	-12.9	-13.1	-14.4	-15.9	-17.4	-15.7	-15.6	-15.6	-15.6	-12.7	-11.2	-9.9	-9.5	-9.5	-9.5	-9.5	-9.5	-9.5	-9.5	-9.5	-9.5	-7.7	-10	-10	-10	-10	-10	-9.5	-10.4	-13.3	-13.5	-13.5	-13.5	-13.5	-13.5	-12.7	-11.4	-10.2	-11.2	-13.3	-15.6	-15.6	-15.1	-15.1	-15.1
ML0454	pgsA	554333	555052	-10.6	-10.6	-11.2	-11.2	-11.2	-11.2	-9.5	-8.7	-8.6	-8.6	-8.6	-8.5	-8	-8	-8	-8	-8	-7.4	-7.2	-6.8	-9.1	-9.1	-9.1	-9.1	-9.1	-7.6	-7.6	-7.6	-6.8	-7	-7	-7	-7	-7	-7.6	-7.6	-8.8	-8.9	-8.9	-8.1	-8.1	-9.2	-11.3	-11.3	-11.3	-12.9
ML0455	ML0455	555049	555669	-9.1	-11.2	-11.2	-11.2	-11.2	-11.2	-11.2	-11.9	-10.2	-9.6	-8.7	-8.7	-8.7	-6.6	-6.4	-7	-7.9	-10	-11.7	-11.7	-11.7	-12.7	-14.2	-14.2	-14.2	-14.2	-14.2	-14.2	-13	-14.1	-14.1	-14.1	-14.1	-14.1	-11.5	-11.5	-11.5	-10.8	-10.8	-11.8	-13.7	-13.7	-13.7	-13.6	-13.6	-13.6
ML0456	thrS	555662	557770	-6.1	-6.1	-6.1	-8.1	-9.4	-9.4	-9.4	-9.4	-9.4	-9.4	-9.4	-9.4	-9.4	-9.4	-9.4	-9.4	-9.4	-9.4	-9.4	-6.5	-5.9	-6.9	-6.9	-6.9	-7.7	-9.8	-9.8	-9.8	-11.9	-11.9	-11.9	-11.9	-11.9	-11.9	-11.9	-11.9	-11.9	-11.9	-9	-7.9	-7.1	-7.1	-7.5	-7.5	-7.5	-7.5
ML0458	ML0458	558363	559268	-5.2	-5.2	-5.2	-5.2	-5.2	-5.2	-5.2	-4.3	-4.3	-4.3	-2.4	-2.5	-2.5	-2.5	-4.8	-6.8	-8.1	-8.1	-8.1	-8.1	-8.1	-8.1	-8.1	-8.1	-8.1	-8.1	-8.1	-8.1	-8	-7.3	-6.8	-6.3	-5.6	-3.8	-3.8	-3.8	-3.8	-3.8	-4.7	-4.7	-4.7	-4.7	-4.7	-4.7	-4.7	-4.7
ML0464	ML0464	561808	562095	-10.7	-10.1	-10.1	-10.1	-10.1	-10.1	-10.1	-11.9	-11.9	-11.9	-11.9	-11.9	-11.9	-11.9	-11.9	-11	-9.5	-9.5	-9.5	-9.3	-9.3	-9.3	-9.4	-10.7	-10.7	-9.7	-9.7	-9.7	-9.7	-9.7	-9	-9	-9	-9	-9	-9.2	-11.2	-11.2	-11.2	-11.2	-11.9	-11.9	-11.9	-11.9	-10.9	-10.9
ML0466	ML0466	563632	564537	-7.4	-7.4	-7.4	-7.4	-7.4	-5.2	-5.2	-5.2	-5.2	-5.2	-5.2	-5.2	-5.2	-5.2	-5.2	-6	-7.5	-8	-8	-8	-8	-8	-8	-8	-8	-8	-7.9	-6.7	-6.7	-5.9	-5.9	-5.9	-5.9	-5.9	-5.9	-5.9	-6.9	-6.9	-6.9	-6.9	-6.9	-6.9	-8.3	-9.8	-11.7	-13
ML0467	dedA	564583	565227	-8.4	-8.4	-8.4	-7.2	-7.2	-7.2	-7.2	-7.2	-7.2	-7.2	-8.9	-7.2	-7.2	-6.5	-7.7	-9.2	-9.2	-9.2	-9.2	-9.2	-9.1	-9.1	-9.1	-9.1	-9.1	-9.1	-9.1	-9.1	-9.1	-9.1	-7.5	-7.5	-6.8	-6.8	-6.8	-6.8	-5.3	-4.9	-5.6	-7.7	-9.2	-9.2	-9.2	-9.2	-9.5	-10.8
ML0468	ML0468	566057	566839	-7.8	-8.6	-8.9	-8.9	-8.9	-8.9	-8.9	-9.7	-9.7	-9.7	-9.7	-9.7	-9.7	-9.7	-10.3	-10.3	-8.2	-8.2	-8.2	-5.3	-4.7	-4.7	-4.7	-6.9	-8.3	-8.3	-9.7	-9.9	-11.8	-13.1	-13.1	-13.1	-13.1	-13.1	-13.1	-11.8	-11.8	-11.8	-12.8	-13.3	-13.3	-11.2	-11.6	-11.6	-11.6	-11.6
ML0470	ML0470	571603	571893	-11	-11	-11	-11	-11	-8.1	-7.2	-6.4	-6.4	-6.4	-6.4	-6.4	-6.4	-6.4	-4.3	-4.3	-5.8	-6.3	-6.3	-6.3	-6.3	-6.3	-6.3	-6.3	-6.3	-6.3	-6.3	-6.3	-6.3	-6.3	-6.3	-6.3	-5.2	-5.2	-5.2	-5.2	-7.3	-7.3	-7.3	-7.3	-7.3	-7.3	-8	-9.9	-9.9	-9.9
ML0472	ML0472	574032	574274	-10.8	-10.8	-10.8	-10.1	-8.5	-8.1	-8.1	-8.1	-8.1	-7.7	-7.7	-7.7	-7.7	-7.7	-6.9	-7.9	-7.9	-7.9	-7.9	-7.9	-8.8	-9.9	-9.9	-9.9	-10.4	-11.7	-11.1	-13.4	-15.4	-18.3	-18.3	-18.3	-18.3	-17.8	-17.8	-17.8	-17.8	-15.5	-12.6	-11.6	-12.7	-14	-14	-14	-14	-14
ML0473	ML0473	574538	574810	-11.9	-11.9	-10.3	-9.6	-9.6	-9.6	-9.6	-8	-8	-9.1	-9.6	-9.6	-9.2	-9.2	-9.7	-9.7	-9.7	-10	-11.7	-11.8	-13.1	-13.1	-14.2	-12.9	-12	-12.5	-13.8	-12.3	-12.3	-12.3	-12.3	-11	-8.8	-8.8	-10	-9.9	-9.9	-9.9	-9.9	-9.2	-9.7	-11.2	-12.7	-11.7	-11.7	-11.7
ML0474	ML0474	575469	576140	-11.9	-11.9	-9.6	-7.9	-7.9	-7.9	-6.2	-5.5	-5.5	-5.5	-5.5	-5.5	-4.9	-4.2	-4.2	-4.2	-5.9	-5.9	-5.9	-5.9	-5.9	-5.9	-5.9	-5.9	-5.9	-5.9	-5.9	-6.5	-6.5	-6.5	-6.5	-6.5	-6.5	-8	-9.5	-9.5	-9.5	-11.1	-13.1	-16	-16	-16	-16	-16	-14.8	-14.8
ML0475	ML0475	576361	577116	-3.9	-3.9	-3.9	-4.8	-5	-7.3	-7.3	-7.3	-7.3	-7.3	-7.3	-7.4	-9.7	-9.7	-9.7	-9.7	-9.7	-9.7	-9.7	-11.4	-11.4	-11.4	-11.4	-12.1	-12.1	-12.1	-12.1	-12.1	-12.1	-13.9	-13.9	-11.6	-11.2	-11.2	-11.2	-9.5	-7.2	-6.3	-6.3	-8.2	-11.1	-11.1	-11.1	-11.1	-11.1	-11.1
ML0481	ruvC	581224	581790	-7.6	-7.6	-7.6	-7.2	-7.2	-7.2	-7.2	-7.2	-7.2	-7.2	-4.9	-5.6	-5.6	-5.6	-5.6	-5.6	-5.8	-5.8	-5.3	-5.3	-6.1	-7.6	-8.9	-9.1	-11.4	-11.4	-11.4	-11.4	-12.7	-12.7	-12.7	-13.5	-14.6	-14.6	-14.6	-13.4	-13	-13	-13	-12.5	-11.2	-9.3	-8.8	-7.8	-7.8	-9.2
ML0482	ruvA	581787	582398	-9.2	-12.1	-12.1	-12.1	-12.1	-12.1	-12.1	-12.1	-9.8	-8.2	-9.4	-9.4	-9.4	-11.4	-11.4	-11.4	-11.4	-10.3	-10.3	-10.3	-10.3	-10.3	-10.3	-10.1	-11.1	-14	-14	-13	-13	-13.9	-13.9	-13.7	-13.7	-13.7	-13.7	-13.7	-13.7	-14.2	-14.2	-14.2	-13.8	-11.7	-11.3	-11.3	-12.6	-12.6
ML0483	ruvB	582395	583444	-11.7	-11.7	-11.7	-11.7	-11.7	-11.7	-11	-9.3	-6.6	-7.9	-7.9	-7.9	-8.8	-8.8	-8.8	-8.8	-8.8	-8.8	-8.8	-8.8	-6.8	-5.2	-5.2	-5.2	-4.9	-4.9	-4.9	-4.9	-6.5	-6.9	-8.8	-8.8	-8.8	-8.8	-8.8	-8.8	-8.8	-8.8	-8.8	-7.9	-8.3	-8.9	-8.9	-8.9	-8.9	-8.9
ML0484	fadD9	584381	587947	-9.3	-8	-9.3	-11.3	-11.3	-11.3	-11.3	-11.3	-11.3	-11.4	-9.1	-7.7	-7.7	-7.7	-7.7	-7.7	-7.7	-7.7	-7.7	-7.7	-7.7	-7.7	-7.7	-7.7	-7.7	-5.6	-4.3	-4.3	-4.3	-4.9	-7.8	-7.8	-7.8	-7.8	-7.8	-7.8	-7.8	-7.8	-7.8	-7.8	-8.6	-9.6	-9.6	-9.6	-9.6	-9.6
ML0485	gabT	588043	589383	-4.1	-4.1	-4.1	-4.1	-6.2	-6.2	-6.2	-8.1	-8.1	-8.1	-8.1	-8.1	-8.1	-8.1	-8.1	-8.1	-8.1	-9.3	-10.8	-10.8	-10.8	-10.7	-10.7	-10.7	-13.6	-13.6	-13.6	-14	-16.9	-19	-19	-19	-19	-19	-19	-17.5	-18.3	-18.3	-18.3	-18.2	-17.7	-17.2	-14.9	-12.4	-12.4	-12.4
ML0486	ML0486	589652	589996	-8.8	-5.9	-5.5	-5.5	-5	-5	-5	-2.4	-2.4	-2.4	-2.4	-2.4	-2.4	-2.4	-4.7	-5.7	-7.5	-9.6	-11.1	-11.1	-11.1	-11.1	-11.1	-11.1	-11.5	-11.5	-11.5	-12	-13.5	-15	-15	-15	-15	-12.7	-12	-12	-12	-10	-8.4	-9.7	-10.2	-10.2	-9.3	-9.7	-11	-11.5
ML0487	secD	590036	591829	-12.3	-12.3	-12.3	-10.6	-8	-8.4	-8.4	-9.6	-11.3	-12.4	-12.4	-12.4	-13.9	-13.9	-13.9	-13.9	-13.4	-11.1	-10.4	-11.4	-11.4	-11.4	-11.4	-11.4	-10.6	-10.6	-11.5	-11.2	-11.2	-11.2	-10.7	-10.2	-8.9	-6	-6	-6	-6.4	-6.4	-6.4	-7.1	-7.1	-6.2	-6.2	-6.2	-5.6	-5.6
ML0488	secF	591834	593249	-8.2	-6.1	-6.1	-6.1	-5.8	-8.4	-10.3	-10.3	-10.5	-10.5	-10.5	-9.9	-9.9	-9.9	-9.9	-9.6	-9.6	-10.1	-10.1	-10.1	-10.5	-10.5	-10.5	-12.1	-13.9	-13.9	-13.9	-14.5	-14.5	-14.5	-14.1	-14.1	-14.1	-14.1	-12.8	-11.5	-11.9	-11.9	-11.9	-10.5	-12.4	-13.4	-13.1	-13.1	-13.1	-12.9
ML0489	ML0489	593294	594961	-13.9	-14.3	-14.7	-14.7	-14.7	-13.7	-13.7	-13.7	-13.7	-13.7	-11.4	-9.9	-9.9	-9.9	-11	-13.9	-13.9	-13.9	-13.9	-13.9	-13.9	-13.9	-13.4	-11.1	-9.5	-10.5	-10.5	-10.5	-10	-10	-10	-9.1	-8.1	-8.1	-8.6	-8.6	-8.8	-10.3	-11	-10.4	-10.4	-10.5	-12.2	-13.3	-13.3	-13.3
ML0491	relA	595607	597970	-12.8	-11.9	-10.4	-10.4	-10.4	-8.4	-8.4	-8.4	-9.5	-12.4	-12.4	-12.4	-12.4	-12.4	-11.1	-10.7	-10.7	-11.6	-11.6	-11.6	-10.8	-9.9	-12.8	-14.6	-16.7	-18.4	-18.4	-18.8	-20.9	-20.9	-20.9	-20.9	-20.9	-18.6	-17.9	-17.9	-17.9	-17.9	-15	-13.3	-11	-8.1	-6.3	-7.7	-8.3	-8.3
ML0492	ppiB	598029	598916	-11.5	-11.5	-11.5	-10.8	-9.6	-9.6	-9.6	-9.6	-9.6	-9.6	-8.1	-6.2	-5	-5.1	-5.1	-5.1	-5.1	-5.1	-5.1	-6.9	-9.8	-9.8	-9.8	-10.1	-10.1	-10.1	-11.3	-12.9	-14.2	-14.2	-14.2	-14.2	-14.2	-14.2	-14.2	-14.2	-11.3	-10.4	-9.1	-11.2	-11.2	-11.2	-11.2	-11.2	-11.2	-11.2
ML0493	ML0493	599080	599736	-9.4	-9.4	-9.4	-9.4	-9.4	-7.6	-6.3	-4.8	-5.6	-6.9	-6.9	-6.9	-6.9	-6.9	-8.1	-8.1	-8.1	-9.4	-10.9	-10.9	-10.9	-10.9	-10.9	-10.9	-10.9	-10.9	-11.3	-11.3	-11.3	-11.3	-13	-15.1	-15.1	-15.1	-15.1	-15.1	-15.5	-15.5	-14.2	-13.7	-13.7	-13.6	-14.1	-14.2	-15.5	-12.6
ML0494	hisS	599740	601023	-9.4	-9.4	-9.4	-9.4	-9.4	-9.4	-6.5	-6.8	-8.2	-8.8	-8.8	-8.8	-9	-9.8	-9.8	-9.8	-9.8	-9.8	-9.8	-9.7	-9.7	-9.7	-9.7	-9.7	-9.7	-8.8	-8.8	-9.1	-11.1	-12.4	-12.4	-12.4	-12.4	-12.4	-12.4	-12.4	-11.9	-9.6	-7.6	-7.8	-9.1	-10.6	-10.6	-10.6	-10.6	-10.6
ML0501	aspS	606839	608608	-11.7	-11.7	-11.7	-11.7	-11.7	-11.7	-12.3	-12.8	-11.1	-10.2	-10.2	-10.2	-9.6	-8.1	-7.4	-7.4	-6	-6	-5.5	-5.5	-5.5	-5.5	-5.2	-6.7	-6.7	-8.7	-8.7	-8.8	-8.8	-8.8	-9.1	-9.1	-9.3	-9.3	-10.3	-11.6	-11.6	-11.6	-11.6	-11.6	-11.1	-9.8	-7.5	-9.9	-9.7	-9.7
ML0508	ML0508	617501	618442	-9.4	-9.4	-11.4	-11.4	-11.4	-11.4	-11.4	-11.4	-11.4	-9.6	-9.6	-9.6	-9.6	-9.6	-9.6	-10.8	-13.1	-13.1	-13.1	-12	-12	-12	-12.8	-12.8	-12.8	-12.8	-12.8	-12.8	-11.5	-9.8	-11.9	-13.6	-14.7	-14.7	-14.7	-12.9	-12	-12	-12	-12	-11.4	-11.4	-11.4	-12	-12	-12
ML0510	ML0510	619666	621087	-11	-12.3	-12.3	-10.6	-10.6	-10.6	-10.6	-10	-10	-10	-10	-10	-8.5	-7.2	-5.4	-6.9	-8.8	-8.8	-8.8	-8.8	-8.8	-8.8	-8.8	-8.8	-8.8	-8.8	-8.8	-8.8	-8.8	-8.8	-7.2	-6.8	-6.8	-6.8	-6.8	-6.8	-6.3	-6.4	-6.4	-7	-7	-8.8	-8.8	-8.8	-8.8	-8.8
ML0512	alaS	622159	624885	-8.2	-8.2	-8.2	-8.2	-8	-8	-8	-8	-8	-8	-8	-8.1	-10.4	-10.4	-10.4	-10.4	-9.4	-9.4	-9.4	-9.4	-9.4	-9.4	-9.1	-9	-8.8	-8	-8	-8	-8	-9.5	-9.5	-9.5	-8.2	-6.7	-6.6	-6.6	-6.4	-6.4	-6.4	-5.3	-5.3	-5.3	-5.3	-5.3	-5.3	-5.3
ML0513	ML0513	624886	625440	-4.9	-6.2	-7.7	-7.7	-7.7	-7.7	-7.7	-7.7	-7.7	-7.7	-7.7	-7.7	-9	-9	-9	-8.6	-8.6	-8.6	-8.6	-8.6	-7	-7	-9.4	-11.2	-11.2	-11.2	-11.2	-12	-12.5	-12.5	-12.5	-10.8	-11.8	-11.8	-11.8	-10.8	-10.8	-10.8	-10.8	-11.2	-8.9	-8.2	-8.2	-8.2	-8.2	-7
ML0514	ML0514	625433	626698	-15.6	-15.1	-15.1	-15.1	-14.6	-12.6	-11.3	-9.2	-9.2	-9.2	-9.2	-7.5	-8.7	-10.2	-10.1	-9.9	-9.9	-10	-10	-10	-10	-10	-9.1	-9.1	-9.1	-10.3	-9.6	-9.6	-9.6	-9.6	-9.6	-9.6	-9.6	-9.6	-8.6	-8.6	-8.9	-10.7	-12.4	-13.5	-12.3	-13.3	-12.9	-12.9	-12.9	-12.9
ML0515	aroE	626676	627512	-12.1	-12.1	-11.3	-10	-8.3	-7.9	-7.9	-7.9	-7.9	-7.9	-7.4	-7.4	-6.4	-6.4	-5.9	-5.2	-5.2	-5.2	-5.2	-5.2	-5.2	-5.2	-5.2	-5.2	-4.3	-4.3	-4.3	-4.3	-4.3	-4.3	-4.3	-4.3	-5.9	-8	-8	-8	-10.1	-10.1	-10.1	-10.1	-9.6	-9.5	-8.9	-8.9	-10.6	-10.6
ML0516	aroF	627741	628964	-4.1	-4.1	-5.6	-5.6	-5.6	-7.7	-7.7	-9.6	-9.6	-9.6	-9.6	-9.6	-9.6	-9.6	-9.6	-9.6	-9.6	-9.6	-9.6	-7.8	-7.8	-9	-9	-9	-9	-9	-9.2	-9	-9.5	-9.4	-9.4	-9.4	-10.3	-10.3	-10.3	-10.3	-10.3	-9.6	-9.6	-9.6	-7.9	-6.6	-6.9	-6.9	-6.9	-5.4
ML0517	aroK	628972	629571	-10.2	-10.2	-10.2	-10.2	-8.7	-8.7	-8.7	-7.4	-7.4	-7.7	-7.7	-7.7	-7.9	-7.9	-7.9	-8	-8.2	-9.9	-9.9	-9.9	-9.5	-11.3	-11.3	-11.3	-11.3	-11.3	-11.3	-12.5	-12.5	-12.5	-11.2	-10.4	-11.5	-11.5	-11.5	-12.4	-12.8	-12.8	-12.3	-12.9	-13.2	-13.2	-10.9	-9.6	-8.1	-7.3
ML0518	aroB	629568	630653	-8.3	-9.1	-9.1	-9.7	-10	-10	-10	-10	-10.4	-10.4	-10.4	-10.4	-10.4	-9.7	-9.7	-9.7	-8.2	-6.9	-7.1	-8.6	-8.6	-8.6	-8.6	-8.6	-9.3	-9.3	-9.3	-9.3	-10.9	-11.6	-11.6	-11.6	-11.6	-11.6	-11.6	-11.6	-11.6	-11	-11	-11	-9.3	-7	-4.1	-4.7	-4.7	-4.7
ML0519	aroD	630653	631090	-11.9	-10.6	-11.4	-12.9	-12.9	-12.9	-11.6	-11.2	-11.2	-11.2	-11.4	-11.4	-9.1	-7.6	-7.2	-7.2	-7.2	-7.2	-7.2	-7.2	-7.2	-7.2	-8.2	-9.9	-9.9	-9.9	-9.9	-10.2	-13.1	-13.1	-13.1	-13.1	-13.1	-13.1	-13.1	-13.1	-10.8	-8.7	-8.3	-8.3	-8.3	-8.3	-6.6	-6	-6	-6
ML0520	ML0520	631179	631787	-12.7	-14	-14	-14	-14	-12.7	-9.8	-8.9	-8.9	-8.9	-8.9	-7.2	-7.2	-6.5	-6.3	-6.3	-6.3	-6.5	-5.9	-5.9	-5.9	-5.9	-5.9	-5.9	-3.8	-4	-6.9	-7.4	-7.4	-7.4	-7.4	-8.8	-8.8	-8.8	-9.5	-9.5	-9.5	-9.5	-9.5	-9.5	-9.9	-9.9	-10.4	-9.9	-7.6	-5.1
ML0521	pepQ	631821	632951	-13.1	-12.1	-12.1	-12.1	-11	-9.3	-7	-8	-10	-10	-10	-10	-10	-10	-10	-10	-10	-9.8	-8.4	-8.4	-8.4	-8.4	-8.4	-8.4	-8.4	-8.4	-7.4	-7.4	-8.3	-10.3	-11.6	-10.3	-10.3	-10.3	-10.3	-8.8	-8.8	-8.8	-7.8	-7.8	-7.8	-7.7	-8.3	-8.3	-8.2	-9.5
ML0522	efp	632967	633530	-11.1	-9	-8.1	-8.1	-8.1	-7	-7	-7	-7	-8.1	-11	-11	-11	-11.7	-11.7	-11.7	-11.7	-9.4	-9.2	-9.2	-9.2	-9.2	-9.2	-10.7	-13	-14.5	-14.5	-14.5	-14.5	-14.5	-14.5	-14.5	-14.5	-14.5	-12.2	-9.3	-8.3	-8.3	-7.4	-7.4	-9.1	-9.1	-9.1	-9.1	-9.1	-10.7
ML0523	nusB	633533	634105	-13.4	-13.4	-11.1	-8.2	-8.8	-10.1	-8.1	-8.1	-8.1	-8.1	-8.1	-8.1	-8.1	-8.1	-8.1	-8.1	-7.7	-9	-9	-9	-10.2	-10.2	-10.2	-11.3	-11.3	-11.5	-11.8	-11.8	-11.8	-11.8	-10.5	-7.6	-7.2	-7.2	-7.4	-8.9	-8.9	-8.9	-8.9	-8.8	-8.8	-8.8	-8.8	-9.4	-10.9	-12.4
ML0524	adi	634643	637495	-9.3	-9.3	-9.3	-9.3	-9.3	-9.3	-9.3	-7.7	-7.7	-9.3	-9.3	-11.2	-11.2	-11.2	-11.2	-13.3	-13.3	-12.4	-12.4	-12.4	-10.3	-10.3	-10.3	-9.6	-11.4	-11.4	-11.4	-11.4	-11.6	-11.6	-11.6	-11.6	-11.6	-11.6	-11.6	-11.6	-9.3	-8.9	-10.6	-9.4	-9.4	-7.3	-7.3	-7.3	-7.7	-9.2
ML0525	ML0525	637492	637668	-15.1	-17.1	-17.1	-16.1	-15.6	-15.6	-15.6	-15.1	-13.8	-10.9	-10	-10	-10	-8.7	-10.6	-10.6	-10.6	-10.6	-10.6	-11	-11	-11.2	-11.8	-14.1	-14.1	-11.8	-11.1	-10.4	-10.4	-10.4	-10.4	-9.1	-6.8	-7.6	-9.3	-10.4	-10.9	-11.4	-11.4	-12.7	-14.2	-15.7	-14	-13.5	-13.5	-12.4
ML0527	ML0527	639678	639932	-8.6	-8.6	-8.6	-8.6	-7.6	-7.6	-7.6	-7.6	-7.6	-8.6	-8.6	-8.6	-8.6	-8.9	-8.9	-8.9	-8.9	-9.9	-9.9	-9.9	-9.9	-9.9	-10.5	-10.5	-10.5	-9.9	-9.9	-9.9	-8.5	-7.1	-6.6	-6.6	-6.6	-6.6	-6.6	-6.6	-6.6	-7.1	-7.8	-7.8	-9.2	-9.2	-9.2	-9.2	-9.2	-9.2
ML0532	pyrB	645581	646546	-8.3	-9.5	-9.5	-9.5	-9.5	-9.5	-9.5	-7.8	-6.8	-6.8	-6.9	-8.4	-9.1	-9.3	-11	-12.1	-12.1	-12.1	-12.1	-13.3	-14.7	-17	-16.1	-16.1	-16.1	-14.5	-14.5	-14.5	-14.5	-14.5	-11.6	-10.7	-10.7	-10.7	-10.7	-11.8	-11.8	-11.8	-12.9	-12.9	-11.9	-13.6	-12.3	-11.4	-11.4	-11.4
ML0533	pyrC	646543	647835	-7.6	-7.6	-7.6	-7.6	-7.6	-7.6	-9.1	-11.4	-12.9	-14.4	-14.4	-14.4	-14.4	-14.4	-14.4	-13.7	-13.7	-13.7	-13.7	-12.4	-11.2	-10.3	-10.3	-10.3	-9.9	-10.6	-12.7	-12.7	-12.7	-12.7	-14.3	-14.3	-14.3	-14.3	-14.3	-14.3	-12.7	-12.2	-11.7	-10.7	-10.2	-9.8	-8.5	-6.7	-6.7	-6.7
ML0535	carA	648422	649549	-12.8	-13.3	-11	-10.2	-11.6	-11.6	-11.6	-11.2	-11.2	-11.2	-11.2	-11.2	-9.7	-8.4	-5.9	-8.2	-8.2	-8.2	-8.2	-8.2	-11	-12.7	-15	-15	-15	-15.7	-15.7	-17	-17	-17	-17	-17.8	-17.8	-17.8	-15.5	-13.8	-12.9	-12	-10.4	-9.1	-8.7	-9	-11.9	-11.9	-11.1	-11.1
ML0536	carB	649608	652997	-4.8	-2.7	-2.7	-2.8	-3.2	-3.4	-3.6	-3.6	-3.6	-3.6	-3.6	-4.3	-4.7	-4.7	-3.8	-3.7	-3.7	-4	-3.6	-4.9	-4.9	-4.9	-4.9	-4.9	-4.9	-5	-7.9	-7.9	-7.9	-7.9	-7.9	-8.6	-8.6	-8.6	-8.7	-8.7	-8.7	-11.1	-11.1	-11.5	-13.8	-13.8	-13.8	-13.3	-11	-11
ML0537	pyrF	652994	653842	-7.6	-6.7	-6.8	-6.8	-6.8	-6.8	-6.8	-6.8	-6.8	-6.8	-8.2	-8.2	-8.2	-8.2	-8.9	-10.9	-12.2	-12.2	-12.2	-10.6	-10.6	-10.6	-10.6	-10.6	-9.8	-8.5	-8.5	-8.8	-8.8	-8.8	-10.3	-10.3	-10.3	-10.3	-10.3	-10.3	-11.5	-11.5	-12.3	-13.8	-14.2	-14.2	-14.2	-12.5	-10.2	-9.4
ML0538	PE	654129	654437	-8.3	-8.3	-8.3	-8.3	-8.3	-8.3	-8.3	-8.3	-7.8	-7.8	-7.8	-7.8	-7.8	-6.7	-6.1	-6.1	-6.7	-6.7	-6.7	-6.7	-6.7	-5.9	-7.9	-7.9	-7.9	-7.9	-7.9	-7.9	-8.3	-8.3	-8.3	-8.3	-8.3	-8.3	-7.6	-7.6	-7.6	-7.6	-7.9	-5.3	-5.3	-4.9	-5.9	-8.2	-8.2	-8.2
ML0539	PPE	654434	656050	-6.4	-6.9	-8.8	-8.8	-8.8	-8.8	-9.4	-9.4	-9.4	-9.4	-9.4	-8.1	-6.2	-6.4	-6.4	-6.4	-6.4	-8.5	-8.5	-8.5	-8.5	-8.5	-8.5	-8.5	-5.7	-6.8	-8.9	-10.4	-10.4	-10.4	-10.9	-11.6	-11.6	-11.6	-11.6	-11.6	-11.6	-11.6	-11.6	-11.6	-9.8	-9.8	-10.5	-9.8	-9.8	-9.8
ML0540	mihF	656895	657212	-6.7	-5.7	-5.7	-5.7	-5.7	-5.7	-4.8	-7.7	-7.7	-7.7	-7.7	-7.7	-7.7	-7.7	-7.7	-7.7	-7.7	-7.6	-7.6	-8.6	-8.6	-8.6	-8.6	-9.1	-9.1	-10.6	-13.5	-13.5	-13.5	-13.8	-15.5	-15.5	-15.5	-15.5	-16	-18	-20.4	-20.4	-18.1	-17.2	-17.2	-17.2	-15.7	-15.2	-12.9	-10.6
ML0541	gmk	657266	657898	-12.2	-12.2	-12.2	-9.3	-7.4	-6.8	-6.8	-7.3	-8.4	-10.1	-11.4	-12.1	-11.7	-11.7	-11.7	-11.7	-11.7	-9.8	-9.8	-9.8	-9.8	-11	-12.9	-14.2	-16.2	-16.2	-16.2	-16.2	-16.2	-16.2	-16.2	-16.2	-16.2	-13.3	-11.6	-11.5	-12.3	-14.6	-16.1	-16.1	-16.1	-16.1	-15.9	-15.9	-15.9	-15.9
ML0542	ML0542	657980	658312	-5.4	-5.4	-7	-7	-7	-7	-7	-7	-7	-7	-6.8	-6.8	-6.8	-6.2	-7.4	-10.3	-10.3	-10.3	-10.3	-10.3	-10.3	-10.3	-10.3	-9.8	-10.5	-10.5	-10.5	-11.6	-11.6	-11.6	-11.6	-11.6	-11.8	-11.8	-11.8	-11.8	-9.6	-6.7	-6.5	-5.6	-6.2	-7.6	-8.8	-8.8	-8.8	-8.8
ML0543	dfp	658333	659592	-7.4	-6.7	-6.9	-7.2	-7.2	-7.2	-7.8	-7.8	-8.2	-8.2	-8.2	-8.2	-8.2	-8.2	-10.4	-10.4	-10.4	-10.4	-10.4	-10.2	-9.7	-9.7	-9.7	-10.5	-11.3	-12.6	-12.6	-12.6	-13.3	-15.1	-17.2	-18.9	-20	-20	-20	-20	-20	-20	-18.5	-17.2	-16.5	-16.5	-16.5	-18	-15.1	-13.4
ML0544	metK	659721	660932	-9.3	-6.4	-5	-5	-6.7	-8	-8	-8	-8	-8	-8	-8	-8	-8	-8	-8	-8	-8	-10	-11.7	-11.7	-11.7	-11.7	-11.7	-12.1	-13.6	-15.1	-15.1	-15.1	-15.1	-15.1	-15.1	-13.8	-12.1	-11.2	-10.3	-8.3	-7	-6.8	-7.3	-7.3	-7.3	-7.8	-8.7	-9.6	-9.6
ML0548	priA	664260	666215	-12.1	-12.1	-12.1	-9.2	-7.4	-6.1	-6.8	-8.3	-8.3	-8.3	-9.4	-12.3	-12.3	-12.3	-12.3	-12.3	-12.3	-12.3	-12.3	-12.3	-12.3	-12.3	-12.3	-10.1	-10.1	-10.1	-7.2	-7.2	-5	-7	-7.4	-7.4	-7.4	-7.4	-7.4	-7.5	-7.5	-7.5	-7.5	-7.5	-7.5	-7.5	-7	-7	-7	-8.2
ML0550	ML0550	667331	667816	-6.8	-6.8	-6.8	-9.4	-9.4	-9.4	-9.4	-9.4	-9.4	-9.4	-9.3	-8.9	-8.9	-9.4	-9.4	-9.4	-9.4	-9	-9	-9	-10.3	-10.3	-10.3	-10.3	-10.3	-10.3	-10.3	-11.5	-11.5	-10.3	-10.3	-10.7	-11.8	-11.8	-11.8	-12.2	-10.9	-10.5	-10.5	-10.5	-11.6	-11.6	-10.3	-9	-7.5	-7
ML0551	ML0551	667998	668822	-6.8	-8.8	-8.8	-8.8	-8	-8	-8	-8	-8	-8	-8	-8	-8	-8	-8	-8	-7.4	-7.4	-7.4	-6.8	-6.8	-6.8	-8.2	-11.1	-11.1	-11.7	-12	-12	-12.5	-14.4	-14.4	-14.4	-14.4	-14.4	-14.4	-14.4	-14.4	-15.1	-13.6	-13.1	-13.1	-10.8	-10	-10	-7.7	-7.3
ML0552	fmt	669003	669959	-8.5	-8.5	-8.5	-8.5	-9.5	-9.5	-9.5	-9.5	-9.5	-9.5	-9.3	-9.3	-9.3	-10.6	-12.1	-12.1	-12.1	-12.1	-12.1	-13.7	-15.6	-15.6	-14.1	-14.1	-14.1	-13.2	-11.3	-10	-9.6	-9.6	-9.6	-9.6	-9.6	-6.7	-6.5	-5.9	-5.4	-5.4	-6.9	-8.2	-8.2	-8.2	-8.2	-9.1	-10.4	-10.4
ML0554	rpe	671416	672090	-11.4	-9.3	-10.8	-12.3	-12.3	-12.3	-12.3	-12.4	-12.4	-12.4	-12.4	-11.8	-11.8	-11.8	-10.3	-10.1	-8.6	-8	-8	-8	-9.2	-7.7	-7.7	-7.7	-7.4	-7.4	-7.4	-7.4	-7.4	-7.4	-7.4	-5.9	-5.9	-5.9	-5.9	-5.9	-5.9	-5.9	-5.9	-6.3	-6.3	-6.3	-6.3	-8	-9.1	-10.8
ML0555	ribG	672087	673106	-6.7	-6.7	-6.7	-5.8	-7.1	-7.1	-8.1	-9	-11.1	-11.1	-11.3	-12.5	-12.5	-12.5	-12.5	-13.2	-13.2	-12.3	-12.5	-12.5	-11.2	-9.1	-9.1	-9.5	-9.5	-8.1	-8.1	-8.1	-8.1	-8.2	-8.2	-8.2	-8.2	-8.2	-8.5	-8.5	-8.5	-9.6	-9.6	-9.6	-10.3	-10.4	-10.4	-10.4	-10.4	-10.4
ML0556	ML0556	673150	674679	-11.3	-13.2	-14.5	-16	-16	-16	-14.3	-14.2	-14.2	-14.2	-14.2	-12.2	-10.6	-10.6	-12.2	-12.2	-12.2	-10.7	-12.8	-12.8	-12.8	-12.8	-12.8	-12.8	-12.8	-12.8	-12.3	-12.3	-12.3	-12.8	-12.8	-12.8	-12.8	-12.8	-11.9	-12.1	-14.1	-14.1	-14.1	-14.1	-14.1	-11.8	-11.6	-11.6	-11.6	-9.9
ML0557	lprG	674679	675395	-9.1	-9.8	-9.8	-9.8	-9.8	-9.8	-9.8	-9.8	-8.6	-8.6	-8.6	-8.6	-8.6	-8.6	-8.6	-9.2	-9.2	-8.3	-8.3	-8.3	-8.3	-8.3	-5.7	-5.7	-5.7	-5.7	-5.7	-6.4	-6.4	-7.1	-7.1	-7.1	-7.1	-8.4	-8.4	-8.4	-8.4	-9	-11	-13.9	-13.9	-13.5	-13.5	-13.5	-13.5	-13.5
ML0558	ribC	675552	676175	-8.9	-8.9	-8.9	-8.9	-9.8	-9.8	-10.7	-10.9	-12.2	-12.2	-12.2	-12.2	-12.2	-13.1	-16	-16	-14.5	-13.5	-12.2	-12	-12	-12	-12	-11.2	-10.2	-10.2	-10.2	-8.5	-8.1	-8.1	-8.1	-8.3	-8.3	-8.3	-8.3	-7.4	-7.5	-7.5	-7.5	-7.7	-6.7	-6.7	-6.7	-6.7	-6.7	-6.6
ML0559	ribA	676302	677609	-11.2	-12.7	-14.8	-14.8	-14.8	-14.8	-14.6	-14.6	-14.6	-13.6	-13.6	-13.6	-13.6	-13.6	-10.7	-9.2	-9.2	-8.9	-8.9	-8.9	-8.9	-8.9	-8.9	-8.9	-8.9	-8.9	-7.8	-8	-8	-8	-8	-8	-8	-7	-7	-7	-7.4	-10.3	-10.3	-10.3	-8.8	-8.4	-8.4	-8.4	-8.4	-8.4
ML0560	ribH	677606	678088	-6.6	-6.6	-7.1	-7.1	-7.1	-7.1	-7.1	-7.1	-7.1	-7.1	-7.1	-9	-9	-9	-9.1	-10.8	-10.8	-10.8	-10.8	-11.5	-13.4	-14.7	-16.7	-16.7	-16.7	-16.7	-16.7	-16.7	-16.7	-16.7	-14.4	-11.5	-11.1	-11.1	-9.8	-9.8	-11.1	-11.1	-11.1	-11.1	-9	-10.3	-10.3	-10.3	-11.4	-14.3
ML0561	ML0561	678085	678555	-7.3	-7.3	-7.3	-7.3	-7.3	-7.3	-7.3	-7.7	-7.7	-7.7	-7.7	-7.1	-8.4	-8.4	-8.4	-8.4	-8.4	-8.4	-8.4	-8.4	-8.4	-8.4	-8.4	-6.3	-5.4	-5.4	-5.4	-3.9	-5.2	-5.2	-5.2	-5.2	-5.2	-5.9	-7.6	-7.6	-8	-9.9	-9.9	-9.9	-9.9	-9.9	-9.9	-11.4	-11.9	-11.9
ML0562	uvrC	678870	680813	-14.3	-13.1	-12.2	-12.2	-12.2	-12.2	-10.7	-10.7	-11.4	-11.4	-11.4	-11.4	-11.4	-11.4	-11.4	-11.4	-11.4	-11.4	-9.7	-9.7	-8.9	-8.9	-9.9	-12.8	-12.8	-12.8	-12.8	-12.8	-12.8	-11.1	-9.6	-9.6	-9.6	-9.2	-9.2	-9.2	-9.2	-10.2	-10.2	-10.2	-9.3	-9.3	-9.3	-9.3	-9.5	-8.6
ML0563	ML0563	680810	681706	-6.9	-6.9	-6.9	-7.6	-7.6	-7.6	-7.6	-7.6	-7.6	-8.8	-10	-11.3	-11.3	-11.3	-11.3	-11.3	-10.8	-8.5	-7.3	-7.9	-7.9	-7.9	-8.1	-8.1	-8.6	-11.5	-10.6	-10.6	-10.6	-10.6	-9.9	-9.9	-9.9	-9.9	-9.9	-9.9	-10.2	-10.2	-10.4	-10.4	-10.4	-8.3	-8.3	-9.1	-9.1	-9.1
ML0564	ML0564	681703	682782	-9.6	-9.6	-9.6	-6.8	-6.8	-6.8	-7.9	-8.1	-8.1	-8.1	-8.1	-8.1	-8.9	-8.9	-8.9	-10.8	-12.1	-12.1	-12.1	-12.1	-12.1	-12.1	-12.1	-10.8	-8.7	-8.7	-9.4	-11.3	-11.3	-11.3	-11.3	-11.3	-11.3	-11.3	-11.3	-10	-8.8	-9.9	-9.9	-9.9	-11.1	-14	-12.9	-12.9	-12.9	-12.9
ML0565	ML0565	682779	683756	-17.3	-15.8	-14.5	-11.8	-11.8	-11.8	-10.9	-10.9	-10.9	-9.5	-10.6	-10.6	-10.6	-10.6	-10.6	-10.6	-10.6	-12.7	-14.4	-14.4	-14.4	-14.4	-14.4	-13.5	-13.2	-11.9	-11.9	-11.9	-11.9	-11.9	-11.9	-11.9	-10.4	-9.1	-6.2	-6.2	-6.2	-6	-6	-6.7	-7.5	-7.5	-7.5	-7.5	-8.3	-9.8
ML0568	ML0568	686813	687406	-12.8	-12.4	-12.4	-12	-11.2	-11.2	-11.2	-11.2	-11.2	-11.2	-10.7	-9.4	-7.6	-7.6	-7.6	-7.6	-7.6	-7.6	-7.6	-7.6	-8.5	-8.7	-8.7	-8.7	-9.6	-10	-10.5	-10.5	-10.5	-12.5	-12.5	-12.1	-12.1	-12.1	-12.1	-12.1	-12.1	-12.1	-12.6	-11.4	-10.1	-8.8	-8.5	-7.2	-8.7	-9.8
ML0569	ML0569	693611	694426	-8.7	-6.6	-6.6	-6.6	-6.6	-6.6	-6.6	-6.6	-6.6	-6.6	-5.2	-5.2	-5.2	-5.2	-5.2	-5.2	-3.6	-4.7	-6	-6	-6	-6.7	-8	-8	-8	-8	-8	-8	-8	-8	-9.1	-10.8	-11.9	-11.9	-11.9	-12.4	-12.4	-12.4	-12.4	-12.4	-12.4	-12.4	-12.4	-12.4	-12.4	-12.4
ML0570	gap	694889	695908	-9.4	-9.4	-9.4	-9.4	-11.1	-11.1	-10.6	-10.6	-10.6	-10.1	-8.9	-8.9	-8.9	-8.9	-8.4	-8.4	-8.4	-8.4	-8.4	-7.9	-7.2	-7.1	-8.6	-8.6	-9.7	-9.7	-9.7	-10.6	-10.6	-11.1	-13.2	-14.8	-16.3	-16.3	-16.3	-16.3	-16.3	-16.3	-15.4	-14.9	-13.6	-13.5	-13.5	-12.1	-12.1	-9.8
ML0571	pgk	695911	697161	-9.5	-9.5	-10.8	-12.3	-13.8	-13.8	-13.8	-13.8	-13.8	-13.8	-13.8	-13.8	-12.2	-12.2	-12.2	-11.8	-10.9	-10.9	-10.9	-10.9	-9.6	-10	-10	-10	-10	-9.2	-9.2	-9.2	-9.2	-9.2	-11	-11	-11	-11	-9.5	-9.5	-9.5	-9.5	-9.4	-8.9	-8.9	-8.9	-8.9	-8.9	-8.4	-7.9
ML0572	tpi	697158	697943	-11.2	-11.9	-14.2	-14.2	-14.2	-14.2	-14.2	-13.4	-12.1	-12.1	-12.1	-12.5	-13.4	-15.7	-15.6	-18.5	-18.5	-18.5	-18.5	-18.5	-18.5	-16.2	-14.1	-14.1	-14.1	-14.1	-13	-13.1	-13.1	-13.1	-13.8	-15.7	-15.6	-15.6	-15.6	-15.6	-16	-18.9	-17.6	-16.1	-15.6	-15.1	-12.8	-11.1	-11.1	-10
ML0573	ML0573	697927	698202	-7.9	-7.9	-7.9	-7.9	-7.9	-9.3	-11.2	-11.2	-11.2	-11.2	-9.9	-9	-9	-9	-7.7	-6.2	-5	-5	-5	-5	-6.2	-6.2	-6.2	-6.7	-6.8	-6.8	-8.6	-8.6	-8.6	-10.3	-10.3	-10.3	-10.3	-10.3	-10.3	-10.3	-10.3	-10.4	-10.4	-10.4	-10.9	-10.9	-10.9	-11.6	-11.6	-11.6
ML0574	ML0574	698199	698516	-9.6	-9.6	-9.6	-9.6	-9.6	-9.6	-9.6	-9.6	-9.6	-9.6	-8.4	-8.4	-9.7	-9.7	-9.7	-9.7	-8.7	-8.7	-8.7	-8.7	-8.7	-9.1	-9.1	-9.1	-9.1	-9.1	-10.7	-10.7	-10.7	-11.2	-11.2	-9.9	-8.8	-9.2	-10.9	-10.9	-11.3	-13	-13	-13	-13	-13	-13	-12.1	-12.1	-12.1
ML0575	ML0575	698674	698892	-6.3	-6.3	-6.5	-7.8	-7.8	-7.8	-8.3	-8.3	-8.3	-8.3	-8.5	-8.5	-8.5	-7.6	-7.6	-7.6	-7.8	-7.8	-7.8	-7.8	-7.8	-8.3	-10.3	-13.2	-11.1	-11.1	-11.1	-9.2	-9.2	-9.2	-9.2	-9.2	-9.2	-9.2	-9.2	-9.2	-10.7	-10.7	-10.7	-10.7	-10.7	-10.7	-12.4	-12.4	-12.4	-12.4
ML0576	ML0576	699708	699938	-8.9	-8.9	-8.9	-8.9	-9.1	-12	-12	-12	-12	-12	-12	-12	-12	-14.1	-14.1	-14.1	-11.2	-9.5	-9.5	-8.5	-8.5	-8.5	-8.5	-9.8	-9.8	-9.8	-10.1	-10.1	-10.6	-10.1	-11.3	-11.3	-11.6	-11.6	-11.6	-13.3	-12	-11.8	-11.8	-11.8	-11.8	-11.8	-13.2	-12.7	-11.4	-10.7
ML0577	ML0577	699950	700183	-7.6	-7.6	-7.6	-8.3	-9.5	-9.5	-9.5	-9.5	-9.5	-9.7	-9.7	-9.7	-9.7	-9.7	-8.4	-7.4	-8.4	-9.3	-9.3	-9.3	-9.4	-10.9	-12.2	-12.9	-15.2	-16.7	-17.2	-17.2	-17.2	-17.2	-14.9	-14.9	-14.9	-14.9	-12.6	-9.7	-8.8	-8.8	-8.7	-8.2	-9.7	-9.7	-10.5	-11.8	-11.8	-11.8
ML0578	ppc	700214	703018	-4.8	-5.5	-5.5	-5.5	-5.5	-5.5	-5.5	-5.5	-5.5	-5.5	-5.5	-5.5	-5.5	-5.5	-5.5	-5.5	-5.7	-5.7	-5.7	-4.8	-4.8	-6	-8.9	-8.9	-8.9	-8.9	-10.1	-10.1	-10.1	-10.1	-10.1	-10.1	-10.1	-10.1	-8.6	-8.6	-8.6	-8.6	-6.9	-6.3	-7.8	-8.3	-8.3	-8.3	-8.3	-8.3
ML0579	pgl	703242	703985	-5	-6.3	-6.3	-6.3	-5.7	-5.7	-5.7	-5.7	-5.7	-6.6	-6.6	-6.6	-6.6	-6.6	-7.4	-9.1	-9.1	-9.1	-9.1	-10.1	-10.1	-10.6	-11.1	-11.1	-11.1	-12	-12.6	-12.5	-12.5	-12.5	-12.5	-12.5	-12.5	-12.5	-11.8	-11.8	-11.2	-11.2	-10.1	-9	-9.5	-11.8	-13.3	-13.3	-13.1	-13.1
ML0580	ML0580	704001	704798	-7.3	-7.3	-8.2	-8.2	-9	-10.3	-10.3	-10.3	-10.3	-10.3	-8	-8	-8	-8	-8.1	-8.7	-10.4	-10.4	-10.4	-10.4	-11	-13	-13	-13	-13.8	-14.8	-14.8	-14.8	-14.8	-14.8	-13.1	-12.2	-11.3	-9	-8.1	-6.7	-6.7	-7.3	-7.3	-7.3	-7.3	-7.3	-7.3	-7.3	-7.3	-7.3
ML0582	tal	706461	707588	-9	-9.6	-9.6	-9.6	-9.6	-9.6	-10.1	-10.1	-10.1	-10.1	-10.1	-10.1	-10.1	-8.8	-8.8	-8.8	-8.8	-8.8	-6.7	-6.7	-6.7	-6.9	-7.4	-7.5	-7.5	-8.3	-9.4	-11.1	-12.4	-12.4	-12.4	-12.4	-12.4	-11.2	-11.2	-11.2	-11.5	-11.5	-10.6	-10.6	-8.3	-6.6	-6.6	-6.6	-6.6	-6.6
ML0583	tkt	707605	709704	-11	-9.8	-9.8	-8.3	-7.9	-7.9	-7.9	-7.9	-7.9	-7.9	-7.9	-9	-11	-12	-12	-12	-12	-12	-11.6	-11.6	-11.6	-10.8	-10.8	-10.8	-10.8	-10.8	-9.6	-10.8	-11.9	-12.4	-13.9	-15.8	-15.8	-15.8	-15.8	-15.8	-17.4	-17.4	-17.4	-16.5	-14.2	-11.3	-10.4	-10.4	-10.4	-9
ML0584	ctaB	709904	710869	-9.5	-9.5	-9.5	-9.5	-9.5	-8.2	-6.2	-5.8	-5.9	-5.9	-6.2	-6.6	-8.1	-8.1	-8.1	-8.1	-8.2	-9.5	-9.5	-9.5	-9.5	-7.8	-7.8	-8.8	-8.6	-8.6	-8.6	-8.6	-8.6	-8.6	-8.6	-8.6	-8.6	-6.7	-5.7	-5.7	-6.9	-8.4	-9.9	-9.9	-9.9	-9.9	-9.9	-10.5	-10.5	-10.5
ML0587	ML0587	712668	713603	-7.1	-7.1	-7.1	-8.1	-8.1	-8.1	-8.7	-10.2	-10.7	-10.7	-10.7	-10.7	-10.7	-10.7	-10.7	-10.7	-10.7	-10.7	-10.7	-9.4	-6.5	-5.3	-5.3	-5.3	-5.3	-5.3	-4.5	-4.5	-4.8	-5.7	-5.7	-5.7	-5.9	-6.8	-6.8	-6.8	-6.8	-6.8	-6.8	-7.7	-8.5	-9.8	-9.8	-9.8	-9.8	-9.8
ML0588	ML0588	713858	714100	-13.8	-13.9	-13.9	-13.4	-13.4	-14	-14	-11.7	-8.8	-8.3	-8.3	-7.5	-7.5	-8.4	-8.4	-9.3	-11.3	-12.6	-12.6	-12.6	-12.6	-12.6	-12.6	-10.5	-10.7	-12	-10.5	-10.5	-10.5	-9.2	-8	-8	-8	-8	-9.4	-10.1	-10.7	-12.4	-13.5	-14	-14	-14	-16	-16	-16.6	-18.6
ML0589	ML0589	714234	715031	-9.3	-9.3	-10.1	-10.1	-10.1	-10.1	-10.1	-10.1	-10.1	-10.1	-9.6	-9.2	-8.6	-7.9	-7.9	-8.2	-10.2	-10.2	-10.2	-10.2	-10.2	-10.2	-10.2	-10.2	-8.6	-8.6	-8.6	-8.8	-10.1	-11.6	-11.6	-11.6	-11.6	-11.6	-11.1	-11.1	-11.5	-9.8	-9.6	-9.6	-9.6	-9	-9	-9	-9	-9
ML0590	ML0590	715031	715978	-7.3	-7.3	-7.3	-7.3	-7	-9	-10.3	-10.3	-10.3	-10.3	-10.3	-10.3	-10.3	-10.3	-10.3	-10.3	-10.3	-10.3	-9.4	-9.4	-9.4	-8.1	-8.1	-6.9	-6.9	-6.9	-6.9	-6.9	-5.3	-5.3	-5.3	-5.3	-4.9	-4.9	-4.9	-4	-4.6	-5.9	-5.9	-6.4	-7.7	-9.7	-12.6	-12.6	-12.6	-12.6
ML0591	ML0591	715975	717756	-8.2	-8.1	-8.1	-8.1	-7.8	-7.9	-7.9	-7.9	-7.9	-7.9	-8.5	-8.5	-8.5	-8.5	-8.5	-8.5	-7.2	-6.7	-6.7	-6.7	-6.7	-6.7	-6.7	-6.7	-7.3	-7.3	-8.8	-8.8	-8.8	-9.3	-9.3	-9.3	-9.3	-9.3	-7	-5.8	-6.2	-8.5	-10.5	-13.4	-13.4	-13.4	-13.4	-13.4	-13.4	-13.4
ML0592	ML0592	717872	718636	-11.5	-13.5	-14.1	-13.9	-13.9	-13.9	-13.9	-13.9	-12.4	-12.4	-12.4	-12.2	-12.2	-12.2	-12.2	-12.2	-12.2	-9.3	-9	-9	-9	-10.7	-13	-13	-13	-13	-13	-13	-13	-14.2	-15.3	-15.3	-15.3	-15.3	-16	-15	-14.8	-14.8	-14.8	-14.8	-14.8	-12.5	-9.6	-8.7	-8.7	-8.7
ML0593	ML0593	718688	721297	-9.7	-8.7	-8.7	-8.7	-8.7	-8.7	-8.1	-8.1	-8.1	-8.1	-8.1	-8.1	-8.1	-7	-7	-7	-5	-7	-7	-7	-7	-7	-8.7	-11	-11	-11	-11	-11.5	-11.5	-12.5	-14.8	-14.8	-14.8	-14.8	-14.8	-14.8	-14.8	-13.9	-13	-10.7	-7.8	-6.6	-6.4	-6.4	-6.4	-6.4
ML0594	ML0594	721294	722472	-8	-8	-8	-8	-8.8	-8.8	-7.6	-7.6	-7.6	-7.6	-7.6	-7.6	-7.6	-7.6	-7.6	-7.6	-7.6	-6.7	-7.8	-10.1	-13	-13	-13	-13	-13	-13	-14.1	-15.6	-17.1	-17.1	-17.1	-17.1	-14.8	-13.9	-13.9	-13.9	-11.5	-11.5	-11.5	-10.2	-8.4	-8.4	-8.4	-8.4	-8.4	-7.7
ML0595	ML0595	722469	723251	-7.7	-7.7	-6	-6	-6.4	-8.5	-8.5	-8.5	-8.5	-8.5	-7.2	-7.2	-7.2	-7.2	-7.2	-7.2	-6.3	-6.3	-7.1	-7.1	-7.1	-7.1	-8.6	-8.6	-8.6	-8.6	-9	-11	-13.9	-13.9	-12.6	-10.9	-10.8	-10.8	-10.8	-10.8	-10.8	-10.8	-9.3	-9.3	-9.3	-9.3	-9.3	-9.3	-7.2	-5.7
ML0596	ML0596	723254	724510	-8	-8	-7.4	-6.5	-6.5	-6.5	-6.2	-6.1	-6.1	-7.1	-7.1	-7.1	-8.1	-8.1	-8.1	-8.1	-8.1	-8.1	-8.1	-8.1	-8.2	-9.5	-9.5	-9.5	-9.5	-9.5	-9.4	-9.4	-9.4	-9.4	-8.3	-8.3	-8.3	-8.2	-8.2	-8.2	-8.1	-8.1	-8.1	-8.1	-6.8	-6.9	-6.6	-6.7	-8	-8
ML0597	ML0597	724507	725004	-10.3	-10.3	-10.3	-10.3	-10.7	-10.7	-10.7	-10.7	-11	-12.3	-13.6	-13.6	-13.1	-13.1	-13.1	-10.8	-7.9	-7.4	-7.4	-6.5	-6.5	-6.5	-6.5	-6.5	-6.5	-6.5	-6.3	-8.6	-8.6	-8.6	-9.5	-9.5	-9.5	-9.1	-10.3	-11.4	-11.4	-11.4	-11.4	-11.4	-12.1	-12.1	-12.1	-11	-9.1	-9.6
ML0598	ML0598	724979	725326	-6.7	-6.7	-6.7	-6.7	-8.3	-8.3	-8.3	-8.3	-8.3	-8.3	-8.3	-8.3	-8.3	-8.3	-9.4	-9.4	-9.4	-9.4	-9.4	-9.4	-9.4	-9.4	-7.7	-9.9	-12.8	-14.6	-14.6	-14.6	-14.9	-14.9	-14.9	-14.7	-14.7	-14.7	-14.7	-14.9	-16.9	-16.9	-16.4	-14.1	-11.2	-10.5	-8.2	-7.2	-7.2	-8.4
ML0603	ML0603	735002	736117	-8.9	-10.4	-10.4	-10.4	-10.4	-12	-13.3	-13.3	-13.3	-13.3	-13.3	-13.3	-13.3	-13.3	-13.3	-13.3	-13.3	-13.3	-11.8	-11.1	-10.9	-10.9	-10.9	-9.3	-9.3	-9.3	-9.3	-9.3	-7.5	-7.2	-7.2	-7.2	-7.6	-7.6	-7.6	-7.6	-6.8	-6.8	-7.9	-9.4	-10.5	-10.5	-10.5	-11.2	-11.2	-11.2
ML0604	rpsT	736154	736414	-7.9	-8.4	-8.4	-8.4	-8.4	-8	-10.8	-10.8	-10.8	-10.8	-8.5	-8.1	-8.1	-8.1	-6.4	-5.8	-5.8	-5.8	-5.8	-5.8	-7	-8.7	-8.7	-8.7	-8.7	-8.7	-8.7	-8.7	-8.7	-8.7	-8.7	-8.7	-8.7	-9.5	-11.2	-11.2	-10.7	-11.9	-9.6	-8.1	-8.1	-8.1	-8.3	-8.3	-8.3	-8.3
ML0605	ML0605	736549	738234	-4.3	-4.3	-4.3	-4.9	-4.9	-5	-5	-5	-5.3	-5.3	-5.2	-5.2	-5.2	-5.2	-5.2	-6	-7.7	-7.7	-7.7	-7.7	-7.7	-7.7	-8.1	-8.1	-9.4	-9.4	-9.4	-9.7	-10.7	-11.7	-12	-11.9	-11.9	-11.9	-9.4	-9.4	-9.4	-9.4	-9.4	-11.1	-11.1	-11.1	-11.6	-13.3	-11	-10.8
ML0606	ML0606	738234	739211	-7.2	-7.7	-9.7	-9.7	-9.7	-9.7	-8.2	-8.4	-8.4	-8.4	-8.4	-6.9	-6.9	-6.9	-6.6	-6.4	-6.4	-6.4	-6.4	-6.4	-6.4	-6.4	-6.4	-6.4	-6.4	-6.4	-6.4	-7.2	-7.2	-7.2	-7.2	-7.2	-6.3	-6.3	-6.3	-5.8	-5.8	-5.8	-5.8	-8.4	-8.4	-8.4	-8.4	-8.4	-8.4	-8.4
ML0607	ML0607	739211	740050	-13.1	-13.1	-13.1	-11.9	-11	-11	-11	-11	-8.3	-9	-9.5	-9.5	-9.5	-11.5	-11.5	-11.5	-11.5	-11.6	-10.3	-10	-10	-10	-10	-10.2	-10.2	-10.2	-10.2	-11.9	-14.8	-14.8	-14.8	-14.8	-14.8	-14.8	-14.8	-13.3	-13.3	-14.2	-13.5	-12.2	-10.9	-10.8	-9.4	-8.9	-8.9	-7.4
ML0611	lepA	742716	744656	-7.9	-7.9	-9.3	-9.3	-9.3	-9.3	-9.3	-9.3	-10.3	-13.2	-13.2	-12.2	-12.2	-14.2	-14.2	-14.2	-14.2	-14.2	-14.2	-14.2	-14.2	-14.2	-12.5	-11.6	-11.6	-9.3	-8.1	-8.3	-8.4	-10.7	-12.2	-12	-12	-12	-11.5	-10.1	-10.1	-10.1	-10.1	-10.1	-10.1	-10.1	-9.3	-8.9	-8.9	-8.9
ML0614	ML0614	747777	748064	-9.5	-9.5	-9.5	-9.5	-10.3	-10.3	-11.6	-13.6	-13.6	-13.6	-13.6	-13.6	-13.6	-13.6	-11	-11	-11	-11	-11	-11	-11	-11	-12.5	-13	-13	-11.5	-11.5	-11.5	-11.4	-11.4	-11.4	-9.7	-7.4	-5.3	-5.6	-7.7	-9.2	-9.2	-9.2	-10.2	-10.2	-11.2	-11.2	-11.2	-11.2	-11.2
ML0615	subI	748382	749428	-8.9	-8.9	-8.9	-8.9	-9.2	-12.1	-12.1	-12.1	-12.1	-12.1	-12.1	-12.1	-10.8	-8.1	-7.7	-7.7	-7.7	-7.7	-6	-4.9	-4.9	-4.9	-4.9	-5.2	-8.1	-8.1	-8.1	-10.2	-10.2	-10.2	-10.2	-10.2	-10.2	-10.2	-10.2	-10.2	-10.2	-10.5	-10.5	-9	-8.5	-7.6	-6.5	-6.5	-6.5	-4.6
ML0620	mtb12	753532	754035	-11	-11	-11	-11	-11	-10	-10	-10	-10	-10	-8.2	-7.4	-7.4	-7.4	-7.4	-7.4	-6.7	-5.9	-6.1	-6.1	-6.1	-6.1	-6.1	-6.1	-6.1	-6.1	-6.1	-5.9	-8.1	-8.1	-8.2	-8.2	-8.8	-9.5	-11.2	-11.2	-11.6	-13.7	-13.7	-13.7	-13.7	-13.6	-13.6	-11.3	-9.6	-10
ML0624	hrcA	756770	757801	-6.2	-6.2	-6.2	-6.2	-6.2	-6.2	-6.2	-6.2	-7.2	-7.2	-7.2	-7.2	-4.9	-4.9	-4.9	-4.9	-4.9	-6.1	-7.8	-10.1	-13	-14.8	-16.9	-18.4	-18.4	-18.4	-18.9	-18.9	-20.2	-22.2	-22.2	-22.2	-22.2	-22.2	-21.3	-19	-16.1	-14.4	-12.6	-12.6	-12.6	-12.6	-14.1	-13.2	-13.2	-13.2
ML0625	dnaJ2	757873	759009	-13.9	-13.9	-12.1	-10.1	-9.3	-9.3	-9.3	-7.3	-7.3	-8.8	-8.8	-8.8	-8.8	-8.8	-8.8	-8.8	-7.6	-7.1	-6.2	-5.3	-6.6	-8.3	-10.6	-10.6	-10.6	-10.6	-10.6	-10.6	-10.6	-10.7	-11.6	-11.6	-11.6	-11.6	-12.5	-12.5	-12.5	-12.5	-13.6	-13.6	-13.6	-12.4	-12.4	-10.9	-10.9	-10.9
ML0626	ML0626	759041	759814	-5.8	-5.8	-5.8	-5.8	-5.8	-5.8	-5.8	-5.8	-5.8	-5.8	-5.8	-5.8	-5.7	-6.8	-8.3	-8.8	-8.8	-8.8	-7.8	-7.8	-7.8	-7.8	-8	-8	-8	-8	-10.9	-13	-13	-13	-13	-13	-13	-13	-13	-13	-13	-13	-11.1	-11.2	-9.8	-9.8	-9.8	-9.8	-9.8	-9.8
ML0627	phoH	760114	761163	-5.6	-5.6	-5.6	-5.6	-5.6	-5.6	-6.6	-6.6	-6.6	-6.6	-6.6	-6.6	-6.6	-8.1	-8.2	-8.2	-9.6	-12.5	-12.5	-12.5	-12.8	-14.5	-14.5	-15.5	-17	-17	-17	-17	-14.7	-13.4	-13.4	-13.4	-11.9	-11.9	-11.9	-9.6	-8.4	-8.4	-8.4	-8.4	-8.4	-9.2	-8.9	-8.9	-8.9	-8.9
ML0628	ML0628	761194	761730	-3.8	-4.9	-4.9	-4.9	-5.3	-6.8	-8.3	-8.3	-8.3	-8.3	-8.3	-8.3	-8.3	-8.3	-8.3	-10.4	-11.9	-13.4	-13.4	-13.4	-13.4	-13.4	-12.7	-12.7	-12.7	-10.6	-10.6	-10.6	-9.3	-9.3	-6.8	-6.8	-6.8	-6.8	-6.8	-6.8	-7.2	-7.2	-7.2	-7.2	-7.2	-7.2	-6.5	-6.5	-6.9	-6.9
ML0630	ML0630	763032	763358	-13.6	-13.6	-13.6	-11.5	-10.6	-10.6	-10.6	-10.6	-8.1	-8.1	-9.1	-10.2	-10.2	-10.2	-10.6	-10.8	-10.8	-10.8	-10.8	-11.4	-10.9	-10	-9.7	-11.1	-11.1	-11.1	-11.1	-11.6	-11.6	-11.6	-13.1	-13.1	-13.1	-13.1	-13.1	-14.8	-16.1	-15.6	-13.3	-11.1	-10.7	-10.2	-10.2	-10.2	-9.5	-9.5
ML0631	era	763476	764384	-10.4	-8.9	-8.9	-8.9	-8.1	-8.1	-8.1	-6.9	-6.9	-7.6	-7.6	-7.6	-7.6	-7.6	-7.6	-8.7	-10.7	-10.7	-10.7	-10.7	-10.7	-10.7	-9	-6.7	-5.5	-5.5	-5.5	-6	-6.2	-6.2	-6.2	-6.2	-6.9	-6.9	-8.3	-8.3	-8.3	-8.3	-8.3	-8.3	-8.3	-9.9	-11.2	-11.2	-11.2	-11.2
ML0633	ML0633	765911	766717	-7.6	-7.6	-7.6	-7.6	-7.6	-7.6	-6.9	-6.9	-6.9	-6.9	-6.9	-7.6	-8.3	-10	-10	-10	-10	-11.7	-11.7	-11.7	-11	-11	-11	-11	-11	-11	-11	-11	-11	-10.8	-10.8	-10.8	-9.1	-6.8	-6.7	-7.8	-7.8	-7.8	-7.8	-7.8	-7.8	-7.8	-7.8	-7.8	-7.8	-7.8
ML0634	ML0634	766710	767600	-7.6	-7.6	-7.9	-8.7	-8.7	-8.7	-10.3	-12.3	-12.3	-12.3	-12.3	-12.3	-12.3	-9.4	-8.7	-9.9	-11.8	-13.1	-15.1	-15.1	-15.1	-15.1	-15.1	-15.1	-15.1	-14.1	-14.1	-14.1	-14.1	-14.1	-12	-10.5	-9.8	-9.8	-9.8	-10.4	-10.9	-10.9	-11.9	-11.9	-9.6	-9.2	-9.2	-9.2	-9.2	-9.2
ML0637	uvrD2	769118	771271	-9.9	-9.9	-7.8	-7.8	-8.5	-8.6	-8.6	-8.6	-8.6	-7.3	-7	-7	-7.9	-9.2	-9.2	-9.2	-10.4	-11.9	-13.4	-13.4	-13.4	-13.4	-13.4	-13.4	-13.4	-13.4	-11.1	-8.5	-8.9	-8.9	-8.9	-8.9	-8.9	-8.9	-8.9	-7.8	-7.8	-7.8	-8.6	-8.6	-8.6	-8.6	-8.6	-9.3	-10	-10
ML0638	ML0638	771426	771728	-12.6	-12.6	-12.1	-11.2	-9.7	-9.9	-9.9	-9.9	-8.2	-9.3	-10.6	-10.6	-10.6	-10.6	-10.6	-10.6	-9	-8.5	-8.5	-8.5	-8.3	-10.7	-10.7	-10.7	-10.7	-11.6	-13.6	-16.5	-16.5	-15.6	-15.6	-15.6	-15.6	-15.6	-15.6	-15.6	-15.6	-13.7	-13.7	-12.7	-11.4	-10.7	-10.7	-10.7	-10.1	-10.1
ML0639	whiB7	771722	771991	-9.6	-11.4	-14.3	-14.3	-14.3	-14.3	-14.3	-14.8	-14.8	-14.8	-14.8	-12.5	-10.9	-10.9	-10.9	-10.1	-10.1	-10.1	-10.1	-11.9	-11.9	-11.9	-11.9	-12	-12	-12	-12	-13	-13	-13	-13	-10.7	-9.2	-10.1	-10.1	-10.1	-10.1	-10.5	-10.4	-10.4	-10.4	-10.9	-10.9	-10.9	-10	-9.1
ML0640	ML0640	772068	773489	-8	-8	-8	-8	-7.9	-8.6	-8.6	-8.6	-8.6	-8.6	-8.6	-8.6	-8.6	-8	-7.1	-7.1	-7.1	-7.2	-7.2	-8.4	-9.2	-10.5	-10.5	-11	-11	-11	-11	-11	-10	-10	-7.7	-6.3	-6.3	-6.3	-6.3	-6.5	-6.5	-6.5	-7.6	-8.9	-8.9	-8.9	-8.9	-10.3	-10.3	-10.3
ML0642	ML0642	774506	775945	-5.9	-5.3	-4.4	-4.4	-4.4	-5.3	-5.3	-6.5	-6.5	-6.5	-7.2	-7.2	-8.6	-10.6	-11.9	-11.9	-11.9	-11.9	-11.9	-11.9	-11.9	-10.4	-10.4	-10.4	-10.4	-10.4	-10.4	-9.7	-9.9	-11.2	-11.2	-10.6	-10.6	-10.6	-11.5	-11.5	-11.5	-11.8	-12.8	-12.8	-12.8	-13.5	-13.5	-13.1	-13.1	-13.4
ML0643	ML0643	776008	777030	-8.3	-8.3	-8.3	-8.3	-8.3	-7.5	-7.5	-7.5	-7.5	-6.7	-6.7	-6.7	-7.9	-7.9	-7.6	-7.6	-7.6	-7.8	-8.6	-9.3	-9.3	-9.3	-8.3	-8.3	-9	-9	-9	-9.2	-8.3	-7.8	-6.8	-6.8	-6.8	-7	-8.7	-8.7	-8.7	-10	-12.3	-12.3	-12.3	-12.3	-12.3	-12.3	-12.3	-11.3
ML0644	ML0644	777176	780127	-9.7	-9.7	-8.9	-9.2	-9.2	-9.2	-9.7	-11.2	-11.2	-11.2	-11.2	-11.2	-11.2	-11.2	-11.2	-11.2	-11.2	-11.2	-10.3	-10.3	-10.3	-10.3	-10.2	-10.5	-10.5	-10.5	-10.5	-10.7	-12.7	-14	-14	-14	-14	-14	-12.5	-12.5	-12.5	-12	-10.7	-8.5	-8.5	-9	-10.3	-12.3	-15.2	-15.2
ML0656	ML0656	793592	793873	-5.7	-5	-5	-5	-5	-5	-5	-5	-5	-5	-5	-5	-5	-5	-5	-5	-5	-5	-5	-3.4	-3.4	-3.4	-5.5	-5.5	-7.8	-9.8	-11.1	-11.1	-11.1	-11.1	-11.1	-11.1	-11.1	-11.1	-11.1	-11.1	-10.6	-10.6	-10.6	-10.6	-10.6	-7.7	-7.7	-7.7	-7.7	-7.7
ML0659	ML0659	795537	795863	-9.7	-9.7	-9.2	-9.2	-9.2	-7.7	-8.7	-8.7	-8.7	-9.4	-11.3	-11.3	-11.3	-11.3	-11.3	-10	-8.3	-8.2	-8.2	-8.2	-11	-11	-11	-11.7	-12.4	-12.4	-12.4	-12.4	-14.6	-14.6	-14.6	-14.6	-12.3	-10.9	-10.9	-11	-11.5	-11	-8.7	-8.1	-8.1	-8.1	-10.2	-12.1	-12.1	-12.1
ML0660	fadE23	796047	797249	-9.8	-10	-10	-10	-10	-10	-10	-8.4	-7.1	-5	-5	-5	-4.8	-4.8	-4.8	-4.8	-4.8	-4.8	-5.2	-5.2	-5.2	-5.2	-5.2	-5.8	-5.8	-5.8	-6.5	-6.6	-6.6	-6.6	-7.3	-7.3	-7.3	-7.3	-7.3	-8.6	-8.6	-8.6	-8.6	-6.9	-7.3	-7.3	-5.9	-8	-8	-8
ML0661	fadE24	797292	798689	-14.4	-16	-16	-15.8	-15.8	-16.5	-16.5	-14.2	-13.7	-13.7	-13.7	-11.4	-8.5	-8.5	-8.5	-8.5	-8.5	-7.4	-5.8	-5.8	-5.8	-5.8	-5.8	-7.5	-8.8	-8.8	-8.8	-8.8	-8.8	-8.8	-8.8	-8.8	-8.8	-8.8	-7.1	-6	-6	-6	-5.8	-5.6	-5.6	-5.1	-5.6	-5.6	-5.6	-6.7
ML0662	ML0662	798766	799533	-11.1	-10.6	-10.6	-10.9	-13.2	-13.2	-13.2	-13.9	-14.6	-14.6	-14.6	-15.7	-15.7	-15.7	-15.7	-15.7	-14.4	-14.5	-15.3	-14.8	-12.5	-10.9	-10.4	-8.9	-8.9	-8.9	-7.9	-7.9	-9	-10.3	-10.3	-10.3	-10.7	-10.7	-10.7	-10	-10	-11.9	-13.9	-13.9	-11.6	-9.1	-9.1	-9.1	-9.1	-9.1
ML0663	ML0663	799661	799975	-9.5	-9.5	-9.5	-9.5	-9.5	-9.5	-9.5	-8	-8	-8	-7.9	-7.9	-7.9	-7.9	-7.9	-7.9	-7.9	-7.9	-6.6	-6.6	-6.6	-6.6	-6.6	-6.6	-6.6	-6.6	-6.6	-6.6	-6.6	-6.6	-6.2	-6.2	-6.4	-6.4	-6.3	-7.1	-8.6	-8.6	-8.6	-9.6	-11.1	-11.6	-11.6	-11.6	-11.8	-13.3
ML0664	ML0664	800116	800379	-9.9	-9.9	-9.9	-10.1	-10.1	-10.1	-10.3	-10.3	-10.3	-9.7	-8.2	-8.2	-8.2	-7.6	-7.2	-7.2	-7.2	-7.2	-6.8	-6.8	-7.4	-10.3	-10.3	-10.3	-10.3	-10.3	-10.3	-10.3	-10.3	-9.9	-9.9	-9.9	-9.9	-9.9	-9.9	-9.9	-7.9	-7.5	-7.8	-7.8	-7.8	-8.9	-8.9	-8.9	-8.9	-8.9
ML0666	fprA	801976	803346	-11	-11	-11	-11	-11	-11	-11	-11	-11	-9.4	-9.4	-9.4	-9.4	-9.4	-9.4	-9.4	-9.4	-9.4	-10.2	-10.2	-8.9	-7.6	-7.6	-7.6	-7.6	-8	-9.5	-11.8	-11.8	-12.4	-12.4	-12.4	-12.4	-12.4	-12.4	-12.6	-12.8	-12	-12.3	-14.4	-12.3	-12.3	-12.3	-14.4	-14.4	-14.4
ML0667	prfB	803526	804650	-8	-9.9	-10.3	-10.3	-9.4	-8.4	-8.4	-8.4	-8.4	-8.4	-8.4	-8.4	-8.4	-8.4	-8.5	-9	-10.3	-11.8	-11.8	-11.8	-11.8	-11.8	-11.8	-11.8	-11.8	-11.8	-11.8	-10.1	-9	-11	-12.3	-12.3	-12.3	-12.3	-12.3	-11.1	-11.1	-11.1	-11.6	-11.6	-11.6	-11.6	-11.6	-11.9	-11.2	-11.2
ML0669	ftsE	805920	806609	-9.3	-9.3	-9.3	-9	-9	-9	-9	-9	-9	-10.2	-10.2	-10.2	-10.2	-10.2	-10.2	-10.2	-10.2	-10.2	-10.2	-9.4	-8.1	-5.2	-5.2	-5.2	-5.2	-4.8	-4.8	-4.8	-5.7	-5.7	-5.7	-6.1	-7.2	-7.2	-7.2	-7.2	-7.2	-8.4	-8.4	-8.4	-10.5	-10.5	-10.5	-10	-10	-10
ML0670	ftsX	806610	807503	-13.4	-13.4	-13.4	-11.1	-9.5	-9.5	-9.5	-8.7	-9.3	-11	-11	-11	-11	-9.7	-9.3	-9.3	-9.3	-10	-8.4	-8.4	-8.4	-8.4	-7.2	-7.2	-7.4	-9.1	-9.8	-9.8	-9.8	-9.8	-9.8	-9.8	-11.2	-11.2	-11.2	-11.2	-9.9	-8	-7.1	-7.1	-8.5	-7.8	-9.8	-11.1	-11.1	-11.1
ML0671	smpB	807506	807988	-9.4	-9.4	-9.4	-9.4	-9.4	-9.4	-9.4	-9.4	-8.1	-8.1	-8.1	-5.2	-5.1	-2.9	-2.9	-2.9	-2.9	-2.9	-2.9	-3.9	-3.9	-3.9	-3.9	-3.9	-4.5	-5.8	-7.3	-7.3	-7.3	-7.3	-7.3	-7.3	-7.3	-7.3	-7.8	-8	-10.9	-10.9	-12.8	-12.8	-12.8	-12.8	-12.8	-12.8	-12.3	-12.3
ML0674	folD	810692	811540	-10.7	-9.2	-9.2	-9.2	-7.9	-8.1	-8.9	-10.2	-11.7	-11.7	-11.7	-10.8	-10.6	-10.6	-10.6	-10.6	-10.6	-10.6	-10.6	-8.5	-9.8	-9.8	-9.8	-9.8	-9.8	-9.8	-9.1	-9.1	-9.1	-6.8	-6.7	-6.7	-6.7	-6.8	-8.3	-8.3	-8.5	-10.6	-10.6	-10.4	-10.4	-10.4	-10.8	-12.7	-12.7	-12.7
ML0675	ML0675	811543	811818	-7.6	-6.3	-6.3	-6.3	-6.3	-6.3	-6.3	-6.3	-6.3	-6.3	-6.3	-5	-5	-7.6	-7.6	-7.6	-7.6	-7.6	-7.7	-7.7	-7.7	-7.7	-8.3	-10.3	-10.3	-10.3	-11	-11	-11	-11	-10.7	-10.7	-10.7	-10.7	-10	-9.2	-7.9	-6.3	-5.9	-5.9	-7.5	-9.3	-9.3	-9.3	-8.7	-8.7
ML0676	ML0676	811815	812291	-4.7	-6.7	-6.7	-6.7	-6.7	-6.7	-6.7	-6.7	-6.7	-6.7	-6.7	-6.7	-6.7	-6.7	-6.7	-6.7	-6.7	-6.7	-5.7	-5.7	-5.7	-6	-7.3	-7.3	-7.3	-7.3	-7.3	-7.3	-7.3	-7.3	-7.2	-7.2	-7.2	-7.2	-5.4	-5.2	-5.2	-7.3	-7.3	-7.3	-7.3	-7.3	-7.3	-7.3	-7.6	-7
ML0678	ML0678	813432	813959	-9.7	-8.8	-8.3	-8.6	-8.6	-8.6	-8.1	-7.3	-7.3	-7.3	-7.1	-7.1	-6.3	-5.6	-5.6	-8	-8	-8	-8	-8	-8.7	-10.6	-10.6	-11.8	-10.8	-10.8	-10.8	-10.8	-10.8	-10.7	-10.7	-10.7	-9.4	-7.9	-7.9	-6.3	-7.7	-7.7	-7.7	-7.7	-7.7	-7.9	-7.9	-7.9	-6.5	-6.5
ML0679	ML0679	814145	814372	-10	-11.5	-11.5	-11.5	-11.5	-11.5	-11.5	-12	-12	-12	-12	-12	-10.7	-10.5	-10.5	-10.5	-12.7	-12	-12.2	-12.2	-10.1	-10.1	-10.1	-8.3	-9.7	-9.7	-9.7	-11	-11	-11	-11	-11	-11	-11	-11.8	-11.8	-11.8	-10.7	-10.7	-10.7	-11.7	-13.8	-13.8	-13.8	-13.8	-13.8
ML0682	metA	817109	818257	-13.8	-13.8	-13.8	-13.8	-13.8	-12.9	-12.4	-11.4	-11.4	-11.4	-11.4	-11.4	-11.1	-14	-14	-14	-14	-14	-14	-14	-11.7	-9.6	-9.6	-9.6	-9.6	-9.3	-10.2	-10.2	-10.2	-10.2	-10.2	-10.2	-10.2	-10.2	-10.2	-10.2	-10.2	-10.2	-9.2	-7.5	-6.2	-4.9	-7	-7.2	-7.2	-7.2
ML0685	ML0685	821179	822090	-9.2	-9.9	-9.9	-9.9	-8.4	-8.4	-8.4	-6.8	-6.8	-6.8	-6.8	-6.8	-6.8	-6.8	-6.8	-6.8	-6.8	-6.8	-6.5	-6.5	-6.5	-8.1	-8.1	-8.1	-7.7	-7.7	-7.9	-7.9	-7.9	-7.9	-8.8	-9	-9	-9	-9	-11.2	-11.2	-9.8	-9.8	-11.5	-11.5	-11.5	-11.5	-11.5	-11.5	-11.5
ML0686	trpS	822126	823157	-10	-10	-9.3	-8.4	-8.4	-9.4	-8.1	-8.1	-8.9	-8.9	-8.9	-8.7	-8.7	-8.7	-8.8	-10.5	-10.5	-10.5	-10.5	-11.5	-11.5	-11.5	-10.6	-10	-9	-8.2	-8.9	-8.9	-8.9	-8.9	-9.2	-9.2	-9.2	-9.2	-10.6	-10.6	-11.7	-11.7	-9.4	-9	-10.9	-10.9	-10.9	-9.6	-8.1	-8.9
ML0687	ML0687	823169	824110	-9.4	-9.4	-9.4	-9.4	-9.4	-9.4	-9.4	-9.4	-9.4	-9.1	-9.1	-8.4	-8.4	-8.4	-8.4	-6.9	-8.7	-10.5	-10.5	-10.5	-10.7	-10.7	-11.7	-13	-13	-13	-13	-13	-13	-12.9	-13.2	-13.2	-10.6	-9.8	-9.2	-8.7	-8.7	-8.7	-8.6	-6.3	-5.5	-5.9	-7.8	-9.1	-11.1	-14
ML0691	ML0691	827877	829112	-8.6	-8.6	-7.6	-7.6	-7.6	-5.8	-4.6	-4.9	-4.9	-5.2	-5.2	-5.2	-5.9	-5.9	-5.9	-7.6	-7.6	-7.6	-7.6	-7.6	-7.6	-6.6	-6.4	-6.4	-6.4	-6.4	-6.4	-6.4	-6.4	-4.9	-4.9	-4.9	-4.9	-3.4	-3	-3	-3.7	-3.7	-3.7	-3.7	-3.7	-3.7	-3.7	-3.7	-3.7	-3.7
ML0696	sdhB	833872	834666	-6.2	-5.7	-5.4	-5.4	-5.3	-6	-6	-6	-6	-6	-6	-6	-8.2	-7.2	-7.2	-8.1	-8.1	-7.2	-7.2	-7.2	-7.2	-7.2	-7.2	-8.7	-8.7	-8.7	-9.7	-9.7	-9.7	-9.7	-9.7	-10.4	-11.5	-11.5	-11.5	-12.4	-13	-12.2	-12.2	-12.2	-12.2	-10.7	-10.2	-9.7	-8.7	-8.7
ML0697	sdhA	834666	836420	-8.1	-8.1	-8.1	-8.1	-8.1	-8.1	-7.4	-7.5	-7.5	-7.5	-7.5	-7.5	-7.5	-5.8	-6.3	-7.8	-7.8	-7.8	-7.8	-7.8	-7.8	-7.8	-7.8	-7.8	-8.7	-8.7	-8.7	-8.7	-8.7	-9.9	-11.2	-11.2	-11.2	-11.2	-11.2	-11.2	-12.7	-15.6	-17.7	-18.3	-19.5	-19.5	-17.9	-17.4	-17.4	-17.4
ML0698	sdhD	836441	836932	-4.6	-5.4	-5.4	-5.9	-5.9	-5.9	-6.2	-6.2	-6.2	-6.2	-6.9	-8.4	-10.3	-10.3	-10.3	-10.3	-10.3	-10.3	-10.3	-10.3	-9	-6.5	-8.2	-9.3	-9.3	-9.3	-9.3	-9.3	-9.3	-11.1	-13	-13	-13	-13	-13	-13	-13	-13	-11.7	-8.8	-7.1	-6.5	-7.3	-9.2	-9.2	-9.2
ML0699	sdhC	836929	837390	-7.2	-9.2	-10.5	-10.5	-10.5	-10.4	-9.4	-9.4	-9.4	-9.4	-9.4	-9.4	-9.4	-9.4	-9.4	-9.4	-9.4	-6.8	-6.8	-7.3	-8.8	-8.8	-8.8	-8.8	-8.8	-8.8	-8.8	-8.8	-8.8	-8.8	-8.8	-8.7	-10.5	-12.6	-14.3	-14.3	-14.3	-14.3	-14.3	-15.1	-15.1	-15.1	-15.1	-15.1	-15.3	-15.2
ML0700	add	837679	838767	-12.4	-9.5	-7.7	-7.7	-9.4	-10.5	-12.2	-12.2	-12.2	-12.2	-12.2	-12.2	-12.2	-12.2	-12.2	-9.9	-9.4	-8.4	-8.4	-8.4	-8.4	-6.8	-6.8	-6.8	-7.6	-9.1	-9.1	-9.1	-9.1	-7.3	-7.3	-7.3	-7.3	-7.3	-7.3	-7.3	-7.3	-6.7	-6.7	-6.7	-6.7	-7	-7	-7	-7	-7
ML0703	ML0703	840882	842153	-15.9	-15.9	-15.9	-15.9	-15.9	-15.9	-13	-12.6	-12.6	-12.6	-12.6	-12.6	-10.9	-9.8	-8.7	-8.7	-8.7	-7.5	-7.5	-7.5	-7.5	-7.5	-8.1	-8.1	-8.1	-8.1	-8.1	-8.1	-9.3	-9.3	-9.3	-9.3	-9.3	-9.3	-9.3	-9.3	-9.3	-9.3	-9.3	-8.2	-7.9	-7.9	-7.9	-7.9	-7.9	-7.9
ML0706	pmmB	843847	845463	-8.5	-8.5	-8.5	-9	-11.9	-11.9	-11.9	-11.9	-13.1	-12.7	-12.6	-12.6	-12.6	-12.7	-11.4	-11.4	-11.4	-11.4	-11.4	-10.1	-7.8	-7.5	-7.5	-7.5	-7.5	-10	-10	-10	-10	-10	-9.2	-9.2	-9.2	-9.2	-9.2	-9.2	-9.2	-8.3	-8.4	-9.7	-9.7	-9.7	-8.7	-8.8	-8.8	-8.8
ML0707	deoD	845460	846266	-9.8	-9.8	-9.8	-9.8	-9.8	-9.8	-9.8	-9.8	-9.8	-9.8	-9.8	-9.8	-9.8	-9.8	-8.1	-5.6	-5.6	-5.3	-5.3	-5.3	-5.3	-6.2	-7.5	-7.5	-7.5	-7.5	-7.5	-7.5	-7.5	-7.5	-7.5	-7.5	-7.5	-6.2	-6.5	-6.5	-6.5	-6.5	-6.9	-6.9	-6.9	-6.9	-9	-9	-9	-9
ML0711	ML0711	849828	850307	-8.6	-9.1	-9.1	-9.1	-9.1	-9.1	-9.1	-9.1	-9.1	-9.1	-7.5	-7.5	-7.5	-8.3	-8.3	-8.9	-9.7	-9.7	-9.7	-9.7	-9.7	-9.7	-8.4	-9.3	-10.6	-9.1	-8.1	-8.1	-8.1	-8.1	-8.1	-8.1	-8.1	-8.1	-8.1	-8.4	-8.4	-8.4	-8.4	-8.4	-8.4	-7.8	-7.8	-7.8	-7.8	-7.8
ML0713	glpD	851948	853705	-3.3	-3.3	-3.3	-3.4	-4.8	-4.8	-4.8	-4.8	-4.8	-4.8	-4.8	-4.8	-4.8	-4.8	-4.9	-5.2	-5.2	-5.2	-7.4	-7.4	-9.7	-9.7	-9.7	-11.9	-11.9	-11.9	-12	-12.7	-12.7	-12.7	-13.3	-14.6	-14.6	-14.6	-14.6	-14.1	-11.8	-8.9	-8	-7.4	-7.5	-8.8	-8.8	-8.8	-8.8	-9.5
ML0715	lpqC	854776	855690	-9	-9	-9	-9	-9.9	-9.9	-9.9	-12.2	-12.2	-12.2	-11.9	-11.9	-11.9	-11.9	-11.9	-11.9	-11.9	-11.9	-11.9	-10.1	-9.4	-9.4	-9.5	-10.3	-10.3	-10.5	-11.5	-13.5	-13.5	-13.5	-13.5	-13.6	-13.6	-11.9	-10.6	-10.1	-10.1	-10.1	-8.6	-7.3	-7	-8	-8	-8	-8.1	-7.6
ML0717	ML0717	859917	860588	-8.6	-8.6	-7.9	-7	-7	-7	-7	-8.1	-8.9	-9.3	-9.3	-11.9	-11.9	-11.9	-11.9	-11.9	-9.6	-7.5	-7.5	-7.5	-7.5	-7	-7	-7	-7.8	-7.8	-7.8	-8.5	-10	-10	-10	-10	-10	-10	-8.7	-5.8	-5.3	-6.3	-6.3	-6.3	-6.9	-8.9	-11.8	-11.8	-11.8	-11.8
ML0726	bccA	867696	869492	-2.1	-2.8	-5.7	-5.7	-5.7	-5.7	-5.7	-5.7	-5.7	-5.7	-5.7	-5.7	-5.7	-5.7	-5.7	-5.7	-7	-7	-7	-5.9	-5	-5	-5	-6.2	-6.9	-9.2	-12.1	-12.1	-12.1	-12.1	-12.1	-14.4	-15.9	-15.9	-15.9	-15.9	-15.9	-15.9	-16.6	-18.1	-19.6	-17.9	-17.4	-16.9	-14.6	-13.4
ML0728	sseA	870028	870918	-11.6	-9.7	-9.7	-9.7	-9.7	-9.7	-9.7	-9.7	-9.7	-8.2	-8.2	-8.2	-8.2	-6.9	-6.9	-6.9	-7.7	-7.7	-7.9	-7.9	-7.9	-8.7	-10.7	-12	-12	-12	-12	-12	-12	-12	-9.7	-11.7	-11.7	-11.7	-11.7	-14.5	-14.2	-14.2	-14.2	-13.3	-13.1	-14.7	-14.7	-14.7	-14.7	-14.7
ML0729	ML0729	871119	871760	-10.7	-9.7	-9.7	-9.7	-9.2	-8.2	-8.2	-6.7	-6.7	-6.7	-6	-5.7	-5.7	-5.7	-5.7	-5.7	-5.7	-7	-7	-7	-7.3	-8.3	-8.3	-8.3	-8.3	-8.3	-8.3	-8.3	-8.3	-8.8	-8.8	-8	-6.1	-6.1	-6.1	-6.1	-7.3	-7.3	-7.8	-9.1	-11.1	-12.4	-12.4	-12.4	-12.4	-12.4
ML0730	ML0730	871757	872011	-8.1	-6.4	-6.2	-6.2	-6.2	-6.2	-7.1	-7.1	-6.7	-6.7	-6.7	-6.7	-6.7	-6.7	-6.7	-6.7	-6.7	-6.7	-7	-8.3	-8.3	-8.3	-8.3	-8.3	-8.3	-8.6	-10.1	-10.8	-12.7	-11.3	-11.3	-11.3	-10.3	-10.3	-10.3	-10.3	-10.3	-9	-6.5	-6.5	-8.7	-10.7	-10.7	-10.7	-10.7	-10.7
ML0731	accD5	872008	873657	-9.3	-9.3	-9.3	-9.3	-9.3	-9.3	-8.1	-8.1	-7.1	-7.1	-7.1	-7.7	-7.7	-7.7	-7.7	-7.7	-7.7	-7.7	-7.7	-7.7	-7.7	-7.7	-7.7	-7.7	-7.7	-7.7	-7.7	-5.6	-4.9	-5	-5	-5.4	-5.4	-5.4	-5.4	-5.4	-5.4	-5.4	-5.4	-6.8	-6.8	-6.8	-6.8	-6.8	-6.8	-6.8
ML0732	birA	873720	874544	-7.7	-8.7	-9.4	-9.4	-10.4	-11.1	-11.6	-11.6	-11.6	-12.2	-12.8	-14.1	-14.1	-14.1	-14.1	-14.1	-14.1	-12	-12	-12	-9.1	-7.3	-6.3	-7.6	-7.6	-9.7	-9.7	-9.7	-11	-12.7	-12.7	-12.7	-12.7	-12.7	-13.7	-13.7	-13.8	-13.8	-13.8	-14.7	-14.5	-13.7	-13.2	-13.5	-14.7	-15.4
ML0733	ML0733	874677	875195	-7.4	-7.4	-7.4	-7.4	-7.4	-7.4	-6.6	-8.3	-8.3	-8.7	-10.8	-10.8	-10.8	-11.3	-12	-12	-12	-12	-11.5	-11.5	-11.5	-11.5	-11.5	-11.5	-9.7	-7.6	-7.2	-7.2	-7.2	-7.2	-7.3	-7.3	-7.3	-7.3	-7.3	-7.3	-7.3	-8.7	-8.7	-8.7	-9.6	-12.5	-14.4	-15.7	-15.7	-15.7
ML0734	ML0734	875150	875836	-7.1	-7.4	-7.4	-7.4	-7.8	-7.8	-7.8	-7.8	-7.8	-8	-9.5	-9.5	-9.5	-9.5	-7.2	-6.7	-8.6	-8.6	-8.6	-8.6	-8.6	-8.6	-8.6	-8.6	-8.6	-8.6	-8.6	-8.6	-7.6	-7.6	-7.6	-7.6	-6.5	-4.8	-4.8	-5.7	-5.7	-5.7	-5.7	-5.7	-6.4	-7.3	-7.3	-6.4	-6.4	-6.4
ML0735	purK	875924	877243	-6.8	-7.1	-7.1	-7.1	-7.5	-7.5	-7.5	-7.5	-6.3	-6.3	-6.3	-7	-8.3	-8.3	-8.3	-8.3	-8.3	-8.3	-8.3	-8.4	-7.1	-6.5	-7.4	-7.4	-7.4	-7.4	-7.4	-7.4	-7.4	-6.6	-6.6	-8	-8	-8	-8	-8	-8	-8	-8	-8	-8	-8	-8	-8	-7.9	-8.6
ML0736	purE	877243	877758	-8.8	-7.1	-6.9	-9.8	-9.8	-9.8	-9.8	-10.7	-10.7	-10.7	-10.7	-11.8	-11.8	-11.8	-11.8	-11.8	-11.8	-11.8	-11.8	-10.8	-10.3	-8	-7.3	-7.3	-7.3	-7.3	-8.7	-8.7	-8.7	-8.7	-8.7	-9	-10.1	-10.1	-10.1	-10.1	-11.3	-12.7	-13.4	-13.4	-11.3	-10.8	-10.8	-10.8	-11.6	-11.6
ML0737	fadE25	877853	879022	-12.6	-10.7	-10.7	-10.7	-10.7	-10.7	-10.7	-10.7	-10.7	-10.7	-9.7	-9.7	-9.7	-8.6	-7.9	-8	-8.5	-8.5	-8.5	-8.5	-8.5	-8.5	-9.7	-9.7	-10.9	-13.8	-13.8	-13.8	-13.8	-15.1	-15.1	-15.1	-14.9	-14.9	-14.9	-15.1	-15.6	-15.5	-15	-14.1	-13	-12.5	-12.1	-11.7	-13.4	-16.3
ML0747	ctpC	888793	890970	-12.2	-11	-11	-11	-11	-9.1	-9.1	-8.4	-8.4	-10	-10	-10	-10	-10	-9.3	-9.3	-9.3	-9.3	-9.3	-9.3	-9.3	-9.3	-9.3	-9.3	-9.3	-7	-7	-6.4	-6.4	-6.4	-6.4	-6.4	-6.4	-6.4	-6.4	-6.4	-6.9	-6.9	-6.9	-6.8	-6.8	-8	-8	-8	-8	-8
ML0748	ML0748	890981	891259	-5	-5	-5.8	-5.8	-5.8	-5.8	-5.8	-5.8	-5.8	-5.8	-5.8	-6.4	-7.7	-7.7	-7.7	-7.7	-7.7	-7.7	-7.1	-7.1	-7.1	-7.3	-8.2	-9.1	-9.1	-9.1	-10.4	-10.4	-10.4	-11.3	-11.3	-11.3	-11.3	-11.3	-11.3	-9.7	-9.5	-9.5	-10.8	-10.8	-8.5	-8.5	-8.5	-8.5	-8.5	-8.5
ML0750	ML0750	892063	893532	-11.2	-11.2	-11.2	-11.2	-11.2	-10.6	-10.6	-10.6	-10.6	-9.3	-8.1	-8.1	-8.1	-8.1	-8.1	-8.1	-6	-6	-5.6	-5.9	-5.9	-5.7	-5.3	-5.3	-5.3	-5.3	-5.3	-6.3	-6.3	-6.3	-6.3	-7.4	-7.4	-7.4	-7.4	-9.3	-9.3	-9.2	-9.2	-9.2	-9.2	-9.2	-9.2	-9.2	-9.8	-8.6
ML0751	rmlD	893621	894556	-12.2	-12.2	-12.2	-12.1	-12.1	-12.1	-12.1	-12.1	-12.1	-12.1	-12.1	-10	-10	-10	-8.2	-6.6	-6.1	-6.9	-6.9	-7.7	-8.7	-10.8	-10.8	-10.8	-10.8	-10.8	-10.8	-10.8	-10.8	-10.8	-10.8	-8.5	-7.3	-7.3	-7.3	-7.6	-7.6	-8.9	-8.9	-8.9	-6.8	-6.7	-7.4	-8.3	-8.3	-8.3
ML0752	wbbL	894549	895475	-11.5	-11.5	-11.5	-11.5	-11.5	-11.5	-11.5	-9.3	-9.3	-9.3	-9.3	-9.3	-9.3	-9.3	-9.3	-9.3	-9.3	-9.1	-9.1	-9.1	-9.1	-9.1	-9.1	-8.9	-8.9	-6.4	-6.4	-6.4	-6.4	-6.4	-6.4	-6.4	-6.4	-6.4	-6.4	-5.6	-5.6	-5.6	-5.6	-5.6	-5.8	-5.8	-5.8	-5.8	-6.3	-6.3
ML0753	rmlA2	895477	896553	-9.8	-9.8	-9.8	-9.7	-10.4	-10.4	-10.4	-10.4	-10.4	-10.4	-10.4	-10.4	-10.4	-11.2	-11.2	-11.7	-11.7	-11.7	-9.4	-8.7	-9.6	-9.6	-9.6	-9.6	-9.6	-9.6	-9.7	-9.9	-9.9	-10.9	-10.9	-11.7	-12.2	-12.2	-11.1	-11.9	-11	-8.7	-7.4	-8.4	-8.4	-8.4	-8.4	-9.6	-9.6	-9.6
ML0755	ML0755	897493	897753	-11.5	-13.5	-14.8	-14.8	-14.8	-14.8	-13.6	-13.6	-13.6	-13.6	-13.6	-13.6	-13	-13	-13	-12.3	-10.6	-8.9	-8.9	-7.5	-7.5	-7.4	-6.5	-7.1	-7.1	-7.1	-7.1	-6.5	-6.4	-6.4	-6.6	-6.9	-6.9	-6.9	-6.9	-6.9	-6.8	-6.8	-5.9	-5.9	-5.9	-5.9	-7.1	-7.1	-7.1	-7.1
ML0756	ML0756	897971	899638	-11.3	-11.3	-11.3	-11.3	-9.6	-8.3	-6.7	-6.7	-6.7	-6.7	-6.1	-6.1	-6.1	-6.1	-6.1	-5.8	-5.8	-6.2	-6.2	-6.2	-6.2	-6.2	-6.2	-6.2	-7.3	-7.3	-7.3	-7.3	-7.3	-6.5	-5.8	-5.8	-5.5	-4.9	-5.2	-6.8	-8.9	-10.6	-11.7	-13.4	-13.4	-13.4	-13.4	-14.1	-14.1	-14.1
ML0757	ML0757	899660	900352	-5.9	-5.9	-5.9	-5.9	-5.9	-5.9	-5.9	-5.9	-5.7	-5.7	-5.7	-6.9	-8.9	-10.2	-10.2	-10.2	-10.2	-10.2	-10.2	-10.2	-10.2	-10.2	-8.1	-8.1	-8.1	-6.6	-6.6	-6.9	-7.9	-7.9	-7.9	-8.4	-8.4	-8.4	-8.4	-8.4	-8.4	-9	-11.9	-11.9	-11.9	-11.9	-11.5	-11.5	-9.4	-9.4
ML0758	ML0758	900393	901766	-7.5	-7.5	-7.5	-7.4	-7.4	-7.4	-7.3	-7.3	-8.3	-9.6	-9.6	-9.6	-9.6	-9.6	-11.3	-12.6	-12.6	-12.6	-12.6	-12.6	-12.6	-12.6	-12.6	-12.6	-12.6	-11.3	-9.7	-9.7	-9.7	-9.6	-11.6	-11.6	-11.4	-11.4	-11.4	-11.4	-11.4	-11.4	-12.8	-14	-14.5	-14.5	-14.5	-14.5	-14.5	-14.5
ML0759	ML0759	901763	902902	-8.4	-8.4	-8.4	-8.4	-8.4	-9.7	-9.7	-9.7	-9.7	-9.7	-7.9	-7.5	-7.2	-7.2	-7.2	-7.2	-7.2	-9.7	-9.7	-9.7	-9.7	-9.7	-9.7	-8.7	-11.6	-11.6	-11.6	-11.6	-11.6	-11.6	-11.6	-11.6	-11.6	-11.6	-10.8	-10.8	-10.8	-10.8	-10.8	-9.3	-7.7	-7.5	-7.5	-7.5	-7.5	-7.5
ML0760	whiB2	903227	903496	-10.5	-10.5	-10.5	-10.5	-10.5	-10.5	-10.5	-10.5	-9.8	-9.9	-9.9	-9.9	-10.3	-11	-11	-11.9	-13.1	-13.1	-13.5	-15.5	-18.4	-18.4	-16.1	-15.4	-15.4	-15.4	-13.1	-11	-11	-11	-11	-11	-11	-11	-11	-8.1	-8.1	-9.6	-9.6	-9.7	-10.6	-10.6	-10.6	-10.6	-10.6	-10.6
ML0761	ML0761	903525	904028	-7.6	-7.6	-7.6	-7.6	-7.6	-7.6	-7.6	-7.6	-7.6	-7.6	-7.3	-7.7	-8.4	-8.4	-8.4	-10.5	-10.5	-8.2	-7.8	-7.8	-7.8	-8.2	-8.2	-6.4	-6.4	-6.4	-6.4	-6.7	-9.6	-9.6	-9.6	-9.6	-10	-10	-10	-10	-10	-10	-10	-10	-10	-10	-10	-10	-10	-8.8
ML0762	ML0762	904068	904565	-7.6	-7.6	-7.6	-7.6	-7.6	-7.6	-7.6	-8.1	-9.4	-10.9	-11.4	-11.4	-11.4	-9.9	-8.7	-8.7	-8.7	-8.7	-8.7	-8.7	-9.8	-8.6	-8.6	-8.6	-9.3	-9.3	-9.3	-7.2	-7.2	-7.2	-7.2	-7.2	-7.2	-7.2	-7.2	-7.2	-7.2	-5.5	-5.1	-6.5	-6.5	-6.5	-8.6	-10.5	-11.8	-13.8
ML0763	pmmA	904675	906081	-10	-10	-10	-11.6	-12.6	-12.6	-12.6	-12.6	-12.6	-12.6	-11.7	-12.5	-12.5	-10.2	-8.6	-8.6	-8.6	-8.5	-8.5	-8.5	-8.5	-8.8	-8.8	-8.8	-9.2	-12.1	-12.1	-12.1	-13.3	-15.2	-15.2	-15.2	-15.2	-15.2	-15.2	-15.2	-15.2	-15.2	-15.2	-15.2	-12.9	-14.1	-13.6	-11.3	-10.9	-10.9
ML0764	ML0764	906078	907175	-8.2	-8.2	-7.1	-6.7	-6.9	-6.9	-6.9	-6.9	-6.3	-6.3	-6.3	-6.3	-6.3	-7.1	-7.6	-8.9	-10.4	-11.9	-11.9	-11.9	-11.9	-11.9	-11.9	-11.9	-11.9	-11.9	-11.9	-11.9	-11.9	-11.9	-13	-14.9	-14.9	-14.9	-14.7	-14.7	-14.7	-14.7	-14.7	-15.1	-15.6	-13.3	-12.6	-13.3	-13.3	-10.5
ML0765	manA	907183	908415	-8.7	-8.7	-8.7	-8.7	-9	-7.5	-8	-7.9	-7.9	-7.9	-6.7	-6.7	-6.7	-6.7	-6.7	-6.7	-6.3	-7.6	-7.6	-7.6	-7.6	-7.6	-7.6	-7.6	-7.6	-7.9	-7.9	-8.2	-8.2	-8.2	-8.7	-11	-12.5	-12.5	-12.5	-12.5	-12	-10.7	-10.1	-10.1	-10.1	-11.2	-8.9	-8.5	-8.8	-8.8
ML0771	sahH	913623	915101	-6.7	-6.3	-6.3	-6.3	-6.8	-6.8	-6.8	-6.8	-7.5	-8.8	-8.8	-8.8	-8.8	-9.1	-9.1	-9.1	-9.1	-8.5	-8.4	-8.4	-8.4	-9	-9	-9.2	-10.6	-10.6	-10.6	-10.6	-10.6	-10.6	-10.6	-10.6	-10.4	-10.4	-10.4	-8.6	-7.6	-7.6	-7.6	-7.6	-7.6	-7.1	-6.8	-6.5	-6.5	-6.5
ML0772	tmk	915144	915776	-9.4	-9.4	-9.4	-9.4	-9.4	-9.4	-7.3	-7.3	-7.9	-9.4	-9.9	-9.9	-9.9	-9.9	-9.9	-9.9	-9.4	-9.1	-9.1	-9.1	-9.1	-9.1	-9.1	-9.7	-11	-11	-11	-9.7	-9.7	-9.7	-10	-9.7	-9.7	-9.7	-9.7	-9.7	-9.7	-9.7	-9.7	-9.7	-7.4	-6.6	-6.6	-6.6	-6.6	-6.6
ML0773	mtrA	915869	916555	-8.8	-8.8	-8.8	-9.5	-9.5	-8.6	-8.6	-8.6	-8.6	-8.6	-8.6	-8.6	-8.6	-8.6	-8.6	-11.5	-11.5	-11.5	-11.5	-11.5	-11.7	-11.7	-11.7	-11.7	-11.7	-11.7	-9.4	-8.6	-8.6	-8.6	-10.6	-12.7	-12.7	-12.7	-12.7	-12.7	-12.7	-12.7	-12.7	-12.7	-12.7	-12.7	-9.8	-8	-6.7	-7.4
ML0774	mtrB	916683	918371	-8.7	-8.7	-8.7	-8.7	-8.7	-10.3	-10.3	-12	-12	-12.4	-14.1	-14.1	-14.1	-14.1	-14.1	-14.1	-12.4	-10.1	-7.2	-7.1	-7.1	-8.6	-8.6	-8.6	-8.6	-8.6	-10.9	-11.7	-11.7	-11.7	-12.2	-12.2	-12.2	-12.2	-12.2	-12.2	-12.5	-13.3	-12.8	-11.5	-9.7	-9.7	-10.9	-11.4	-11.4	-11.4
ML0775	lpqB	918368	920137	-7.8	-7.8	-7.8	-7.8	-7.8	-7.8	-7.8	-6.6	-6.6	-6.6	-6.6	-6.6	-6.6	-6.6	-6.6	-6.6	-6.6	-6.6	-5	-5	-5	-6.7	-6.7	-6.7	-7.7	-8.6	-9.6	-11.9	-11.9	-11.9	-11.9	-13.2	-14.7	-14.7	-14.7	-15.8	-15.8	-15.8	-16.9	-18.2	-16.7	-16	-15.5	-14.5	-14	-13.5
ML0776	ML0776	920258	920515	-8.2	-8.2	-8.2	-8.2	-6.7	-6.7	-6.7	-5.9	-5.9	-5.9	-5.9	-7	-8.7	-10	-10	-10	-11.2	-14.1	-14.1	-12	-12	-12	-12	-12	-12	-12	-12	-12	-9.9	-8.2	-7.1	-7	-7	-7.7	-9.2	-9.2	-9.2	-9.2	-9.5	-11.5	-12.8	-12.8	-12.8	-12.8	-12.8	-12.8
ML0777	ML0777	920655	920849	-7.6	-7.8	-7.8	-7.8	-7.8	-7.2	-7.2	-8.2	-6.9	-5.5	-5.5	-5.5	-4.9	-5.7	-7.7	-9	-9	-9	-9	-9	-7.7	-7.7	-7.7	-7.7	-7.7	-7.7	-7.7	-7.7	-7.7	-8.8	-8.8	-8.8	-8.8	-8.8	-8.8	-10.8	-10.8	-10.8	-10.8	-10.8	-10.3	-10.3	-10.3	-10.3	-10.3	-8.1
ML0778	ML0778	920953	921642	-11	-11	-11	-10.2	-10.2	-10.2	-10.2	-10.2	-10.2	-10.2	-10.2	-7.9	-7.5	-7.5	-7.5	-7.5	-7.5	-7.5	-7.5	-7.5	-7.5	-9	-9	-9	-10.3	-10.3	-10.3	-11.1	-11.1	-11.1	-11.1	-11.1	-11.1	-8.8	-7.1	-6.2	-6.1	-6.1	-6.1	-6.1	-7	-7	-7	-7	-7	-8.6
ML0779	secA	921722	924544	-8.6	-8.1	-8.1	-8.1	-6.8	-5.4	-5.4	-5.4	-5.4	-5.4	-8.1	-10.2	-10.2	-10.2	-10.7	-10.9	-10.9	-10.9	-10.9	-10.4	-10	-8.5	-8.4	-8.4	-8	-8	-8	-8	-8.5	-10.5	-11.8	-11.8	-11.8	-11.8	-11.8	-11.8	-11.8	-11.8	-10.1	-9.6	-8.7	-7.4	-7	-8.3	-8.8	-8.8
ML0781	ML0781	925681	926163	-8	-8	-8	-8	-8	-8	-8.5	-7.8	-7.8	-6.7	-6.7	-6.7	-6.7	-6.7	-6.7	-7.6	-7.6	-7.6	-7.6	-7.6	-7.6	-7.6	-7.8	-7.8	-7.8	-9.1	-10.8	-10.8	-10.8	-11.1	-12.4	-12.4	-12.4	-12.4	-12.4	-12.4	-12.4	-12.4	-11.5	-10.5	-10.3	-10.3	-10.3	-10.3	-10.3	-10.1
ML0782	ML0782	926168	927325	-14.3	-14.3	-13.8	-12.9	-11.4	-11.4	-11.4	-9.7	-10.2	-10.2	-10.2	-10.2	-10.2	-10.2	-10.4	-10.4	-10.4	-9.4	-8.1	-7.9	-7.9	-7.9	-7.9	-7.6	-7.6	-8.9	-10.6	-10.6	-10.6	-10.6	-11.6	-11.6	-12.4	-12.6	-14.1	-14.1	-14.1	-14.1	-14.1	-13.5	-13	-12.5	-13.8	-15.1	-15.1	-14.6
ML0791	ML0791	934528	935511	-9.3	-9.3	-9.3	-9.3	-9.3	-9.3	-6.4	-6.5	-6.5	-6.5	-6.5	-6.5	-6.5	-6.5	-6.5	-6.9	-6.9	-6.9	-6.9	-6.9	-6.9	-6.9	-6.9	-8.7	-8.7	-8.7	-8.7	-8.7	-10.3	-12.2	-13.5	-15	-15.5	-15.5	-15.5	-15.5	-15.5	-15.5	-15.5	-13.8	-11.5	-10.1	-10.1	-10.1	-10.1	-9.8
ML0792	aroA	935508	936800	-8.9	-8.9	-8.9	-8.9	-7.7	-7.7	-7.7	-6.4	-6.4	-6.4	-7	-7	-7	-7	-7	-7	-7	-7	-7	-7	-7	-7	-7.6	-7.6	-7.6	-8.6	-8.6	-8.6	-10	-10	-11.3	-11.3	-11.3	-12.7	-14.4	-14.4	-14.4	-15.7	-15.7	-15.3	-14.8	-14.4	-14.4	-14.4	-15.1	-16
ML0793	ML0793	936847	937605	-9.8	-9.8	-9.8	-9.8	-9.8	-9.8	-9.8	-9.8	-9.8	-9.8	-9.8	-9.8	-8.7	-7	-6.1	-6.1	-6.4	-6.4	-6.6	-6.9	-8.4	-8.4	-8.4	-8.4	-9.1	-9.7	-9.7	-9.7	-9.4	-9.4	-9.4	-9.4	-9.4	-9.4	-9.4	-9.9	-9.9	-8.7	-8.7	-8.7	-8.7	-8.7	-9	-9	-9	-9
ML0798	ML0798	946524	948302	-8.4	-8.4	-8.4	-9	-11	-13.9	-13.9	-13.9	-13.9	-13.9	-12.4	-12.4	-12.4	-10.1	-9.3	-9.3	-9.3	-9.3	-9.3	-9.3	-9.3	-10.1	-10.1	-10.1	-10.1	-10.1	-10.1	-10.6	-12.6	-15.5	-15.5	-15.5	-15.5	-14.6	-14.6	-14.6	-14.6	-12.3	-9.4	-7.9	-7.9	-7.9	-7.9	-7.9	-7.9	-7.2
ML0799	ML0799	949041	949448	-9.9	-9.9	-9.3	-9.3	-9.3	-9.3	-9.3	-9.3	-8.1	-7.2	-7.2	-8.9	-11.8	-11.8	-11.8	-11.8	-11.8	-10.8	-10.8	-10.8	-10.8	-10.8	-8.7	-7.2	-7.2	-7.2	-7.2	-7.2	-7.2	-5.5	-5.5	-5.8	-5.8	-5.8	-7	-7	-7	-7	-7	-7	-7	-7	-7	-7	-7	-7.7
ML0802	ML0802	951814	952053	-6.7	-8.1	-10.1	-11.4	-11.4	-11.4	-11.4	-11.4	-11.4	-11.4	-11.4	-11.4	-11.4	-11.4	-10.9	-12.9	-12.9	-12.9	-12.9	-12.9	-11.4	-11.4	-11.8	-11.8	-11.8	-11.8	-10.2	-9.5	-9.5	-9.5	-10.8	-13.1	-14.6	-13.1	-13.1	-13.1	-11.6	-11.6	-11.6	-11.6	-10.1	-10.1	-10.1	-10.1	-8.8	-8.8
ML0803	ML0803	952103	953605	-11.9	-11.9	-11.9	-11.9	-11.2	-11.2	-11.2	-8.3	-7.7	-7.5	-7.5	-7.5	-7.5	-7.5	-7.5	-7.5	-7	-7	-7	-7.6	-9.5	-10.8	-10.8	-10.8	-10.8	-10.8	-10.8	-11.5	-11.5	-9.2	-9.2	-9.2	-9.2	-9.2	-9.2	-10.1	-10.1	-10.1	-10.1	-10.1	-9.2	-6.5	-6.5	-6.5	-5.1	-6.2
ML0804	whiB1	953665	953919	-7.8	-6.9	-6.9	-6.9	-6.9	-6.9	-6.9	-6.9	-6.9	-6.9	-6.9	-6.9	-6.9	-6.1	-6.1	-5.2	-5.2	-5.2	-5.4	-6.6	-8.3	-10.6	-10.6	-10.6	-10.6	-10.6	-10.6	-10.6	-10.6	-10.6	-11.8	-11.8	-11.8	-11.3	-11.3	-11.3	-10.4	-8.1	-6.9	-8.4	-9	-9	-9	-11.6	-12.6	-12.6
ML0806	ML0806	955206	955727	-14	-14	-14	-14	-12	-10.4	-10.4	-10.4	-8.3	-7.9	-7.9	-7.9	-7.9	-7.9	-7.7	-7.7	-6.7	-6.9	-6.9	-7.7	-9	-9	-9	-9.7	-10.3	-10.3	-10.3	-10.3	-10.3	-10.3	-10.3	-9.3	-9.3	-9.3	-9.3	-9.3	-8.4	-9.8	-10.7	-10.7	-10.7	-10.7	-10.7	-10.7	-10.7	-10.3
ML0808	entC	956155	957888	-10.5	-10.5	-10.5	-10.5	-10.5	-10.5	-10.5	-10.5	-10.5	-9.8	-8.1	-7	-7	-6	-6	-6	-6	-6	-5.2	-5.3	-5.3	-5.3	-5.3	-5.3	-5.3	-5.7	-5.7	-5.7	-5.7	-5.7	-5.7	-5.7	-5.7	-5.7	-5.7	-5.7	-5	-4.5	-4.9	-4.9	-4.9	-6	-7.3	-9.3	-9.3	-9.3
ML0810	ML0810	958882	960105	-6.8	-6.8	-6.8	-6.8	-5.1	-5.1	-5.1	-5.1	-5.1	-5.1	-6.9	-6.9	-6.9	-8.2	-8.2	-8.2	-8.2	-8.2	-8.2	-8.2	-8.2	-9	-10.3	-10.3	-10.3	-10.3	-10.3	-10.3	-10.3	-8	-6.4	-7.5	-7.5	-7.5	-7.4	-7.4	-8.3	-8.3	-7.7	-7.2	-7.2	-7.6	-7.6	-7.6	-7.6	-7.6
ML0811	rhlE	960117	961751	-10.8	-10.8	-10.8	-10.8	-7.9	-7.2	-6.7	-6.7	-6.7	-6.7	-6.7	-6.7	-6.7	-6.9	-6.9	-6.9	-6.9	-7.6	-7.6	-9.6	-9.6	-9.6	-9.6	-9.6	-9.6	-10	-10	-10.5	-10.5	-13	-11.7	-11.8	-10.8	-10.8	-10.8	-10.8	-7.9	-7.7	-9.6	-9.6	-9.6	-9.6	-9.6	-9.6	-9.6	-9.6
ML0813	ML0813	962707	963294	-8.3	-8.3	-8.3	-8.3	-8.3	-6.4	-6.4	-6.4	-6.4	-7.3	-9.6	-9.6	-9.6	-9.6	-9.6	-9.6	-9.6	-9.6	-9.6	-10.9	-10.9	-10.9	-10.7	-10.7	-10.7	-10.7	-10.7	-10.7	-10.7	-9.9	-9.1	-6.4	-6.4	-6.4	-6.4	-6.4	-6.4	-6.4	-6.4	-6.4	-6.4	-6.1	-6.1	-6.1	-5.6	-7
ML0814	ML0814	963593	963841	-6.2	-6.2	-6.2	-6.8	-6.8	-6.8	-6.8	-6.8	-6.8	-6.8	-6.8	-6.8	-7.5	-7.5	-7	-6.9	-6.9	-6.9	-6.9	-6.9	-6.9	-8.1	-9.6	-10.9	-10.9	-10.9	-12.1	-12.1	-12.1	-12.1	-12.1	-12.2	-13.7	-13.7	-13.7	-13.7	-12.2	-11.7	-12.6	-12.6	-12.6	-12.6	-12.8	-12.8	-12.8	-13.7
ML0815	ML0815	963828	964514	-10.1	-10.1	-10.1	-10.1	-9.6	-9.6	-9.6	-8.1	-8.1	-8.1	-9.9	-8.6	-8.4	-8.4	-8.4	-8.4	-8.4	-7.5	-7.5	-8.3	-8.3	-8.3	-8.3	-8.3	-8.3	-8.4	-10.1	-10.1	-10.1	-10.1	-11	-11	-11.6	-11.6	-11.8	-11.8	-11.8	-13.1	-10.8	-10.8	-11.5	-11.5	-10.6	-8.3	-6.7	-8.6
ML0816	ML0816	964701	965726	-8.9	-8.9	-10.8	-12.3	-13.8	-13.8	-13.8	-13.8	-13.8	-13.8	-13.8	-13.8	-13.8	-11.5	-10.3	-10.3	-10.3	-10.3	-10.3	-8.6	-8.6	-7.1	-7.1	-8.7	-8.7	-8.7	-8.7	-8.7	-8.7	-8.7	-8.2	-7.2	-7.2	-9	-10.7	-10.7	-10.7	-11.2	-11.4	-12.3	-13.3	-13.5	-14.4	-14.4	-14.4	-13.6
ML0817	moeZ	965930	967117	-8.1	-8.1	-7.2	-7.6	-7.6	-7.6	-7.6	-7.6	-7.6	-8.2	-8.2	-8.8	-7.5	-7	-7	-5.5	-5.5	-5.5	-5.2	-5.2	-6.9	-9.2	-9.2	-9.2	-10.1	-11.2	-11.2	-11.2	-11.2	-11.2	-12.5	-12.5	-12.5	-12.5	-12.5	-12.7	-12.7	-10.4	-7.9	-7.9	-7.9	-6.2	-6.7	-6.7	-6.7	-6.7
ML0818	ML0818	967172	968065	-10	-10.2	-11.7	-12.4	-12.4	-12.6	-12.6	-13.5	-13.5	-13.7	-13.7	-14.2	-14.2	-12.9	-12.2	-12.2	-12.2	-12.2	-10.1	-10.1	-11.1	-9.8	-9.8	-9.8	-9.8	-9.8	-9.8	-9.8	-9.8	-9.8	-9.8	-9.8	-8.4	-8.4	-8.4	-8.4	-8.4	-8.4	-6.2	-6.2	-6.2	-7.1	-8.4	-8.4	-8.4	-8.4
ML0824	furB	977783	978178	-10.7	-9	-6.9	-7.2	-7.2	-7.2	-7.2	-7.6	-7.6	-7.6	-7.9	-8.7	-8.7	-8.7	-8.7	-8.7	-8.7	-8.9	-8.9	-8.7	-9	-9	-9	-9.6	-9.6	-9.6	-11.6	-11.6	-11.6	-11.6	-12.8	-12.8	-12.8	-12.8	-11.1	-10.9	-10.9	-9.6	-8.1	-7.9	-7.9	-6.8	-6.8	-8.1	-8.2	-11.1
ML0825	ML0825	978252	978674	-5.2	-6.8	-6.8	-7.3	-7.3	-7.3	-7.3	-7.3	-7.3	-7.9	-10.8	-10.8	-10.8	-10.8	-10.8	-10.8	-10.8	-10.8	-10.8	-10.8	-11	-12.1	-11.9	-11.9	-11.9	-13.1	-13.1	-13.1	-13.1	-13.1	-13.1	-13.1	-13.1	-13.1	-13.1	-10.8	-7.9	-9	-9	-9	-9	-10.3	-10.6	-10.6	-11.8	-11.8
ML0826	glyS	978841	980232	-5.6	-5.6	-5.6	-5.6	-6	-6	-6.2	-6.6	-7.2	-7.2	-7.2	-7.2	-8.2	-8.2	-5.3	-4.8	-5.5	-5.5	-5.9	-5.9	-5.9	-5.9	-5.9	-5.9	-5.9	-5.9	-5.9	-5.9	-6	-8.8	-10.1	-12.4	-12.4	-12.4	-12.4	-14.5	-14.5	-14.5	-14.5	-14.8	-17.7	-17.7	-16.3	-16.3	-16.3	-15.4
ML0831	dgt	986474	987763	-9.7	-9.7	-9.7	-9.6	-9.6	-9.6	-9.6	-9.6	-9.6	-9.6	-9.6	-9.6	-9.6	-7.6	-6	-5.3	-5.2	-5.9	-5.9	-6.6	-6.6	-6.6	-6.6	-6.6	-6.6	-5.6	-5.6	-5.6	-6	-8	-8	-8	-9	-10.4	-12.1	-12.1	-12.1	-12.1	-10.6	-11.2	-11.2	-11.2	-11.2	-11.2	-11.3	-12.6
ML0833	dnaG	988458	990386	-11.6	-10.1	-10.1	-10.1	-8.8	-8.8	-8.8	-8.8	-8.8	-8.8	-8.1	-8.1	-8.1	-8.7	-8.7	-8.7	-8.8	-8.8	-8.8	-8.8	-9.5	-11.8	-11.8	-11.8	-11.8	-11.8	-10.5	-10.5	-10.5	-11.6	-11.6	-11.6	-10.1	-8.8	-8.6	-9.3	-11	-11	-11	-13	-13.6	-13.2	-13.2	-13.2	-13.2	-11.5
ML0834	ML0834	990401	990703	-13.5	-13.5	-13.5	-11.4	-11.4	-11.4	-10.6	-10.6	-10.6	-10.6	-10.6	-10.6	-10.6	-9.6	-9.6	-9.4	-9.4	-9.4	-9.4	-9.4	-9.4	-9.4	-8.8	-8.8	-7.2	-7.2	-7.2	-6.7	-7.6	-7.6	-7.6	-7.6	-7.6	-7.6	-7.6	-7.6	-7.6	-7.6	-8.5	-10.8	-10.8	-10.8	-10.8	-10.8	-10.8	-10.8
ML0837	ML0837	993882	994265	-9.9	-10	-12	-12	-12	-10.5	-9.7	-9.7	-9.7	-9.7	-9.7	-9.7	-9.7	-9.3	-9.3	-9.3	-9.3	-9.3	-8.2	-8.9	-8.9	-8.9	-8.9	-8.9	-8.9	-8.9	-8.9	-8.9	-8.9	-8.9	-8.9	-7.6	-7.6	-7.6	-7.6	-9.8	-9.8	-10.1	-10.1	-10.1	-10.1	-10.1	-10.1	-9.8	-9.8	-8.2
ML0838	cysE	995670	996353	-8.4	-8.2	-8.2	-8.2	-6.5	-5.1	-5.1	-5.1	-5.1	-5.1	-5.1	-5.8	-5.8	-5.8	-5.8	-5.6	-5	-5	-5	-5	-5.6	-7.6	-10.5	-10.5	-10.5	-10.5	-10.5	-10.5	-10.5	-10.5	-10.7	-10.7	-10.7	-9.4	-9.4	-9.4	-9.4	-9.4	-9.4	-9.2	-9.2	-9.2	-9.2	-9.2	-9.2	-7.9
ML0839	cysK	996356	997288	-8.5	-8.5	-9	-9	-9	-6.9	-8.7	-11.6	-11.6	-11.6	-11.1	-9.7	-9.8	-9.8	-9.8	-9.8	-9.8	-9.8	-10.1	-10.1	-10.1	-7.9	-7.2	-8.2	-9.9	-9.9	-9.9	-9.9	-9.9	-9.9	-11.6	-11.6	-11.6	-11.6	-11.6	-11.6	-11.6	-10.8	-10.8	-9.5	-9.5	-9.5	-9.5	-9	-8.9	-8.5
ML0840	ML0840	997285	998589	-5	-5.5	-5.5	-5.5	-5.5	-5.9	-6.1	-5.7	-5.7	-5.7	-5.7	-5.7	-5.7	-5.7	-5.7	-5.7	-5.7	-6.9	-6.9	-7.5	-7.9	-7.9	-7.9	-10	-10	-10	-12.1	-12.1	-12.1	-12.1	-12.1	-12.1	-12.1	-12.1	-9.8	-6.9	-6.9	-6.9	-6.9	-6.2	-6.1	-6.1	-6.1	-6.1	-6.1	-8.5
ML0841	ML0841	998972	999895	-16.3	-16.1	-16.1	-14.8	-11.9	-10.6	-10.6	-10.6	-10.6	-10.6	-10.6	-10.6	-10.6	-10.6	-10.6	-7.7	-6.5	-5.9	-5.9	-5.9	-5.9	-5.9	-5.9	-5.7	-8.1	-9.8	-9.8	-9.8	-10.5	-12.8	-12.8	-12.8	-12.8	-12.8	-12.8	-12.8	-12.8	-12.8	-12.8	-12.8	-14.1	-16.1	-17.1	-15.8	-14.9	-14.9
ML0842	ML0842	1000551	1001786	-13.4	-13.4	-13.4	-13.4	-13.4	-13.4	-13.4	-11.3	-9.6	-9.3	-9.3	-9.3	-9.3	-9.3	-9.8	-9.8	-9.8	-9.8	-9.8	-9.8	-9.8	-9.8	-9.8	-9.8	-8.8	-8.8	-8.8	-8.8	-8.8	-8.8	-8.8	-6.7	-6.7	-6.6	-8.1	-8.8	-10.5	-10.5	-10.5	-10.5	-10.5	-10.7	-10.9	-10.9	-10.9	-10.9
ML0844	narK	1002559	1004112	-10.6	-10.6	-10.6	-10.7	-10.7	-10.7	-10.7	-10.7	-10.7	-10.7	-9.4	-8.1	-8.1	-8.1	-9.5	-10.8	-10.8	-10.8	-10.8	-10.8	-10.8	-10.8	-10.8	-10.8	-10.8	-10.8	-10.7	-13.6	-13.6	-13.6	-13.6	-14.5	-15.6	-15.6	-15.6	-15.6	-15.5	-15	-15.8	-18.1	-20.1	-20.5	-18.4	-17.9	-17.4	-17.3
ML0845	ML0845	1004100	1004681	-3.8	-3.8	-3.8	-3.8	-3.8	-3.8	-3.8	-3.8	-3.8	-3.2	-2.8	-2.8	-4.9	-4.9	-5.6	-5.6	-6.7	-6.7	-6.7	-6.7	-6.7	-6.7	-6.7	-6.7	-6.7	-6.7	-6.7	-5.5	-5.5	-6	-6	-6	-6.4	-6.6	-6.6	-9.2	-9.2	-9.2	-8	-8	-8.7	-8.8	-8.8	-10.7	-9.2	-9.1
ML0848	ML0848	1005906	1008080	-6.1	-8	-8	-8	-8	-8	-8	-9.2	-9.2	-9.2	-9.2	-9.2	-9.2	-9.1	-9.1	-7.6	-6.8	-6.8	-6.8	-6.8	-6.8	-6.8	-8	-8	-8.3	-8.3	-8.3	-8.3	-8.3	-8.3	-7.9	-7.9	-7.9	-7.9	-7.9	-7.9	-7.9	-7.9	-7.8	-7.8	-7.8	-8.2	-8.2	-8.5	-8.5	-9.1
ML0849	ML0849	1008077	1008928	-7.8	-7.8	-7.8	-7.8	-7.8	-8.7	-10.2	-10.2	-10.2	-10.2	-9.6	-9.6	-9.6	-11.7	-12.3	-12.3	-12.3	-12.3	-11	-10.1	-10.1	-10.1	-10.1	-10.1	-8.3	-9	-9	-9	-10.1	-10.1	-10.7	-10.7	-10.7	-10.7	-10.7	-10.7	-11.6	-11.6	-11.6	-11.6	-8.8	-8.8	-8.8	-8.4	-8.6	-8.6
ML0852	ribF	1012135	1013130	-9.9	-9.4	-6.5	-6.5	-6.5	-6.5	-6.5	-5.5	-5.5	-5.5	-5.5	-5.5	-4.6	-4.6	-5.8	-5.8	-5.8	-7	-7	-7	-7	-7	-7	-8.5	-9.8	-11.8	-11.8	-11.8	-11.8	-8.9	-8.5	-8.5	-8.5	-8.5	-8.5	-8.1	-8.1	-8.1	-9.1	-10.6	-13.5	-13.5	-13.5	-12.8	-12.8	-12.8
ML0853	rpsO	1013248	1013517	-9.5	-9.5	-9.5	-9.5	-9.7	-9.7	-8.2	-8.2	-8.2	-8.1	-7.6	-8.1	-8.1	-8.1	-8.1	-8.1	-8.1	-8.1	-8.1	-8.1	-7.4	-7.4	-8.9	-8.9	-8.9	-9.1	-9.1	-9.1	-9.1	-9.3	-10.3	-12.2	-12.2	-12.2	-12.2	-12.2	-11.3	-11.3	-11.3	-8.4	-8.4	-7	-7	-7	-7	-8.4
ML0854	gpsI	1013839	1016160	-9.4	-9.4	-9.4	-9.4	-9.4	-7.6	-6.5	-5.3	-5.3	-5.5	-5.5	-5.5	-5.5	-5.2	-6.1	-7.3	-10.2	-10.2	-10.2	-11	-11.2	-13.3	-13.3	-13.3	-13.3	-13.3	-13.3	-13.5	-14.8	-16.3	-14.5	-12.8	-12.3	-11.8	-9.5	-8.2	-9.2	-9.2	-9.2	-9.2	-9.2	-10.9	-12.2	-10.1	-10.1	-10.1
ML0855	pepR	1016249	1017523	-10.5	-10.4	-12.4	-12.4	-11.5	-11.5	-11.5	-11.5	-11.5	-11.5	-11.5	-11.5	-11.5	-11.5	-13.5	-15.1	-13.6	-13.1	-12.9	-10.6	-9.9	-9.9	-9.9	-10.5	-10.5	-10.5	-11.5	-11.9	-11.8	-11.3	-10.4	-8.1	-8	-8	-8	-8.9	-8.9	-8.9	-9.5	-9.5	-9.7	-9.7	-11.6	-11.8	-11.1	-11.1
ML0857	ML0857	1019690	1020442	-9.6	-9.6	-10.1	-10.1	-9.7	-9.7	-9.7	-10.9	-10.9	-10.9	-10.9	-10.9	-8.1	-8.1	-8.1	-7.6	-7.6	-7.6	-7.6	-7.6	-7.2	-7.2	-7.2	-7.2	-6.9	-6.9	-4.9	-4.9	-4.9	-4.9	-4.9	-4.9	-4.9	-4.9	-4.9	-5.7	-7	-7	-7	-7	-7	-7	-7	-5.6	-5.8	-5.8
ML0858	lipA	1020469	1021413	-10.7	-10.4	-9.9	-9.9	-10	-12.1	-11.5	-11.5	-12.2	-13.6	-13.6	-13.6	-13.1	-11.6	-11.6	-11.6	-11.6	-9.5	-9.5	-9.5	-9.5	-9.3	-9.3	-9.3	-9.3	-9.3	-9.3	-9.3	-9.3	-9.3	-9.3	-9.3	-6.4	-4.5	-5.6	-5.6	-5.6	-5.6	-5.6	-5.9	-5.9	-5.9	-5.9	-6	-8.9	-8.9
ML0859	lipB	1021410	1022117	-6.3	-7.5	-7.5	-7.5	-7.5	-7.5	-7.5	-7.1	-7.1	-7.1	-6.2	-6.2	-6.2	-6.4	-6.5	-8.1	-8.1	-8.1	-9.3	-12.2	-12.2	-12.2	-12.2	-12.2	-12.2	-9.9	-9.6	-10.5	-12.4	-12.4	-12.4	-12.4	-11.1	-10.4	-10.4	-10.4	-9.4	-9.4	-9.4	-10.2	-10.8	-10.1	-10.1	-12.2	-12.2	-12.7
ML0860	ML0860	1022182	1023105	-15.5	-15.5	-14.6	-14.1	-13.9	-12.6	-9.7	-11.5	-11.3	-11.3	-11.3	-11.3	-11.3	-11.3	-11.3	-11.4	-10.2	-10.2	-10.9	-10.9	-10.9	-11.6	-11.6	-12.9	-12.9	-12.9	-11.2	-13.1	-13.2	-13.2	-13.2	-13.2	-13.2	-13.2	-11.6	-10.3	-10.2	-10.2	-10.3	-8.2	-8.2	-8.3	-9.6	-9.6	-9.6	-9.6
ML0861	ML0861	1023121	1024713	-9.1	-9.1	-9.1	-9.1	-6.8	-6.8	-6.8	-6.8	-6.8	-6.8	-6.8	-5.9	-5.9	-5.9	-6	-7.7	-7.7	-7.7	-9.2	-9.2	-9.2	-9.9	-9.9	-11.3	-11.3	-11.3	-11.3	-11.3	-10	-9.7	-11.6	-11.6	-11.6	-11.6	-11.6	-11.6	-13	-10.7	-7.8	-8	-9.2	-9.2	-10.7	-12.6	-12.6	-12.6
ML0862	ephD	1024953	1026743	-6	-7.3	-7.3	-7.3	-7.3	-7.3	-7.3	-8.6	-8.6	-8.6	-8.6	-10	-10	-10	-10	-10.2	-10	-11.5	-11.5	-11.5	-11.5	-11.5	-11.5	-11.5	-11.5	-10.7	-12.8	-14.6	-14.6	-14.6	-14.6	-14.6	-14.6	-14.6	-14.6	-17	-17.4	-19.7	-19.4	-18.7	-18.7	-18.7	-15.8	-14.9	-12.6	-11.4
ML0863	ML0863	1026901	1027215	-7.9	-7.9	-7.9	-7.9	-7.9	-7.9	-7.9	-7.9	-7.9	-7.9	-7.9	-7.9	-7.9	-7.9	-7.9	-7.8	-7.2	-7.6	-7.6	-7.6	-7.6	-7.6	-7.6	-7.6	-7.6	-7.6	-9.8	-11.9	-11.9	-11.9	-11.9	-11.9	-11.9	-11	-10.5	-9.6	-7.1	-7.1	-7.1	-7.1	-7.1	-7.1	-7.1	-7.1	-6.6	-6.6
ML0864	pepA	1027286	1028860	-8.5	-8.5	-8.5	-8.5	-9.1	-7.9	-7.8	-7.8	-7.8	-9.1	-9.1	-9.1	-9.1	-8	-10.9	-10.9	-10.9	-10.9	-10.9	-10.9	-9.2	-8.9	-8.9	-8.9	-8.9	-10.7	-10.7	-10.7	-10.7	-10.7	-10.7	-10.9	-11.4	-11.4	-11.6	-14.5	-14.5	-14.5	-14.5	-14.5	-14.5	-14.5	-14.5	-14.5	-14.5	-13.2
ML0865	gcvT	1029021	1030124	-9.2	-9.8	-12.1	-13.6	-13.6	-13.6	-13.6	-13.6	-13.6	-13.6	-13.6	-13.6	-13.6	-14.7	-16.2	-16.2	-16.2	-16.2	-16.6	-16.6	-16.6	-17.7	-19.2	-19.2	-18.2	-18.2	-18.2	-15.3	-13.6	-11.3	-10.3	-10.3	-10.3	-9.4	-10.5	-10.5	-10.9	-12.8	-12.8	-12.8	-12.1	-12.1	-12.1	-10.8	-10.1	-9.7
ML0866	ilvE	1030181	1031287	-7.3	-6	-6	-6	-5.6	-5.6	-5.6	-5.5	-5.5	-5.5	-5.5	-5.5	-5.5	-5.5	-5.5	-5.5	-5.5	-5.5	-5.5	-5.5	-5.5	-4.6	-4.6	-3.9	-3.4	-2.4	-3.6	-3.8	-3.8	-3.9	-6.8	-7.8	-7.8	-7.8	-7.8	-7.8	-9.4	-9.4	-9.5	-11.5	-11.5	-11.4	-11.4	-11.4	-11.4	-10.6
ML0868	cobT	1032056	1033111	-11.5	-11.5	-11.5	-13.5	-13.5	-13.5	-12.8	-12.3	-12.3	-11.6	-11.6	-11.6	-11	-11.7	-11.7	-11.7	-10.4	-10	-11	-11	-9.5	-9.5	-9.5	-9.5	-8.7	-8.3	-8.3	-8.3	-9.5	-9.5	-9.5	-9.5	-9.5	-9.5	-9.5	-7.3	-9.3	-10.3	-10.8	-10.8	-10.8	-10.8	-10.8	-9.1	-11.9	-11.9
ML0869	ML0869	1033201	1033575	-12.5	-12.4	-11.9	-11.9	-11.9	-11.9	-11.8	-11.2	-11.2	-11.2	-9.5	-9.3	-9.3	-9.3	-9.3	-9.3	-9.2	-9.2	-8.6	-9.6	-9.6	-8.7	-9.9	-9.9	-10	-10	-10	-10	-8.6	-8.6	-8.6	-8.6	-8.6	-8.6	-10.3	-11.4	-11.4	-11.4	-12.3	-15.2	-15.2	-15.2	-17.1	-15.8	-12.9	-11.2
ML0871	ML0871	1035224	1035580	-12.1	-12.3	-12.3	-12.3	-13.5	-13.5	-13.5	-12.2	-10.1	-10.1	-10.1	-10.1	-8	-8	-8	-7.1	-7.1	-7.1	-7.1	-5	-5	-5	-5	-5.2	-6.9	-9.2	-9.2	-9.2	-9.2	-10.9	-10.9	-10.9	-10.9	-10.9	-10.9	-10.9	-11.2	-11.2	-11.2	-11.2	-11.2	-8.9	-10.1	-10.1	-8.4	-7.9
ML0872	ML0872	1035615	1036130	-10.3	-10.3	-10.3	-10.3	-10.3	-9.8	-9.8	-9.8	-8.8	-8.8	-8.8	-8.8	-7.8	-7.8	-7.8	-6.7	-5.4	-5.4	-6	-7.1	-7.1	-9.3	-9.3	-7.9	-7.4	-7.4	-7	-7	-7	-7.3	-7.3	-7.3	-7.3	-7.3	-7.3	-7.3	-7.7	-7.7	-8.8	-9.7	-9.7	-9.7	-10.2	-10.2	-10.5	-10.5
ML0873	ML0873	1036449	1037423	-12.1	-12.1	-12.1	-12.1	-13.2	-13.2	-13.2	-13.7	-13.7	-13.7	-13.7	-12.4	-12.4	-12.4	-12.4	-10.1	-9.1	-9.1	-9.1	-7.4	-6.9	-8.4	-8.4	-9.4	-11.1	-11.1	-11.1	-11.1	-11.8	-12.9	-12.9	-14.2	-15.4	-15.4	-15.4	-15.4	-14.9	-14	-12.6	-11.3	-12.5	-12.5	-12.5	-12.5	-10.6	-10.6
ML0874	asnB	1037606	1039639	-6.5	-6.5	-6.5	-8.5	-8.6	-8.6	-8.6	-6.7	-6.7	-6.7	-6.9	-6.9	-6.9	-7.8	-8.9	-8.9	-8.9	-10	-11.3	-11.3	-11.3	-11.9	-11.9	-11.9	-12.2	-12.2	-11.9	-11	-9.7	-9.7	-9.7	-9.7	-9.7	-9.7	-9.7	-9.7	-9.7	-8.4	-6.3	-7.4	-9.1	-9.1	-9.1	-10.7	-10.7	-10.7
ML0875	ctaC	1039782	1040843	-11.9	-11	-9.5	-9.8	-12.7	-11.6	-11.1	-11.1	-11.4	-12.7	-12.7	-12.7	-12.7	-12.7	-12.7	-12.7	-11.8	-11.8	-11.8	-11.8	-11.8	-11.3	-11.3	-12.5	-12.5	-12.5	-12.5	-14.8	-15.8	-15.8	-15.8	-15.8	-15.8	-15.4	-15.4	-15.4	-15.4	-15.4	-13.5	-13.4	-12.9	-10.6	-10.3	-10.3	-10.3	-10.3
ML0876	ML0876	1040896	1041315	-14.4	-14.4	-14.4	-14.4	-14.4	-14.4	-14.4	-14.4	-14.4	-15.1	-15.1	-14.5	-13.2	-13.5	-13.5	-13.5	-13.5	-13.5	-12	-12	-12	-9.7	-8	-8.2	-9.4	-9.4	-9.4	-9.4	-9.4	-9.4	-9.4	-9.4	-9.4	-9.4	-9.4	-8.9	-7.6	-6.9	-6.9	-7.5	-8.1	-5.8	-3.8	-4.3	-6.3	-6.3
ML0877	mmpS3	1041502	1042383	-7.2	-6.9	-6.9	-6.9	-7	-9.1	-10.8	-11.9	-11.9	-11.9	-13.2	-15.5	-17	-17.5	-17.5	-17.5	-17.5	-17.5	-17.5	-17.5	-17.5	-15.2	-12.3	-10.5	-8.9	-9.1	-9.4	-9.4	-9.4	-9.4	-9.4	-9.5	-9.5	-9.5	-9.5	-9.5	-10.7	-10.7	-10.9	-9.6	-8.9	-11.4	-11.4	-9.2	-9.2	-9.2
ML0878	ML0878	1042383	1043021	-12.1	-10.8	-9.9	-9.9	-9.9	-9.9	-7	-5.9	-5.9	-5.9	-5.9	-5.9	-5.9	-5.9	-5.9	-5.9	-6.7	-6.7	-5.6	-5.6	-5.6	-5.6	-4.8	-4.8	-5	-5	-5	-6.3	-6.3	-6.3	-6.3	-7.1	-8.2	-8.2	-8.2	-8.2	-8.2	-8.2	-7.3	-7.2	-7.2	-9.4	-8	-8.3	-8.3	-8.3
ML0879	qcrB	1043155	1044810	-12.9	-12.9	-12.9	-12.9	-11.1	-10	-10	-10	-10	-12.5	-12.5	-12.5	-14.3	-14.3	-14.3	-14.3	-13.8	-12.6	-12.6	-12.6	-12.6	-10.5	-10.5	-10.5	-10.5	-9.3	-9.3	-9.3	-8.2	-8.2	-8.2	-8.2	-8.2	-8.2	-8.9	-8.9	-9.5	-11	-9.7	-8.9	-8	-8	-8	-8	-8.2	-9.2
ML0880	qcrA	1044807	1045991	-13.2	-13.2	-13.2	-13.2	-11.2	-9.6	-9.6	-9.6	-8.7	-7.2	-7.2	-7.2	-7.7	-7.7	-7.7	-7.7	-8.6	-8.6	-8.6	-8.6	-8.6	-9.6	-8.3	-7.9	-7.9	-8.7	-8.7	-8.7	-8.7	-8.7	-9.6	-9.6	-9.6	-9.6	-9.6	-9	-9.3	-12.2	-12.2	-12.2	-11.7	-10.4	-10.2	-10.3	-10.3	-10.3
ML0881	qcrC	1045988	1046857	-7.2	-7.6	-7.6	-8.1	-8.8	-10.9	-10.9	-10.9	-10.9	-10.9	-10.9	-10.9	-10.9	-10.9	-10	-8.5	-8.5	-8.5	-8.5	-7.3	-8.7	-8.7	-8.7	-10.4	-10.4	-10.4	-11.3	-12.4	-14.1	-13.8	-13.8	-14.9	-15.4	-15.4	-15.4	-15.4	-14.5	-14.5	-14.5	-12.2	-10	-10	-10	-8.2	-9.2	-11
ML0882	ctaE	1046919	1047527	-6.9	-6.9	-7.7	-7.7	-7.7	-7.7	-7.7	-7.7	-7.7	-7.7	-7.7	-6.4	-5.3	-5.3	-5.3	-4.3	-3.4	-3.4	-3.4	-3.6	-3.6	-3.6	-3.6	-4.1	-4.1	-4.1	-4.1	-4.1	-4.5	-4.5	-4.5	-4.5	-4.4	-5.4	-7.1	-7.1	-7.1	-7.1	-8.1	-10.1	-10.1	-10.1	-10.1	-10.1	-10.1	-10.1
ML0883	trpD	1047664	1048764	-14.7	-14.7	-14.7	-15.4	-15.4	-15.4	-15.4	-15.4	-12.5	-11.6	-11	-11.5	-13	-14.9	-14.9	-14.9	-14.9	-14.9	-14.4	-13.1	-11.6	-10	-10.3	-10.3	-10.3	-10.3	-8.5	-8.2	-7.8	-10.7	-10.7	-11.6	-13.1	-13.1	-13.1	-13.1	-13.1	-13	-12.1	-12.1	-12.8	-14.3	-14.3	-14.3	-14.3	-14.3
ML0885	ML0885	1050963	1052087	-7.6	-8.1	-8.1	-8.1	-7.2	-7.2	-6.6	-6.6	-7.5	-7.5	-7.5	-7.5	-7.5	-7.5	-8.7	-8.6	-8.6	-8.6	-7.9	-7.9	-7.9	-7.9	-7.7	-7.7	-8.8	-8.8	-8.8	-8.8	-8.8	-10.3	-11.6	-11.6	-11.6	-11.6	-11.6	-10.6	-10.6	-10.6	-10.6	-10.6	-9.7	-8.6	-8.7	-10	-10	-9.1
ML0886	ML0886	1052132	1053286	-4.9	-5.8	-5.8	-5.8	-5.8	-7.5	-7.5	-7.5	-8	-8	-8	-8	-8	-10.2	-8.5	-10.1	-10.1	-10.1	-10.1	-8.6	-8.6	-8.6	-11	-11	-11	-11	-11	-11	-11	-11	-11	-11	-11	-11.6	-11.8	-11.8	-11.8	-13.9	-15.8	-16.1	-16.1	-16.1	-16.1	-16.4	-16.4	-16.4
ML0887	ML0887	1053283	1055085	-11.4	-11.2	-11.2	-11.2	-11	-11	-11	-11	-11	-11	-8.1	-7.5	-7.5	-9.2	-9.5	-9.5	-9.5	-9.5	-10.1	-9.2	-9.2	-9.2	-9.2	-11	-11	-11	-11	-11.3	-11.3	-11.3	-10.2	-11.2	-12.7	-12.7	-12.7	-12.6	-12	-12	-12	-10.7	-9.4	-9.9	-9.9	-11.9	-14.2	-16.1
ML0888	ML0888	1055260	1055667	-7.6	-7.6	-7.6	-7.6	-7.6	-7.6	-7.6	-8.2	-9.1	-9.1	-9.1	-9.1	-9.3	-10.8	-10.8	-10.8	-10.8	-10.8	-10.8	-11	-11	-9.2	-10	-11.3	-11.3	-10.2	-9.7	-9.7	-9.7	-11.6	-10.7	-9.7	-9.7	-9.7	-9.7	-9.7	-9.5	-9.5	-10	-10.9	-11.5	-11.5	-11.5	-11.5	-11	-8.7
ML0889	ML0889	1055786	1056220	-8.8	-8.8	-8.8	-8.8	-8.8	-8.8	-5.9	-6.5	-9.4	-10.9	-10.9	-10.9	-10.9	-10.9	-11.7	-13.2	-13.2	-13.2	-13.2	-14.2	-14.2	-14.2	-14.2	-13.4	-11.7	-11.5	-11.5	-12.6	-13.9	-14.6	-16.9	-16.9	-16.9	-16.9	-15.6	-13.9	-13	-13.9	-12.4	-12.2	-12.2	-12.2	-12.2	-12.2	-12.2	-12.2
ML0890	ML0890	1056241	1057488	-12	-12.6	-10.3	-9.9	-9.9	-10.2	-10.2	-11.9	-13.2	-13.2	-13.2	-11.7	-11.7	-11.7	-12.6	-12.6	-12.6	-13.3	-13.2	-15.3	-17.6	-19.1	-18.6	-16.3	-14.8	-13.6	-13.6	-13.6	-13.6	-13.6	-13.6	-11.8	-10.5	-10.5	-10.5	-10.5	-11.8	-13.1	-15.1	-16.4	-16.4	-16.4	-14.1	-14.1	-14.1	-16.1
ML0891	ML0891	1057485	1057877	-8.5	-8.5	-8.5	-8.5	-7.9	-7.9	-7.9	-6.5	-6.5	-8	-8	-8	-8	-8	-8	-7.8	-9.7	-11	-11	-11	-11.5	-13.3	-15.4	-15.4	-15.4	-15.4	-17	-19.9	-19.9	-19.9	-18.6	-18.2	-18.2	-18.2	-18.2	-18.2	-15.3	-13.6	-11.3	-8.4	-7.9	-10	-11.8	-11.8	-11.8	-12.1
ML0892	ML0892	1057963	1058697	-9.6	-9.6	-9.6	-9.6	-9.6	-9.6	-9.6	-9.7	-8.8	-8.7	-7.2	-7.2	-7.2	-8.6	-9.1	-9.1	-10.5	-11.8	-11.8	-9.5	-9.5	-9.5	-9.5	-9.5	-9.5	-9.5	-10.3	-10.7	-11.7	-11.7	-14.2	-14	-14	-14	-14	-14	-15.4	-16.1	-16.1	-16.1	-16.1	-13.8	-13.2	-14.7	-15.5	-13.2
ML0893	ML0893	1058705	1059991	-8.5	-8.5	-8.5	-8.5	-8.5	-8.2	-8.2	-8.6	-8.6	-8.6	-8.6	-10.7	-10.7	-12.3	-12.3	-12.3	-12.3	-12.3	-10.8	-10.8	-10.8	-8.8	-7.5	-5.4	-5.4	-5.4	-5	-5	-5	-5	-5.3	-5.3	-5.3	-5.3	-5.4	-5.4	-6.2	-6.2	-7.6	-7.6	-7.6	-7.6	-7.7	-9.7	-9.7	-9.7
ML0895	ML0895	1061008	1061523	-16.9	-15.3	-14.8	-13.5	-10.6	-10.7	-10.7	-10.7	-10.7	-9.4	-7.7	-8	-8	-8	-8	-7.3	-7.3	-7.3	-7.3	-7.9	-7.9	-8.5	-8.5	-8.5	-8.5	-8.5	-8.5	-8.5	-7.2	-7.4	-7.4	-7.4	-7.4	-7.4	-7.4	-7.4	-7.4	-7.4	-7.4	-6.7	-6.7	-6.7	-6.7	-6.7	-6.7	-6.7
ML0896	aroG	1061587	1062975	-10.3	-9.4	-9.4	-9.4	-7.6	-8.7	-8.7	-8.7	-8.7	-8.7	-8.7	-8.7	-8.7	-8.7	-8.7	-8.7	-9	-10.3	-11.8	-12.3	-12.3	-12.3	-12.3	-11.2	-11.2	-11.2	-10.2	-10.2	-10.2	-10.2	-9	-8.4	-8.7	-8.7	-8.7	-8.7	-8.7	-8.7	-8.7	-8.7	-8.7	-8.7	-8.8	-9.4	-9.4	-8.9
ML0897	ML0897	1062988	1064190	-7.8	-7.8	-9.7	-11.2	-12.7	-12.7	-12.7	-12.7	-12.7	-12.7	-12.7	-11.8	-10.8	-10.8	-10.8	-10.8	-10.3	-10.3	-10.3	-9.2	-9.2	-9.2	-9.2	-9.2	-9.2	-9.7	-12	-14	-14	-14	-14	-11.7	-9.2	-9.2	-9.2	-9.2	-9.2	-9.2	-9.2	-9.2	-7.2	-6.4	-6.4	-8.1	-8.1	-7.9
ML0898	ML0898	1064343	1064747	-8.8	-8.8	-8.8	-8.8	-8.8	-8.8	-8.9	-9.6	-7.3	-6.6	-6.6	-6.6	-6.6	-8.5	-10.8	-10.5	-13	-13	-13	-13	-13	-13	-13	-13	-11.3	-11.3	-11.3	-11.3	-10.8	-10.8	-10.8	-9.3	-7.2	-6.8	-8.3	-8.3	-8.3	-9.6	-11.9	-13.4	-13.4	-13.4	-13.4	-13.4	-13.4	-13.4
ML0899	ML0899	1064744	1066261	-12.4	-10.1	-7.2	-7.2	-7.2	-7.2	-7.2	-6.5	-8.1	-8.5	-8.5	-7.2	-7.2	-7.2	-7.2	-6.7	-6.3	-6.3	-6.3	-6.3	-6.3	-6.9	-6.9	-7.8	-7.8	-7.8	-7.8	-7.8	-7.8	-7.8	-8.8	-7.8	-7.8	-7.8	-7.8	-7.8	-9	-9	-9	-9	-9	-9	-9	-9	-8.5	-8.4
ML0901	ML0901	1067600	1068514	-12.8	-12.8	-12.8	-11.9	-11.9	-11.9	-9.6	-8	-8	-8	-8	-8	-8	-8	-8.6	-8.6	-8.6	-8.6	-8.6	-8.9	-7.6	-7.6	-7.6	-7.6	-7.6	-7.6	-9.7	-9.7	-9.7	-10	-10	-10.5	-10.5	-10.5	-11.4	-11.4	-12.1	-13.5	-13.5	-13.5	-13.7	-13.2	-10.9	-9	-8.5	-9.5
ML0902	ML0902	1068511	1069230	-11	-11	-11	-11	-11	-11	-9.7	-9.7	-9.7	-9.7	-8.9	-8.9	-8.9	-8.9	-8.9	-8.9	-8.9	-8.9	-8.4	-8.4	-7	-7	-8	-8	-8	-8	-8	-8	-9.1	-9.1	-9.1	-9.1	-9.6	-9.6	-9.6	-9.6	-9.6	-8.8	-8.8	-8.8	-8.8	-9.9	-9.5	-9.5	-9.5	-9.5
ML0903	ML0903	1069302	1069934	-9.1	-9.1	-9.1	-9.1	-9.1	-9.1	-9.1	-9.1	-9.1	-9.1	-9.1	-6.8	-6.8	-3.9	-3.6	-3.8	-4.1	-6.9	-7.4	-9.7	-12.6	-12.6	-12.6	-12.6	-12.6	-13.8	-15.9	-15.9	-15.9	-15.9	-15.9	-15.9	-15.9	-15.9	-15.4	-13.1	-10.2	-9.4	-7.3	-6.9	-6.9	-6.9	-6.9	-8.3	-8.3	-8.3
ML0904	ML0904	1070251	1070655	-6.5	-6.5	-6.5	-6.5	-6.3	-6.3	-5.8	-5.8	-5.8	-7.1	-9.1	-12	-12	-12	-11.1	-11.1	-11.1	-10.5	-10.5	-10.5	-10.5	-10.5	-10.5	-8.7	-9.2	-12.1	-12.1	-12.1	-12.1	-12.1	-12.5	-12.5	-12.5	-12.5	-12.8	-15.7	-15.7	-15.7	-15.7	-15.9	-14.6	-12	-12	-11.2	-9.9	-7.4
ML0905	ML0905	1071028	1071459	-8.4	-8.4	-8.4	-9.3	-9.3	-9.3	-9.4	-10.7	-10.7	-11.7	-13	-14.5	-16	-14.7	-14.5	-14.5	-14.5	-14.3	-12	-11.7	-11.7	-11.7	-10.2	-11.8	-13.6	-13.6	-13.6	-14.1	-16.1	-16.1	-16.3	-16.3	-16.3	-16.3	-16.3	-15.6	-15.6	-15.6	-15.8	-15.8	-15.8	-14.3	-15.6	-15.6	-15.6	-15.6
ML0906	ML0906	1071587	1072705	-10.2	-7.3	-7.2	-7.8	-8.7	-8.7	-8.7	-8.7	-10.4	-10.4	-10.4	-10.4	-9.9	-9.4	-7.1	-5.5	-7.2	-7.2	-7.2	-7.2	-7.2	-7.2	-7.2	-7.2	-10	-10	-7.9	-7.9	-7.9	-7.4	-7.4	-7.4	-7.7	-9.8	-9.8	-9.8	-10.3	-10.3	-11	-12.9	-14.2	-14.2	-14.2	-14.2	-14.2	-11.9
ML0907	ML0907	1072702	1073835	-10.2	-10.2	-9.3	-10.9	-12.8	-12.8	-12.8	-12.8	-12.5	-12.5	-12.5	-12.5	-14.5	-12.7	-12.3	-11.9	-11.3	-11.3	-9.3	-9.3	-9.3	-9.3	-12.1	-12.1	-12.1	-12.1	-12.1	-12.5	-12.5	-12.5	-13.2	-15.3	-15.3	-15.3	-15.3	-15.3	-15.3	-13	-12.2	-12.5	-10.2	-8.9	-9.9	-11.9	-11.9	-11.9
ML0908	pbpB	1073832	1075859	-14.1	-14.1	-14.1	-14.1	-13.5	-13.5	-13.5	-11.8	-10.8	-10.8	-10.8	-10.8	-10.1	-9.6	-9.4	-9.4	-8.2	-8.2	-8.2	-8.2	-8.2	-8.2	-8.1	-8.1	-8.1	-8.1	-8.3	-8.3	-8.3	-8.3	-8.5	-9.8	-11.3	-10.7	-10.9	-10.9	-10.9	-10.9	-12	-11.2	-10.1	-10	-12	-12	-12	-12
ML0909	murE	1076001	1077593	-15.3	-13.8	-13.8	-13.8	-13.8	-10.9	-10.5	-10.5	-10.5	-10.5	-11.9	-13.2	-13.2	-13.2	-12.6	-13.4	-13.4	-13.4	-12.9	-11.6	-8.8	-8.8	-8.8	-8.8	-8.8	-8.8	-8.8	-7.7	-7.8	-10.7	-12.5	-14.6	-14.6	-14.6	-14.6	-14.6	-14.6	-14.6	-14.6	-14.6	-14.6	-14.8	-13.9	-13.9	-14.4	-14.2
ML0910	murF	1077590	1079143	-13	-13	-13	-13.5	-13.5	-11.2	-9.6	-9.6	-9.6	-9.6	-9.6	-7.8	-8	-8	-8	-10.4	-10.4	-10.4	-10.4	-10.4	-9.5	-9.5	-9.5	-8.2	-8.2	-8.2	-8.2	-6.9	-6.9	-8.3	-8.5	-8.5	-8.5	-8.5	-8.5	-8.5	-9.3	-8	-7.8	-7.8	-9.4	-8.2	-8.2	-8.2	-8.2	-8.2
ML0911	mraY	1079140	1080219	-13.2	-13	-13	-13	-13	-13	-10.7	-7.8	-7.1	-7.8	-7.8	-8.3	-8.3	-8.3	-9.4	-9.4	-9.4	-9.4	-9.8	-9.8	-9.8	-9.8	-11.9	-11.9	-11.9	-11.9	-12.3	-13.6	-13.6	-13.8	-15	-15	-15	-15	-14.6	-14.6	-14.6	-13.1	-11.8	-9.7	-9.7	-9.7	-9.7	-10.1	-10.1	-10.1
ML0912	murD	1080221	1081693	-15.5	-14	-11.9	-11.9	-11.9	-10.1	-8	-6.5	-7	-7	-7.1	-7.1	-9.2	-11.2	-14.1	-14.1	-14.1	-14.1	-14.1	-14.1	-12.5	-12.5	-12.5	-12.5	-12.5	-10.7	-9.2	-9.2	-9.2	-7.9	-7.2	-5.2	-5.2	-5.2	-5.3	-6.6	-6.6	-6.6	-6.6	-6.6	-6.6	-5.4	-5.4	-5.4	-5.4	-5.4
ML0913	ftsW	1081700	1083304	-10.5	-10.5	-10.5	-7.6	-5.8	-5.5	-5.5	-5.5	-5.5	-5.5	-5.5	-4.9	-4.9	-6.6	-8.6	-8.6	-8.6	-8.6	-8.6	-8.9	-10.8	-12.1	-13.6	-13.6	-13.6	-13.6	-13.6	-13.6	-13.6	-13.6	-13.6	-13.6	-12.6	-12.6	-12.6	-12.2	-12.2	-12.2	-12.2	-12.2	-12.2	-12.2	-12.2	-9.9	-9.7	-9.7
ML0914	murG	1083301	1084524	-5.7	-4.8	-4.8	-4.8	-4.8	-4.8	-4.8	-4.8	-4.8	-4.8	-4.8	-4.8	-4.8	-5.1	-7	-7	-7	-7	-7	-7	-7.3	-7.3	-8.2	-10.2	-10.2	-10.2	-10.2	-10.2	-10.2	-10.2	-10.2	-10.2	-10.2	-10.9	-12.6	-12.6	-10.3	-11.1	-11.1	-11.1	-11.6	-11.8	-11.8	-12.4	-13.9	-14.4
ML0915	murC	1084521	1086008	-8	-9.1	-10.4	-12.4	-12.4	-12.4	-12.4	-12.4	-12.4	-11.5	-11	-10	-10	-10	-9.1	-9.5	-9.5	-9.5	-11.5	-14.4	-14.4	-14.4	-14.4	-14.4	-14.4	-14.4	-14.4	-12.1	-10.5	-10.5	-11.7	-13.6	-13.6	-13.6	-13.6	-13.6	-12.9	-13.4	-13.4	-15.5	-14.3	-15.1	-16.6	-18.4	-17.1	-15.4
ML0916	ML0916	1086005	1087030	-10.9	-10.9	-10.9	-10.9	-10.9	-10.9	-9.4	-8.7	-7	-7.3	-7.3	-6.2	-6.1	-8.1	-9.4	-9.4	-9.4	-9.4	-9.4	-9.4	-9.4	-9.4	-9.4	-9.4	-9.4	-9.4	-9.4	-9.4	-9.4	-9	-9	-11.2	-12.7	-12.7	-12.7	-12.7	-12.7	-12.7	-12.7	-11.4	-8.5	-8.5	-8.5	-7	-8.3	-8.3
ML0917	ftsZ	1087296	1088435	-9.2	-9.2	-9.2	-9.7	-9.7	-9.7	-11.2	-12.7	-14.2	-14.2	-12.7	-12.7	-12.7	-13.3	-11	-9.5	-8.1	-8.1	-8.1	-8	-9.8	-9.8	-9.8	-9.8	-10.7	-10.7	-10.7	-10.7	-10.7	-10.7	-10.7	-10.7	-10.7	-10.7	-10.7	-10.7	-11.5	-11.5	-10.6	-11.1	-11.1	-11.1	-8.8	-8.4	-8.4	-8.4
ML0918	ML0918	1088458	1089207	-9.6	-9	-8.1	-8.1	-8.1	-6.3	-5.5	-5.5	-5.5	-5.5	-5.5	-4.8	-7	-7.8	-9.1	-9.1	-9.1	-9.1	-9.5	-9.5	-9.5	-9.5	-9.5	-9.5	-9.5	-9.5	-8.9	-8.9	-8.9	-10	-10	-10	-10.4	-10.4	-9.2	-8.5	-8.5	-9.7	-12.6	-12.6	-12.6	-12.6	-12.6	-12.6	-13	-15.9
ML0919	ML0919	1089204	1089986	-9	-9	-9	-9	-9	-8.1	-8.1	-8.1	-7.5	-7.1	-7.1	-8.6	-9.1	-10.4	-10.4	-10.4	-11.2	-11.2	-11.2	-11.2	-11.2	-8.9	-8.3	-8.6	-8.6	-9.9	-9	-9	-9	-9	-8.6	-9.1	-9.1	-9.1	-10	-10	-10.3	-12.2	-12.2	-13.2	-13.7	-13.7	-13.7	-13.7	-12.4	-11.5
ML0920	ML0920	1090054	1090686	-8.2	-8.2	-8.2	-8.2	-8.2	-8.2	-8.2	-8.2	-8.3	-10.6	-10.6	-10.6	-9.4	-9.4	-9.4	-10.2	-10.2	-10.2	-10.2	-9.4	-9.2	-9.9	-11.2	-14.1	-15.9	-15.9	-15.9	-15.9	-16.1	-16.1	-16.3	-16.3	-16.3	-16.3	-14	-13.1	-14.8	-14.8	-12.5	-9.6	-8.1	-6.8	-5.6	-5.6	-5.6	-5.6
ML0921	ML0921	1090811	1091101	-13.9	-13.9	-15.4	-15.4	-15.4	-15.4	-15.4	-15.4	-15.4	-13.1	-11	-11	-11	-9.6	-9.6	-9.6	-7.5	-7.5	-7.5	-7.5	-7.8	-7.8	-8.7	-8.7	-8.7	-10	-10	-10	-10	-11.4	-12.9	-13.4	-12.9	-12.9	-12.9	-12	-9.7	-8.9	-8.9	-8.9	-8.9	-7.6	-6	-6	-6	-5.8
ML0922	ag84	1091348	1092148	-6.7	-6.7	-6.7	-6.7	-6.7	-6.7	-6.7	-6.7	-6.7	-6.7	-6.7	-6.7	-6.7	-7.6	-7.6	-7.6	-7.6	-7.6	-8.6	-10.3	-10.3	-10.4	-10.4	-10.4	-11.3	-11.3	-11.3	-11.3	-11.3	-11.3	-11.5	-11.5	-10.7	-10.7	-10.7	-12.3	-12.3	-12.3	-11.8	-9.7	-9.2	-7.9	-5	-4.9	-5.2	-5.2
ML0923	ML0923	1092221	1092613	-10.6	-10.6	-10.6	-10.6	-10.6	-10.6	-10.6	-10.7	-10.7	-10.7	-11.2	-11.2	-11.2	-11.2	-8.9	-6	-5.4	-5.4	-5.9	-5.9	-7.2	-7.2	-8.9	-11.8	-11.8	-11.8	-12.2	-13.7	-13.7	-13.8	-15.1	-15.1	-15.1	-15.1	-13.8	-13.1	-13.1	-13.1	-13.1	-10.4	-9.9	-7.6	-6.6	-6.6	-7.3	-7.3
ML0925	glnA	1094376	1095812	-8.9	-8.9	-8.3	-8.3	-8.3	-7.9	-7.9	-8.2	-8.9	-11.2	-10.6	-10.6	-10.6	-10.6	-10.6	-10.6	-9.1	-9.1	-9.1	-9.1	-9.1	-9.1	-9.1	-7.8	-10.1	-10.1	-10.1	-10.1	-10.4	-10.9	-10.9	-10.9	-11.6	-11.6	-11.6	-11.6	-11.6	-12	-12	-11.1	-8.8	-6.1	-5.8	-5.9	-5.9	-5.9
ML0926	ML0926	1096064	1096432	-9.4	-9.4	-9.4	-9.4	-9.4	-8.5	-8.5	-8.5	-8.5	-6.9	-8.5	-10.4	-10.4	-10.4	-10.4	-8.9	-8.9	-8.9	-8.9	-8.9	-8.9	-8.9	-7.1	-6	-4.8	-5.6	-7.1	-7.1	-7.1	-7.1	-7.1	-7.1	-7.4	-7.4	-7.4	-7.4	-7.1	-7.9	-9.2	-9.2	-9.2	-9.2	-11.3	-10.7	-10.7	-10.7
ML0927	ML0927	1096524	1096832	-14.7	-16.2	-18.3	-18.3	-18.3	-18.8	-18.8	-19.4	-18.6	-18.6	-18.1	-17.2	-14.9	-12	-10.3	-10.2	-10.1	-10.1	-10.1	-10.1	-10.1	-10.1	-9.3	-9.3	-9.3	-9.3	-8.4	-8.4	-11	-11	-11	-11	-11	-11	-11	-9.9	-9.9	-9.9	-9.9	-9.9	-11.3	-11.7	-12.4	-10.7	-10.7	-10.1
ML0928	ML0928	1098053	1098337	-10.9	-10.9	-10.9	-10.9	-10.9	-9.7	-9.2	-8.7	-6.8	-7.3	-9.6	-9.6	-7.5	-7.5	-7.5	-7.5	-7.5	-7.5	-7.5	-7.5	-7.5	-7.5	-7.5	-7.5	-7.5	-7.9	-7.9	-7.9	-7.9	-7.9	-6.2	-6.1	-6.1	-6.1	-6.1	-6.1	-6.1	-6.1	-6.1	-6.8	-6.8	-6.8	-6.8	-6.8	-6.8	-6.8
ML0935	ML0935	1106312	1106410	-5.4	-5.4	-5.4	-5.4	-5.4	-5.4	-5.4	-5.3	-5.3	-5.3	-5.3	-5.3	-5.3	-5.3	-5	-5	-5	-5.2	-5.2	-5.2	-5.5	-6	-6	-7.5	-8.1	-8.1	-10.2	-10.2	-10.2	-10.9	-10.9	-10.9	-10.9	-10.9	-10.9	-8.6	-7	-7	-7	-7	-5.7	-5.7	-5.7	-5.7	-5.8	-5.8
ML0936	ML0936	1106679	1107822	-8.1	-8.1	-6.3	-6.2	-6	-6	-6	-7.2	-7.2	-7.7	-9	-9	-10	-10	-11	-11.1	-11.1	-11.2	-11.2	-11.6	-13.1	-13.3	-13.1	-13.1	-13.1	-13.1	-11.6	-10.3	-7.7	-7.7	-9.2	-12.1	-12.1	-12.1	-12.1	-12.1	-12.1	-12.1	-9.9	-9.9	-9.9	-9.9	-8.8	-8.8	-8.8	-8.8
ML0937	ML0937	1108027	1108166	-11.2	-9.1	-9.1	-11.1	-11.1	-12.2	-12.2	-12.2	-12.2	-11.6	-13.2	-13.2	-13.2	-13.2	-13.2	-10.3	-9.2	-8.2	-8.2	-8.6	-8.6	-9	-10.1	-10.1	-10.1	-11	-12.3	-12.3	-12.3	-12.3	-12.3	-10.6	-10.1	-8.6	-8.6	-8.6	-8.6	-8.6	-9.3	-11.2	-11.2	-11.2	-11.2	-11.2	-11.4	-12.4
ML0938	ML0938	1109892	1110188	-9.1	-9.1	-9.1	-9.1	-9.1	-9.1	-9.1	-7.6	-7.6	-7.6	-7.6	-7.6	-7.6	-7.6	-7.2	-5.3	-7.2	-7.2	-7.2	-7.2	-7.2	-7.2	-7.2	-7.2	-7.2	-7.2	-7.2	-8.4	-8.4	-8.4	-8.4	-8.4	-8	-8	-8	-8	-8	-8	-8	-8	-8	-8	-6.5	-7.1	-7.1	-7.1
ML0939	ML0939	1110185	1110427	-10.7	-10.7	-12	-12	-12	-12	-12.6	-12.6	-12.1	-11.6	-11.6	-11.6	-11.6	-11.1	-8.8	-5.9	-4.3	-3.9	-6.7	-7.4	-8.7	-8.7	-8.7	-8.7	-8.7	-8.7	-8.7	-9.1	-11.4	-14.3	-14.3	-14.3	-14.3	-14.3	-14.7	-15.8	-17.5	-17.5	-17.5	-16.8	-18.8	-18.8	-18.3	-17.8	-16.4	-15.9
ML0946	ML0946	1116230	1116553	-12.9	-11.8	-11.7	-11.7	-11.7	-11.8	-11.1	-11.1	-13.8	-11.7	-11.7	-11.7	-8.8	-8.7	-8.7	-7.7	-8.2	-9.7	-11	-11	-11	-11	-11	-11	-11	-12	-13.9	-13.9	-13.9	-13.9	-11.6	-10.9	-10.9	-10.9	-9.1	-9.6	-10.1	-11.4	-12.9	-12.9	-12.9	-12.9	-12.9	-12.9	-12.9	-12.9
ML0947	ML0947	1117520	1117777	-4.6	-4	-4	-4	-4.7	-4.7	-4.7	-4.7	-4.7	-4.7	-4.7	-4.7	-5.5	-5.5	-5.5	-5.5	-6.3	-6.3	-6.3	-6.3	-6.3	-6.3	-6.3	-6.3	-6.3	-6.3	-7.2	-7.2	-7.1	-7.1	-7.1	-7.1	-7.1	-7.1	-7.1	-7.1	-6.1	-6.1	-6.1	-6.8	-6.8	-7.9	-7.9	-7.9	-7.9	-7.9
ML0949	ML0949	1118730	1119143	-9.9	-9.9	-9.9	-10.8	-10.8	-10.8	-10.8	-10.6	-8.3	-7.2	-7.2	-7.2	-7.2	-7.2	-7.2	-7.3	-7.3	-7.3	-6.6	-6.6	-6.6	-5.6	-5.6	-5.6	-5.6	-5.6	-4.8	-4.8	-6.6	-6.6	-6.6	-6.6	-6.6	-6.6	-6.6	-6.5	-6.5	-6.5	-6.5	-6.5	-6.5	-5.8	-7.5	-7.5	-7.5	-7.5
ML0950	ML0950	1119155	1119355	-10.5	-12	-13.5	-13.5	-13.5	-13.5	-13.5	-13.5	-13.5	-13.5	-13.5	-13.5	-11.7	-10.1	-8.9	-8.9	-8.9	-8.6	-10.9	-12.2	-12.2	-12.2	-12.2	-12.2	-12.2	-12.2	-12.2	-12.2	-10.9	-9.2	-8.8	-8.8	-8.8	-8.8	-8.8	-6	-6.3	-6.3	-6.3	-6.3	-6.3	-6.3	-7.1	-8.2	-8.2	-8.2
ML0953	ML0953	1121893	1122132	-9.4	-9.4	-9.4	-9.5	-9.5	-9.5	-10.2	-10.2	-10.2	-10.2	-9.7	-9.7	-9.7	-9.7	-9.3	-11.3	-14.2	-14.2	-14.2	-14.2	-14.2	-14.2	-14.2	-14.2	-14.2	-14.2	-14.2	-11.3	-9.5	-9.5	-7.9	-7.9	-7.2	-6.1	-6.8	-6.8	-6.8	-6.8	-7.2	-7.7	-8.2	-8.2	-8.7	-10	-12	-14.9
ML0955	ppdK	1123017	1124822	-9.2	-9	-9	-9	-9	-9	-9	-9	-8.6	-8.6	-8.6	-8.6	-8.6	-8.1	-8.1	-8.1	-8.1	-8.4	-8.4	-6.9	-6.9	-6.9	-6.4	-6.4	-6.4	-6.4	-7.5	-7.5	-7.5	-9.1	-11	-11	-11	-11	-11	-12.7	-12.7	-12.7	-12.7	-12.7	-12.2	-12.2	-12.2	-9.9	-8.2	-8.7
ML0956	ML0956	1124867	1125376	-12.9	-11.6	-10.4	-10.4	-10.4	-10.4	-10.4	-10.4	-9.1	-9.1	-9.5	-9.5	-9.5	-9.5	-10.2	-10.2	-10.2	-10.2	-9.8	-7.5	-7.1	-7.1	-7.1	-7.1	-7.1	-7.1	-7.7	-7.7	-7.7	-8.4	-9.4	-10.1	-10.1	-10.1	-10.1	-10.1	-10.1	-10.1	-10.1	-8.2	-5.5	-5.5	-5.5	-5.5	-5.5	-5.4
ML0957	ML0957	1125854	1126228	-9.1	-9.1	-9.8	-10.3	-10.3	-10.3	-11.6	-14.5	-14.5	-14.5	-14.5	-14.7	-14.2	-14.2	-11.9	-11.5	-11.5	-11.5	-11.5	-9.8	-8.3	-8.3	-8.3	-7.7	-7	-7	-9.8	-11.6	-13.7	-13.7	-13.7	-13.7	-13.9	-13.9	-14.6	-15.9	-15.9	-15.9	-15.9	-15.9	-15.9	-15.9	-13	-11.3	-9	-9.1
ML0958	ML0958	1126239	1126670	-10.4	-10.4	-10.4	-9.5	-9.5	-8	-8	-8	-8	-7.6	-9.2	-9.2	-9.2	-11.3	-11.3	-11.3	-11.3	-11.3	-11.3	-8.8	-8.8	-8.8	-8.8	-8.8	-8.8	-8.8	-8.8	-7.6	-7.6	-7.6	-6.5	-6.5	-6.5	-6.5	-6.5	-6.5	-6.5	-6.5	-6.5	-6.5	-6.7	-6.7	-6.7	-6.7	-6.7	-7.2
ML0959	ML0959	1126912	1127265	-14.4	-14.4	-14.4	-14.4	-14.4	-14.4	-14	-14	-14	-14	-14	-11.9	-11	-11	-11	-8.1	-7.1	-7.1	-7.9	-10	-10	-10	-10	-10	-10.2	-12.2	-12.2	-12.2	-12.2	-12.2	-12.5	-12	-12	-12	-11.7	-9.4	-7.2	-7.2	-7.6	-7.6	-7.6	-7.6	-6.7	-6.7	-6.7	-6.7
ML0961	metE	1127777	1130059	-13.1	-13.1	-13.1	-15.2	-15.2	-15.2	-15.2	-15.2	-15.2	-15.2	-13.1	-13.1	-13.1	-10.2	-8.4	-7.1	-7.1	-7.8	-7.8	-7.8	-8.6	-8.6	-8.6	-9	-10.5	-11.2	-11.2	-11.2	-11.9	-11.9	-11.9	-11.9	-11.9	-11	-8.7	-7.3	-7.1	-7.1	-6.6	-6	-6	-5.6	-5.8	-7.7	-7.7	-7.7
ML0963	ML0963	1131298	1131762	-4.6	-4.6	-4.6	-4.6	-4.5	-4.5	-4.5	-4.5	-4.5	-4.5	-4.3	-4.3	-4.3	-4.3	-4.3	-4.3	-4.3	-4.3	-4.3	-4.3	-4.3	-4.7	-4.7	-4.8	-4.8	-4.8	-4.8	-4.8	-4.7	-5.8	-7.1	-7.1	-7.1	-7.1	-8.3	-11.2	-11.2	-11.2	-11.1	-11.1	-11.1	-11.1	-8.2	-8.2	-8.2	-8.2
ML0964	ML0964	1131800	1132057	-6.6	-6.6	-6.6	-8.2	-8.2	-8.2	-8.2	-8.2	-8.2	-8.2	-8.2	-6.1	-5.7	-5.7	-5.7	-5.7	-5.7	-5.1	-5.1	-5.1	-5.1	-5.1	-5.1	-5.1	-5.1	-5.9	-7.4	-7.3	-7.3	-7.3	-7.3	-7.3	-7.3	-7.3	-7.3	-7.3	-7	-6.5	-6.5	-6.5	-6.7	-8.2	-8.2	-8.2	-8.2	-8.2
ML0977	ftsK	1144496	1147156	-7	-7	-7	-6.6	-6.6	-6.6	-8.2	-9.5	-9.5	-9.4	-9.4	-9.4	-9.1	-9.1	-9.1	-9.1	-9.1	-9.1	-9.1	-9.1	-9.1	-7.7	-7.7	-6.9	-6.9	-6.9	-6.9	-6.9	-6.9	-7	-7.2	-7.2	-7.3	-7.3	-8.7	-9.8	-10.3	-11.8	-13.7	-13.7	-13.7	-13.3	-14	-14	-14	-13.3
ML0978	ML0978	1147166	1147708	-6.1	-6.1	-6.1	-6.1	-6.1	-6.1	-6.1	-5.2	-6.1	-7.9	-7.9	-7.9	-8.6	-8.6	-9.5	-11.6	-13.9	-15.9	-17.2	-14.9	-14	-14	-14	-14	-14	-14	-14	-11.9	-11.9	-11.9	-10.6	-10.6	-10.6	-8.7	-8.7	-8.6	-8.6	-8.6	-8.6	-8.6	-6.8	-6.4	-6.4	-6.4	-6.4	-6.4
ML0979	ML0979	1147775	1148356	-8.2	-5.7	-5.7	-6.9	-6.9	-6.9	-6.9	-6.9	-6.9	-6.2	-6.2	-6.2	-6.2	-6.2	-5.8	-6.5	-8.5	-11.4	-11.4	-11.4	-11.4	-11.4	-11.4	-11.4	-11.4	-11.4	-11.4	-11.4	-11.4	-10.1	-9.3	-9.3	-9.3	-8.7	-8.7	-8.7	-8.7	-8.7	-8.7	-8.7	-8.7	-8.7	-8.7	-8.7	-8.7	-7.7
ML0980	ML0980	1148468	1148751	-11	-11	-11	-11	-11	-8.1	-7.6	-8.5	-9.4	-9.4	-9.4	-9.4	-9.4	-9.4	-9.4	-8.4	-8.4	-8.4	-8.4	-8.4	-7.2	-7.2	-7.2	-7.2	-6.6	-6.6	-9.4	-9.4	-10.6	-10.6	-9.1	-7.9	-7.9	-7.9	-7.9	-8.9	-8.9	-9.9	-9.9	-9.9	-9.9	-9.9	-9.9	-9.9	-9.9	-9.9
ML0984	ML0984	1151024	1151518	-18.4	-17.1	-15.4	-14.6	-15.7	-16.3	-13.4	-12.9	-14	-16	-16	-16	-16	-16	-16	-14.7	-12	-10.9	-10.9	-10.9	-10.9	-10.5	-8.9	-8.9	-8.9	-8.9	-8.9	-6.8	-6.8	-6.8	-6.4	-6.4	-6.4	-6.4	-6.4	-4.8	-4.8	-6	-8.1	-8.1	-8.1	-8.1	-10.2	-10.2	-10.2	-10.2
ML0985	ML0985	1151510	1152688	-13.9	-13.9	-13.9	-12.9	-12.9	-12.9	-12.9	-12.9	-11.8	-10.6	-10.6	-10.6	-10.6	-10.7	-10.7	-10.7	-9.7	-9.7	-9.7	-9.7	-9.7	-9.6	-10.6	-9.3	-7.8	-6.8	-6.8	-6.8	-6.8	-6.8	-8.4	-8.4	-8.4	-8.4	-8.4	-8.4	-8.4	-8.4	-8.4	-8.4	-7.2	-7.2	-7.2	-7.2	-7.2	-7.2
ML0986	ML0986	1152702	1152905	-13.3	-13.3	-13.3	-11	-8.1	-7.1	-7.1	-7.2	-7.5	-8.8	-8.8	-10.2	-10.2	-11.5	-10.7	-10.7	-10.1	-10.1	-10.1	-10.1	-10.1	-10.1	-8.6	-8.1	-8.1	-8.1	-8.6	-10.1	-10.1	-10.1	-10.1	-10.1	-8.8	-8.2	-8.2	-8.5	-9.8	-9.8	-9.8	-9.8	-9.8	-9.8	-9.8	-9.8	-8.5	-8.3
ML0987	recA	1153056	1155191	-10.6	-10	-10	-9.5	-9.5	-9.5	-9.5	-9.5	-11	-11.5	-11.5	-11.5	-11.5	-11.5	-11.5	-11.5	-11.5	-11.5	-11.5	-11.5	-8.7	-8.7	-8.7	-9.2	-9.2	-9.2	-9.2	-10.4	-10.4	-10.4	-10.4	-10.4	-10.4	-10.4	-10.4	-10.4	-10.4	-10.4	-11.3	-9	-8.2	-9	-8.8	-8.3	-7.5	-7.2
ML0988	recX	1155157	1155672	-9.5	-9.6	-11.9	-11.9	-11.9	-11.9	-13.6	-14.9	-14.9	-14.9	-14.9	-14.9	-13.1	-13.1	-13.1	-13.1	-13.1	-13.7	-11.4	-10.1	-9.9	-8.6	-10.1	-11.6	-10.6	-10.6	-10.6	-10.6	-10.6	-9	-10.2	-10.2	-10.2	-10.2	-10.2	-10	-10	-10	-10	-10	-7.9	-7.9	-7.9	-7.9	-6.7	-7.3
ML0989	ML0989	1155731	1157284	-12	-12	-12.1	-13.1	-14.6	-16.1	-16.1	-16.1	-16.1	-16.1	-16.1	-16.1	-13.2	-12.5	-12.5	-11.2	-10	-9.1	-9.1	-9.1	-8.7	-8.7	-6.1	-6.1	-6.1	-6.1	-6.1	-6.1	-6.1	-6.3	-8.2	-9.5	-11	-11	-11	-11	-11	-11	-11	-11	-11	-11.7	-11.7	-11.7	-11.7	-11.7
ML0990	ML0990	1157281	1157910	-10.1	-10.1	-10.4	-11.9	-12.6	-12.6	-12.6	-12.6	-12.6	-12.6	-10.6	-10.6	-10.6	-10.6	-9.6	-9.6	-9.6	-8.5	-8	-8	-8	-7.7	-7.7	-7.7	-7.7	-7.7	-8	-8	-9.1	-10.1	-12	-11.7	-11.7	-11.7	-11.7	-11.7	-11.7	-11.7	-11.7	-11.7	-8.8	-7.9	-7.9	-7.9	-6.1	-6
ML0994	ML0994	1162620	1163318	-5.5	-5.6	-5.6	-5.6	-5.6	-5.6	-5.6	-5.5	-5.5	-5.5	-4.7	-4.7	-4.7	-4.7	-4.7	-4.7	-4.7	-4.9	-4.9	-4.9	-4.9	-5.6	-7.1	-7.6	-7.6	-7.6	-7.6	-8.1	-10.1	-11.6	-12.3	-12.3	-12.3	-10	-10.7	-12	-12	-12	-12	-12.1	-11.1	-11.1	-11.1	-11.1	-11.1	-9
ML0995	miaA	1163315	1164250	-9.5	-10.8	-10.8	-10.8	-10.8	-10.3	-9	-7.5	-7.5	-7.5	-7.5	-7.5	-7.5	-8.1	-8.4	-8.4	-8.4	-8.4	-8.4	-7.7	-7.7	-7.7	-8	-8	-7.3	-8.6	-10.6	-10.6	-10.6	-11.1	-14	-14	-14	-14	-14	-14	-14	-11.1	-10.1	-10.1	-10.1	-10.1	-10.1	-9.5	-9.3	-9.3
ML0996	dapF	1164317	1165207	-9.8	-8.7	-8.6	-8.6	-8.6	-8.1	-8.1	-8.1	-7.6	-7.6	-7.9	-7.9	-7.9	-7.9	-7.9	-8	-9	-9	-10.1	-12.2	-13.7	-13.5	-13.5	-14.6	-14.6	-15.9	-17.9	-17.9	-17.1	-17.1	-17.1	-16.7	-16.7	-16.7	-15	-12.7	-10.4	-11.7	-11.7	-9.7	-9.3	-9.5	-12.4	-12.4	-12	-12
ML0997	ML0997	1165270	1166736	-7	-9.3	-11.3	-12.6	-12.6	-12.6	-12.6	-12.6	-10.6	-10.6	-10.6	-10.6	-10.6	-10.6	-10.6	-10.6	-10.6	-10.6	-9.1	-9.1	-8.5	-8.5	-8.5	-8.5	-8.5	-8.5	-7.6	-7.6	-7.6	-6.9	-8	-8	-8	-8	-8	-8	-8	-8	-8	-8	-6.8	-7.4	-8.7	-11	-11	-11
ML1001	ML1001	1172599	1172874	-5.5	-5.5	-5.5	-5.5	-5.5	-5.5	-5.5	-5.5	-5.5	-5.5	-5.5	-5.5	-5.5	-5.4	-5.4	-5.4	-5.4	-4.8	-5.1	-7.5	-9.6	-11.9	-13.9	-15.2	-15.2	-15.2	-15.2	-15.2	-15.2	-14.9	-14.9	-13.3	-13.3	-12.3	-12.3	-12.3	-12.3	-14.1	-14.1	-14.1	-14.7	-16.1	-16.1	-16.1	-15.2	-14.3
ML1002	ML1002	1172919	1174982	-11.7	-9.9	-8.3	-8.3	-8.3	-8.3	-8.3	-7.3	-7.3	-7.3	-8.2	-9.7	-9.7	-9.7	-8.7	-8.7	-9.3	-9.3	-8.2	-10.1	-10.1	-8.6	-8.6	-8.6	-8.6	-8.6	-10.2	-10.2	-10.2	-10.2	-10.2	-10.2	-11.7	-12.4	-14.1	-14.1	-14.1	-15.4	-15.4	-15.4	-14.8	-13.1	-12.6	-12.1	-9.9	-9.9
ML1003	lexA	1175021	1175728	-5.4	-6.9	-6.9	-6.9	-9	-9	-9	-9	-9	-9	-9	-9	-9	-9	-9	-9	-7.7	-7.7	-7.7	-7.7	-7.7	-7.7	-7.7	-7.7	-7.7	-8.1	-10.4	-11.9	-11.9	-11.9	-11.9	-11.9	-11.9	-11.9	-9	-9	-9	-9	-9	-9	-9	-9.1	-11.1	-11.1	-11.1	-10.1
ML1004	ML1004	1176008	1176502	-5	-5	-4.5	-4.5	-4.5	-5.4	-5.4	-5.4	-5.4	-5.8	-5.8	-5.8	-5.8	-5.9	-5.9	-5.9	-7.5	-8.6	-10.3	-10.3	-10.3	-10.3	-11.8	-11.8	-11.8	-10.7	-10.7	-10.7	-10.7	-10.7	-10.7	-10.7	-10.7	-10.7	-10.7	-10	-10	-10.5	-12	-11.6	-11.1	-8.8	-7.3	-7.3	-7.3	-7.3
ML1005	ML1005	1176664	1177128	-6.6	-6.6	-7.4	-7.4	-7.4	-7.4	-4.5	-4.1	-4.1	-4.1	-4.5	-6.6	-8.9	-10.9	-13.8	-13.8	-13.8	-13.8	-13.8	-13.8	-13.8	-13.8	-13.8	-13.8	-11.7	-11	-11	-11	-11.7	-12.4	-14.1	-14.1	-14.1	-14.1	-15.3	-15.3	-15.3	-15.3	-15.3	-14.4	-14.6	-12.3	-9.9	-9.4	-7.9	-7.9
ML1006	ML1006	1177170	1177655	-8.9	-8.9	-8.9	-8.9	-8.9	-8.9	-8.9	-10.8	-11.2	-11.2	-11.2	-10.1	-11.6	-12.1	-12.1	-12.1	-12.1	-12.2	-12.2	-12.2	-12.2	-10.9	-10	-10	-10	-8.4	-8.4	-8.4	-8.4	-8.4	-8	-8.5	-8.5	-8.5	-8.5	-10.6	-10.6	-10.6	-10.6	-10.6	-8.3	-7.3	-7.3	-8	-8	-8
ML1009	ML1009	1179519	1180499	-12	-9.1	-8.7	-8.7	-8.7	-8.7	-8.7	-8.2	-8	-8	-8	-8	-8	-8	-7.2	-7.2	-7.2	-7.2	-7.2	-7.2	-7.2	-6.8	-9.4	-9.4	-9.4	-9.4	-9.4	-9.4	-9.4	-10.2	-12.1	-12.1	-12.1	-12.1	-11.1	-10.1	-10.6	-10	-9.5	-9.1	-6.8	-7.1	-8.5	-8.5	-8.5	-8.5
ML1010	ML1010	1180776	1181018	-10.3	-10.3	-10.3	-10.3	-10.3	-10.3	-8.4	-8.4	-8.4	-8.4	-10.1	-10.1	-10.1	-10.1	-10.1	-8.2	-6.9	-5.9	-5.9	-5.9	-7.7	-7.7	-8.2	-9.5	-9.5	-9.5	-9.5	-9.5	-9.5	-9.5	-9.5	-9.5	-9.7	-8.4	-7.9	-7.9	-7.9	-7.9	-7.9	-9.9	-9.9	-9.9	-7.8	-9.2	-9.2	-9.2
ML1011	ML1011	1181058	1181480	-5.1	-6.8	-8.1	-8.1	-6.3	-6.3	-6.3	-8.1	-8.1	-8.1	-8.1	-8.1	-8.1	-8.1	-8.1	-8.1	-8.1	-8.1	-9.7	-9.7	-10.1	-9.2	-9.2	-9.2	-9.8	-10.7	-10.7	-10.7	-10.7	-11.2	-11.9	-12.7	-12.7	-12.7	-12.7	-12.7	-12.7	-12.7	-12.7	-11.4	-8.5	-8	-8.8	-11.1	-13.1	-13.1
ML1013	ML1013	1183481	1184173	-8.5	-8.5	-8.5	-8.5	-8.5	-8.5	-8.5	-7.8	-7.8	-7.8	-7.8	-7.8	-8.5	-8.5	-10.4	-11.9	-11.4	-11.4	-11.4	-11.4	-10.5	-9.2	-9.2	-10.4	-10.4	-10.4	-10.4	-10.4	-11.1	-11.1	-11.1	-11.1	-11.1	-10.6	-10.6	-10.6	-10.5	-10.5	-10.5	-9.7	-9.3	-8.1	-7	-8.3	-9.8	-10.3
ML1014	ML1014	1184330	1185289	-9.2	-6.9	-5.7	-5.1	-5.1	-4.8	-3.4	-4.4	-4.4	-4.9	-4.9	-4.9	-4.9	-5.9	-5.9	-7.7	-7.7	-7.7	-7.9	-8.4	-8.4	-8.4	-8.9	-8.9	-9.4	-12	-12	-12	-12	-12	-13.6	-13.9	-13.9	-13.9	-14.1	-16.1	-18.1	-18.1	-18.1	-18.1	-16.8	-13.9	-13.7	-11.4	-9.9	-9.1
ML1015	ML1015	1185456	1185875	-9.6	-9.6	-9.6	-9.6	-9.6	-9.6	-10	-10.5	-11.8	-11.8	-11.8	-9.8	-9.3	-9.2	-10.4	-11.5	-13.2	-14.5	-14	-14	-14.7	-14.7	-14.7	-14.7	-14.7	-14.7	-14.7	-11.8	-10.1	-8.6	-8.6	-8.7	-10.2	-10.2	-10.2	-10.2	-10.2	-10.2	-10.2	-10.2	-10.2	-10.2	-10.2	-10.2	-9.3	-11.3
ML1016	ML1016	1185903	1186226	-9.7	-7.4	-7.2	-5.9	-5.9	-5.9	-5.9	-5	-5	-5.8	-5.8	-5.8	-5.8	-5.8	-5.8	-5.8	-5.8	-5.8	-5.8	-5.8	-5.8	-5.8	-5.8	-5.8	-5.5	-5	-5	-5.7	-7.1	-8.4	-10.4	-10.4	-10.4	-10.4	-10.4	-10.4	-10.2	-10	-11.3	-13.3	-14.6	-14.6	-14.6	-14.6	-14.6	-14.6
ML1017	ML1017	1186213	1187205	-9.4	-9.4	-9.4	-9.4	-9.2	-8.7	-7.2	-7.2	-7.2	-6.6	-6.6	-6.6	-6.6	-6.6	-6.8	-6.8	-6.8	-7.9	-9.4	-7.9	-7.9	-7.9	-7.4	-8.7	-10.2	-10.2	-10.2	-10.2	-10.2	-10.2	-10.2	-9.3	-8.1	-8.1	-8.1	-8.1	-7.6	-7.6	-8.3	-10.3	-13.2	-13.2	-12.7	-12.7	-12.7	-12.6
ML1018	ML1018	1187210	1187425	-12.9	-12.9	-12.5	-12.3	-12.3	-12.3	-12.3	-12.3	-12.3	-12.3	-12.3	-12.3	-10.6	-7.7	-5.6	-5.2	-5.2	-6.1	-7.8	-10.1	-10.1	-10.1	-10.1	-12	-12	-12	-13.1	-14.8	-14.8	-14.8	-17.4	-18.8	-18.8	-18.8	-18.8	-17.3	-16.8	-16.3	-14.8	-14.8	-14.8	-14.8	-12.5	-9.6	-7.8	-7.2
ML1022	rpoT	1189185	1190909	-6.6	-6.6	-6.7	-6.7	-6.7	-6.7	-6.7	-6.7	-6.7	-6.7	-6.7	-6.7	-7.1	-7.1	-7.1	-7.4	-8.4	-8.4	-8.4	-8.4	-8.4	-8.4	-8.4	-8.4	-8.4	-7.8	-6.9	-6.9	-7.6	-7.6	-7.6	-7.6	-9	-9	-9	-9	-9	-9	-9.6	-11.9	-13.4	-14.9	-14.9	-14.9	-14.9	-14.9
ML1023	ppgK	1190920	1191894	-9.2	-9.2	-9.2	-9.2	-9.2	-9.2	-9.2	-9.2	-7.7	-7.4	-6.7	-6.7	-6.7	-6.4	-6.4	-4.3	-5.6	-5.6	-6.3	-6.3	-8.1	-8.1	-8.1	-8.2	-10.5	-12	-12	-12	-10.7	-10.7	-10.7	-11.9	-13.4	-13.4	-12.7	-12.7	-12.7	-11.9	-13.2	-14.5	-16.5	-17.8	-17.8	-16.8	-16.8	-16.8
ML1024	suhB	1191843	1192718	-10.3	-10.3	-10.3	-10.3	-10.3	-8.3	-7	-9	-9	-9	-9.2	-9.2	-9.2	-9.2	-9.2	-9.2	-9.2	-9	-8.1	-8.1	-8.1	-8.1	-8.9	-8.9	-8.9	-8.9	-9.1	-9.1	-8.9	-11.3	-11.3	-10.4	-11.3	-11.3	-11.3	-10.4	-10.4	-11.8	-13.3	-13.3	-13.3	-13.3	-12.4	-12.4	-12.4	-10.1
ML1025	ML1025	1192722	1193372	-7	-9.3	-9.3	-9.3	-8.4	-8.4	-8.4	-8.4	-8.2	-7.4	-7.4	-8.1	-9.6	-9.6	-9.6	-9.6	-9.6	-9.6	-9.6	-9.6	-8.1	-10.4	-10.4	-10.4	-10.4	-10.4	-9.5	-9.5	-9.5	-9.5	-6.6	-4.9	-4.9	-5.8	-7.3	-8	-9.7	-9.7	-9.7	-9.7	-8	-8	-7.8	-7.8	-7.8	-7.8
ML1026	ML1026	1193568	1193870	-6.9	-6.9	-6.9	-8.7	-8.7	-8.7	-9	-9	-9	-10.5	-10.5	-10.5	-11	-13.9	-13.9	-13.9	-13.9	-13.9	-13.9	-12.6	-10.3	-9.6	-9.6	-9.6	-10.9	-10.9	-11.2	-12.2	-13.7	-13.7	-13.7	-15	-15	-15	-15	-17.1	-17.1	-14.8	-14.2	-12.6	-12.1	-11.2	-9.9	-9.5	-9.5	-9.5
ML1027	ML1027	1193875	1194348	-10.1	-8.5	-8.1	-8.1	-8.1	-8.1	-8.1	-8.5	-8.5	-8.5	-8.5	-11.1	-10.5	-9.6	-9.6	-9.6	-8.4	-8.4	-8.4	-8.4	-8.4	-8	-8	-8	-8	-8	-6.5	-6.2	-5.6	-7.5	-7.5	-7.5	-7.5	-7.5	-6.1	-6.1	-8.6	-10.5	-11.8	-13.3	-13.3	-13.3	-13.3	-13.3	-13.3	-12.4
ML1028	dut	1194374	1194838	-14.8	-16.1	-16.1	-16.1	-16.1	-16.1	-16.1	-16.1	-15.2	-15.2	-15.2	-12.3	-10.8	-9.5	-8.2	-8.2	-8.2	-8.2	-8.2	-8.2	-9.1	-10.6	-10.6	-10.6	-10.6	-10.6	-11	-11	-13.2	-13.2	-13.2	-14.5	-13.6	-12.5	-11.2	-11.1	-11.1	-11.1	-10.1	-10.1	-10.1	-10.7	-12.2	-13.7	-13.7	-12.5
ML1029	ML1029	1194835	1195656	-7.3	-8.8	-10.3	-10.3	-10.3	-10.3	-10.3	-10.7	-11.2	-11.2	-11.2	-11.2	-11.2	-11	-11.8	-13.1	-14.4	-14.4	-14.4	-13.2	-13.2	-13.2	-13.2	-13.2	-13.2	-10.3	-9.8	-9.8	-9.8	-9.8	-9.8	-9.2	-9.2	-9.2	-8.5	-8.5	-8.5	-9.4	-9.4	-10.3	-10.6	-10.6	-10.6	-10.6	-10.6	-10.1
ML1030	ML1030	1195701	1196399	-6.9	-6.9	-6.9	-6.9	-7.7	-7.7	-9.6	-9.6	-9.6	-9.6	-9.6	-9.6	-9.6	-11.8	-13.8	-16.7	-16.7	-14.8	-14.3	-14.1	-14.1	-14.1	-14.1	-14.1	-14.1	-14.1	-12.3	-10.2	-9.3	-9.3	-9.3	-8.9	-8.9	-9.6	-11.1	-11.1	-11.1	-11.1	-11.1	-12.4	-13.2	-13.2	-13.2	-13.2	-13.2	-13.2
ML1036	ML1036	1199237	1200526	-8.3	-8.5	-10	-9.6	-9.6	-9.6	-9.6	-9.6	-11.1	-12.4	-12.4	-12.4	-12.4	-10.6	-10.3	-9.9	-9.9	-9.9	-10.7	-10.5	-10.5	-10.5	-10.5	-10.5	-10.5	-10.5	-8.9	-9.5	-10.8	-10.8	-10.8	-10.8	-10.8	-10.3	-12	-12	-12	-12	-12	-13.3	-14.3	-12	-10.5	-10	-9.1	-8.5
ML1037	ML1037	1200579	1201133	-9	-7.5	-7	-7	-7	-9.2	-9.2	-9.2	-9.2	-9.2	-9.1	-9.1	-9.1	-7.9	-7.2	-7.2	-7.2	-7.2	-7.2	-7.5	-7.5	-7.2	-6.6	-6.6	-8.9	-10.4	-11.9	-11.9	-11.9	-11.9	-11.9	-11.9	-11.9	-11.9	-9.3	-9.3	-9.3	-9.4	-11.5	-11.5	-11.5	-11.5	-11.5	-11.3	-11.3	-11.3
ML1038	dxs	1201215	1203146	-9	-10.5	-10.5	-11	-12.6	-12.6	-12.6	-12.6	-12.6	-12.6	-12.6	-12.6	-9.7	-7.9	-7.1	-7.1	-7.1	-7.1	-7.1	-4.2	-4.1	-4.1	-4.6	-4.6	-4.6	-4.6	-4.6	-4.6	-4.6	-5.8	-5.8	-5.8	-5.8	-6	-6	-6	-6	-6.6	-6.8	-6.8	-6.8	-7.9	-10.2	-10.2	-10.2	-10.1
ML1040	ML1040	1205247	1206536	-11.8	-11.8	-11.8	-11	-11	-11	-11	-11	-11	-11	-10.3	-10.3	-10.5	-10.5	-7.6	-7.3	-7.1	-7.1	-7.7	-7.7	-7.7	-7.7	-7.7	-7.1	-7.1	-7.1	-7.1	-7.1	-5.8	-4.8	-4.9	-4.9	-4.9	-4.9	-5.6	-5.6	-5.6	-5.6	-5.6	-5.6	-5.6	-6.8	-6.8	-7	-9	-9
ML1041	ML1041	1206538	1207128	-15.4	-15.4	-15.4	-15.4	-15.4	-15.4	-15.4	-13.6	-11.5	-9.8	-9.4	-9.4	-9.4	-9.4	-9.4	-9.4	-9.4	-7.9	-7.9	-9	-9	-9	-9	-9	-9	-8.7	-8.7	-8.7	-10.3	-13.2	-13.2	-13.2	-13.2	-13.2	-13.4	-14	-14.2	-14	-16.5	-16.5	-16.3	-16.3	-16.3	-15.8	-14.4	-15.5
ML1043	hemE	1208217	1209290	-8.9	-9.3	-8.9	-9.3	-9.3	-9.3	-11.4	-11.4	-12	-13.5	-15	-15	-15	-15	-15	-12.7	-11.2	-9.9	-9.1	-9.1	-10.6	-10.6	-10.6	-9.7	-9.7	-9.7	-9.7	-8.5	-8.5	-8.5	-8.5	-8.5	-8.5	-7.9	-7.9	-7.6	-9.1	-9.1	-8.5	-8.5	-8.5	-8.8	-8.8	-9.5	-9	-7.6
ML1044	hemY	1209287	1210642	-11.7	-10.2	-9.4	-9	-9	-9	-9	-8.6	-8.6	-8.6	-8.6	-8.6	-9.1	-9.1	-9.1	-9.1	-9.1	-9.1	-9.1	-9.1	-9.1	-7.4	-6.7	-8.8	-9.8	-9.4	-9.4	-10.1	-10.1	-10.1	-9.5	-9.5	-9.5	-9.5	-9.5	-9.5	-8.5	-8.5	-8.5	-8.5	-7.4	-6.9	-6.9	-8.2	-8.2	-8.2
ML1045	ML1045	1210648	1211343	-9.3	-12.2	-12.2	-12.2	-10.7	-10.6	-12.7	-12.7	-12.7	-12.7	-12.7	-12.7	-12.3	-12.3	-12.3	-12.3	-10.6	-10.2	-10.2	-10.2	-10.2	-11.3	-11.3	-11.3	-11.3	-11.3	-11.3	-11.8	-12.3	-12.3	-10.8	-10.3	-9.4	-7.9	-7.9	-7.9	-8.5	-8.5	-8.5	-8.5	-8.5	-8.1	-8.1	-8.1	-8.1	-8.1
ML1051	xclC	1217109	1218539	-14	-15.5	-15.5	-15.5	-14	-14	-14	-13.5	-12.5	-12.5	-12.5	-10.7	-8.6	-7.7	-7.7	-7.7	-7	-7	-6.1	-6.1	-6.1	-6.1	-7.6	-7.6	-7.6	-7.6	-8.8	-10.1	-10.1	-10.1	-10.1	-10.1	-10.1	-10.1	-10.1	-8.8	-5.9	-5.4	-5.4	-5.4	-5.4	-6.4	-6.4	-6.4	-6.4	-6.4
ML1052	ML1052	1218562	1219827	-9.9	-9.9	-9.9	-10.6	-10.6	-10.6	-10.6	-10.6	-10.6	-10.6	-10.6	-10.6	-10.6	-8.3	-5.4	-5.1	-6.7	-9.6	-9.6	-9.6	-9.6	-9.6	-9.6	-9.6	-9.6	-9.6	-9.6	-9.6	-9.6	-9.6	-9.6	-10.1	-10.1	-10.1	-9.8	-9.8	-9.8	-9.8	-9.8	-9.8	-9.8	-9.8	-9.8	-8.1	-8.1	-7.2
ML1053	ML1053	1220374	1220673	-7.1	-8.6	-8.6	-8.6	-8.6	-8.6	-8.6	-8.6	-8.6	-8.6	-8.6	-6.9	-7.3	-8.1	-9.6	-10.1	-10.1	-10.1	-9.1	-9.1	-9.1	-9.1	-8	-10.3	-13.2	-13.2	-13.2	-13.2	-14.4	-16.3	-16.3	-16.3	-15.7	-15.7	-15.7	-17	-17	-17	-16.5	-14.2	-11.3	-10.5	-8.2	-7	-6.1	-6.1
ML1055	ML1055	1221433	1221735	-9.2	-9.2	-8.3	-8.3	-8.3	-7.8	-7.8	-7.8	-7.8	-7.8	-6.7	-5	-4.5	-4.5	-5	-5	-5	-6	-8.1	-9.8	-9.8	-9.8	-9.8	-9.8	-9.8	-9.8	-9.8	-9.8	-9.8	-10.7	-10.7	-10.7	-10.7	-9.2	-9.5	-9.5	-9.5	-10.9	-12.9	-14.2	-14.2	-14.2	-14.2	-14.2	-14.2	-14.2
ML1056	ML1056	1221787	1222074	-4.8	-5.4	-5.4	-5.4	-4.8	-4.8	-4.8	-4.8	-4	-4	-4.1	-6.4	-7.9	-7.9	-7.9	-7.9	-7.9	-7.9	-7.9	-10.2	-13.1	-13.1	-13.1	-14	-14	-14	-14	-14	-15	-16.5	-15.5	-15.5	-15.5	-15.5	-15.5	-13.2	-10.9	-10.4	-8.1	-7.5	-7.5	-6.6	-6.6	-6.6	-6.6	-6.5
ML1057	ML1057	1222249	1222602	-13.8	-13.8	-13.8	-13.8	-11.6	-11.1	-10.8	-9.5	-7.1	-7.1	-8.1	-8.1	-8.1	-8.7	-10	-10	-10	-10	-8.4	-8.4	-8.8	-10.1	-11.6	-11.6	-11.6	-11.6	-11.6	-11.6	-11.6	-11.6	-11.6	-10	-10	-10	-10	-10	-10.4	-10.4	-10.4	-10.4	-9.7	-10.3	-10.3	-10.3	-10.3	-10.3
ML1058	ML1058	1222693	1223646	-12.3	-12	-12	-12	-12	-10.3	-9	-11.3	-11.3	-11.3	-11.3	-11.3	-11.3	-10.9	-10.9	-10.9	-10	-10	-10	-9	-9	-9	-9	-8.6	-8.6	-8.6	-6.5	-6.8	-8.7	-8.7	-9.6	-9.9	-8.4	-8.4	-8.4	-7.6	-7.3	-7.3	-7.3	-7.8	-7.8	-7.8	-7.8	-9.1	-9.1	-9.1
ML1059	dapE	1223700	1224764	-11.8	-14	-14	-14	-14	-11.7	-10.9	-10.9	-10.9	-10.9	-10.9	-10.9	-10.9	-9.6	-9.6	-9.6	-8.2	-10.3	-11.8	-11.8	-11.8	-11.8	-11.8	-10.3	-9.8	-9.4	-8.8	-7.9	-7.9	-7.9	-7.5	-7.5	-8.2	-8.2	-8.2	-9.1	-8.9	-8.9	-8.9	-8.9	-8.9	-8.9	-8.9	-6.8	-5.9	-5.9
ML1061	ML1061	1226442	1227005	-11.5	-11.5	-11.5	-11.5	-9.7	-9.7	-9.7	-9.7	-8.9	-8.9	-9.3	-9.3	-9.3	-9.3	-9.3	-8.4	-8	-8	-8	-8.5	-8.5	-8.5	-8.4	-8.4	-8.4	-7.6	-7.6	-7.6	-7.6	-7.6	-7.6	-7.3	-5.8	-5.4	-5.4	-5.4	-5.4	-5.4	-5.5	-7.4	-8.7	-8.7	-8.7	-7	-6.9	-6.9
ML1063	folP2	1228776	1229651	-14	-11.7	-10.1	-10.1	-10.1	-8.4	-6.8	-6.8	-6.8	-7.6	-7.6	-7.6	-8.4	-9.1	-9.1	-10	-10	-12	-12	-12	-12	-12	-9.9	-9.9	-9.9	-9.9	-7.8	-7.8	-7.8	-7.8	-7.3	-7.3	-8.1	-8.4	-8.4	-8.4	-8.8	-10.3	-11.8	-11.8	-11.8	-11.8	-11.8	-11.8	-11.8	-11.8
ML1064	ML1064	1229648	1230628	-11.8	-11.8	-11.8	-12	-12	-12	-13.7	-13.7	-13.7	-13.7	-13.7	-12.1	-11.6	-10.3	-7.4	-7.4	-7.4	-7.4	-7.4	-7.4	-8.5	-8.5	-8.5	-8.5	-9	-9	-9	-9	-9	-10.6	-10.6	-10.6	-10.6	-10.6	-10.6	-10.6	-10.4	-10.4	-12.1	-11.4	-9.9	-9.4	-8.1	-6.4	-6.4	-6.9
ML1065	ML1065	1230644	1230988	-9.6	-9.6	-9.6	-9.6	-9.6	-9.8	-11.1	-13.1	-15.8	-15.8	-15.8	-15.4	-15.4	-15.4	-14.9	-13.4	-13.4	-13.4	-11.1	-8.2	-8.1	-8.1	-8.1	-8.1	-6.8	-6.9	-6.9	-6.9	-7.6	-9	-9	-9	-9	-9	-8.7	-6.4	-5.5	-5.5	-5.7	-5.7	-6.4	-7.9	-8.4	-8.4	-8.4	-8.4
ML1066	tagA	1230985	1231563	-5.9	-5	-5	-6.8	-6.8	-6.8	-9	-11	-11	-11	-11	-11	-11	-11	-11	-10.1	-10.1	-10.1	-9.8	-10.5	-13.4	-13.4	-14.3	-14.3	-14.3	-12.8	-12.8	-12.8	-12.3	-12.4	-12.4	-12.4	-12.4	-12.4	-12.4	-13	-15	-14.3	-14.3	-14.3	-14.3	-12	-9.1	-8.2	-8.2	-8.2
ML1067	ML1067	1231777	1232004	-11.4	-9.6	-8.1	-7.2	-7.2	-7.2	-7.2	-6.9	-6.4	-6.4	-6.2	-6	-6	-6	-6	-6	-6	-6	-6	-8.5	-8.5	-8.5	-9.1	-8.8	-8.8	-8.8	-8.8	-8.8	-8.8	-11.4	-11.4	-11.4	-11.7	-11.7	-11.7	-12.1	-12.1	-12.7	-14	-16	-16	-16	-16	-15.5	-14.2	-12.9
ML1069	glgC	1233349	1234563	-12.7	-12.2	-10.3	-9	-7.2	-9	-10.5	-10.5	-10.5	-11.8	-14.1	-16.1	-16.1	-16.1	-16.1	-16.9	-16.2	-16.2	-16.2	-14.7	-14.7	-14.7	-11.8	-10.9	-10.9	-9.6	-8.9	-8.9	-9.4	-9.5	-12.4	-12.6	-12.6	-12.6	-12.6	-12.6	-12.1	-12.1	-12.1	-9.8	-10	-11.5	-11.5	-11.5	-11.7	-12.5
ML1070	ML1070	1234637	1235290	-7.9	-7.9	-7.9	-6.2	-4.7	-4.7	-4.7	-4.7	-5.3	-7.3	-10.2	-10.2	-10.2	-9.8	-9.8	-9.8	-9.8	-9.8	-8.8	-8.8	-8.8	-8.8	-8.1	-7.2	-7.2	-7.2	-7.2	-6	-6.2	-8.2	-9.5	-9.5	-9.5	-9.5	-9.5	-9.5	-9.5	-9.5	-9.5	-9.5	-9.7	-11.2	-11.1	-10.6	-10.6	-10.6
ML1075	ML1075	1238386	1239060	-7.4	-7.4	-7.4	-7.4	-7.2	-7	-7	-7	-7	-7	-7	-6.8	-6.8	-6.8	-6.8	-6.8	-6.8	-5.5	-5.5	-5.5	-5	-5	-5	-5	-5	-5	-5	-5	-5	-5	-5	-4.4	-4.5	-5.7	-5.7	-5.7	-5.7	-6.3	-7.6	-9.1	-9.1	-9.1	-9.1	-9.8	-11.1	-12.6
ML1076	sigE	1239340	1240131	-9.3	-10.5	-10.5	-10.5	-10.5	-10.5	-10.9	-10.9	-10.9	-10.9	-10.9	-10.9	-8.6	-7.5	-7.5	-7.5	-7.4	-7.4	-7.4	-7.4	-7.4	-7.4	-7.4	-5.9	-5.9	-5.9	-5.9	-4.6	-4.6	-4.9	-4.9	-4.9	-4.9	-4.9	-4.9	-5.3	-6	-8.1	-9.8	-9.8	-9.8	-10	-11.5	-11.5	-11.5	-11.5
ML1077	ML1077	1240278	1240697	-6.6	-5.4	-5.4	-5.4	-5.4	-6	-6	-7	-7	-7	-7	-7.5	-7.5	-8.2	-8.6	-9.9	-11.9	-11.9	-11.9	-11.9	-11.9	-11.9	-11.9	-11.9	-10.7	-10.7	-10.7	-11.5	-11.5	-12.6	-12.8	-14.3	-15	-15	-15.5	-16.6	-16.6	-16.6	-17.5	-20.4	-18.7	-17.8	-17.8	-18	-17.5	-16.2
ML1078	htrA	1240772	1242373	-15.1	-15.1	-15.1	-15.1	-12.8	-9.9	-8.1	-7.4	-7.4	-7.4	-7.7	-7.8	-7.8	-7.8	-7.8	-9.9	-9.9	-9.9	-8.3	-9.9	-9.9	-9.9	-9.9	-8.2	-8.2	-7.4	-7.4	-7.4	-7.9	-7.9	-7.9	-8.3	-10.1	-12.2	-13.9	-13.9	-13.9	-13.9	-13.9	-13.9	-14.6	-15.4	-15.4	-15.4	-14.9	-13.6
ML1079	ML1079	1242373	1242735	-9.5	-8.6	-8.6	-8.6	-6.7	-6.7	-6.5	-6.8	-8.5	-8.5	-8.5	-8.5	-9.2	-10.1	-12	-12	-12	-14.1	-14.1	-14.1	-14.1	-14.1	-14.1	-14.1	-11.2	-9.7	-9.7	-9.7	-9.7	-9.7	-8.6	-8.3	-8.3	-8.3	-8.3	-8.3	-8.3	-9	-9	-9.3	-9.7	-9.7	-9.7	-8.2	-8.2	-8.2
ML1080	mrp	1243755	1244906	-8.8	-8.1	-8.1	-8.1	-8.1	-8.1	-8.1	-8.1	-8.1	-8.5	-8.5	-8.5	-9.3	-10.9	-10.7	-10.7	-10.7	-10.7	-9.4	-8.8	-8.8	-8.8	-8.8	-8.8	-8.8	-8.8	-8.1	-8.4	-8.4	-8	-8	-8	-8.8	-8.8	-8.8	-9	-9	-9	-10.7	-10.7	-10.7	-10.7	-10.7	-10.7	-8.6	-8.6
ML1086	ML1086	1248325	1249731	-7	-7	-7	-7.9	-7.9	-9.2	-11.2	-11.2	-11.2	-11.2	-11.2	-11.2	-11.2	-11.2	-11.2	-11.2	-9.1	-9.1	-9.1	-9.1	-12	-12	-12	-12.9	-12.9	-15.1	-15.1	-15.1	-15.9	-17.7	-19.8	-21.3	-22	-22	-22	-22.8	-22.8	-22.8	-22.8	-22.8	-22.8	-22.3	-21.8	-19.5	-19.5	-19.5
ML1087	ML1087	1249760	1250674	-15.7	-15.7	-14.4	-12.9	-14	-13.1	-10.8	-8.8	-8.4	-8.4	-8.4	-8.4	-8.4	-8.4	-8.4	-8.4	-8.4	-8.4	-8.4	-6.6	-8.7	-8.7	-8.7	-8.7	-8.7	-10.6	-12.6	-12.6	-12.6	-12.6	-12.7	-12.7	-12.7	-12.7	-12.7	-12.2	-10.9	-11.5	-13.5	-11.8	-11.8	-10.3	-10.3	-10.7	-11.4	-13.1
ML1088	ML1088	1250664	1251527	-10.8	-9.1	-10	-11.7	-13	-14.5	-14.5	-14.5	-14.5	-14.5	-14.5	-14.5	-14.5	-14.5	-14.5	-12.2	-9.8	-9.8	-10.1	-11.4	-11.4	-11.4	-11.4	-11.6	-13.7	-15.4	-15.4	-15.4	-16.8	-18.8	-18.8	-18.8	-18.8	-18.8	-18.8	-18.8	-18.8	-18.8	-15.9	-14.2	-11.9	-9	-7.6	-7.6	-7.6	-7.6
ML1089	ML1089	1251532	1252710	-8.2	-8.2	-8.2	-7.8	-7.8	-7.8	-6.9	-6.9	-6.9	-6.9	-8.2	-9.7	-9.7	-9.7	-9.7	-9.7	-9.7	-8.4	-6.8	-6.8	-6.8	-6.8	-8.1	-9	-9	-9	-9	-10.5	-11.8	-11.8	-11.8	-11.8	-11.8	-11.8	-11.8	-11.8	-13.5	-12.1	-11.6	-10.4	-9.1	-7.7	-7.6	-7.6	-7.6	-6.6
ML1090	ML1090	1253339	1254448	-5.8	-5.8	-5.5	-5.5	-5.5	-5.5	-5.5	-5.5	-5.5	-5.5	-5.5	-5.5	-5.5	-5.5	-5.5	-6.5	-6.5	-6.5	-6.5	-6.5	-6.5	-6.5	-6.5	-6.5	-6.6	-9.5	-11.3	-11.3	-11.3	-11.3	-11.5	-11.5	-11.5	-11.5	-11.5	-11.5	-11.5	-13.1	-12.2	-12.2	-13.5	-12.6	-11.6	-10.3	-10.1	-10.1
ML1091	mdh	1254671	1255660	-6.3	-8.7	-8.7	-8.7	-8.7	-8.7	-8.9	-8.9	-8.9	-8.8	-8.8	-8.8	-8.1	-8.1	-8.1	-7.8	-7.8	-7.2	-6.9	-6.9	-6.5	-7.8	-10.1	-10.1	-10.1	-10.1	-10.1	-11.6	-11.6	-11.6	-11.6	-13.1	-14.6	-14.6	-14.6	-14.6	-14.6	-15.4	-13.1	-12.3	-12.3	-10.8	-10.8	-11.5	-12.3	-12.3
ML1093	ML1093	1257729	1258586	-7.1	-9.4	-9.4	-9.4	-9.4	-9.4	-9.4	-9.4	-9.4	-9.4	-8.9	-10.3	-9	-9	-9	-7.5	-6.7	-6.7	-6.7	-6.7	-8.2	-8.2	-8.2	-8.2	-8.2	-8.2	-8.2	-8.2	-8.2	-8.2	-6.8	-7.4	-7.4	-7.4	-8.9	-8.9	-9.4	-9.4	-10.4	-10.4	-11.1	-12.4	-14.4	-14.4	-14.4	-14.4
ML1094	ML1094	1259132	1259965	-8.8	-8.8	-8.8	-8.8	-5.9	-5.5	-5.7	-5.7	-5.7	-7	-7	-9.2	-9.2	-9.2	-9.2	-9.2	-9.2	-9.2	-9.2	-7.2	-7.2	-7.2	-7.2	-7.3	-10.2	-10.2	-10.2	-11	-11	-11	-11	-12.7	-14.2	-14.2	-14.2	-14.2	-14.2	-14.2	-11.9	-11.2	-11	-10.8	-11.5	-13.4	-13.4	-14.6
ML1095	odhA	1260028	1263810	-9.1	-7.4	-6.4	-6.4	-6.4	-7.4	-9.5	-9.5	-9.5	-10.6	-10.6	-10.6	-10.3	-10.3	-10.3	-11.6	-11.6	-11.6	-11.6	-10.7	-10.7	-11.4	-11.4	-13.6	-13.6	-13.6	-13.6	-13.6	-13.2	-13.2	-13.2	-11.7	-10.4	-9.1	-9.1	-9.1	-9.7	-9.7	-9.7	-9.7	-9.7	-10.8	-11.3	-11.3	-11.3	-11.3
ML1096	ML1096	1263932	1264606	-13.9	-13.9	-13.9	-13.9	-13.9	-13.9	-13.9	-13.9	-12.2	-10.8	-12.8	-15.7	-15.7	-15.7	-15.7	-15.7	-15.7	-15.7	-15.7	-15.7	-13.4	-12.2	-12.2	-12.2	-12.2	-12.2	-9.3	-9	-9	-9	-9	-9	-9	-8.1	-7.5	-7	-7	-7	-8	-10.3	-10.3	-10.3	-10.3	-10.3	-10.3	-10.3
ML1098	ML1098	1266648	1270106	-12.1	-12.1	-12.1	-11.2	-9.7	-9.7	-9.7	-8.1	-8.1	-9.4	-9.4	-9.4	-9.4	-9.4	-9.4	-9.3	-9.3	-9.3	-9.3	-9.3	-9.3	-8.6	-6.9	-5.9	-6.4	-6.4	-6.4	-6.4	-6.4	-6.4	-6.4	-6.4	-6.4	-6.4	-6.4	-6.4	-6.4	-6.5	-6.5	-6.5	-6.5	-6.5	-8.1	-8.1	-8.1	-8.1
ML1099	ML1099	1270157	1270765	-9.2	-9.2	-9.2	-9.2	-9.2	-7.9	-7.9	-7.9	-7.9	-6.4	-5.9	-5.9	-5.9	-3.8	-2.8	-2.9	-2.9	-2.9	-2.9	-3.8	-5.4	-5.4	-5.4	-6.6	-6.6	-6.6	-8	-9.8	-9.8	-9.8	-11.4	-13.3	-13.3	-13.3	-13.3	-13.3	-13.3	-13.3	-12.6	-12.6	-12.6	-10.3	-8.2	-8.2	-8.2	-5.8
ML1101	ML1101	1272632	1273771	-11.6	-12.7	-12.7	-12.7	-11.4	-11.6	-12.7	-14.7	-14.7	-14.7	-14.7	-14.7	-14.7	-13.2	-11.1	-11.1	-11.1	-9.3	-9	-8.1	-8.1	-8.1	-6	-6	-6	-5.8	-5.8	-5.8	-5.8	-5.8	-6.9	-6.9	-6.9	-6.9	-7.7	-7.7	-7.7	-5.7	-7	-7	-7	-7	-7	-7	-7	-7
ML1103	ML1103	1276458	1277819	-7.7	-7.5	-9.2	-9.2	-9.2	-9.4	-9.6	-9.6	-9.6	-10.3	-12.5	-12.5	-12.5	-11	-11.5	-12.9	-12.9	-12.9	-12.9	-11.9	-11.9	-11.9	-11.9	-11.9	-11.9	-11.9	-11	-11	-11	-11	-9.1	-9.1	-9.1	-9.1	-9.7	-9.7	-9.7	-10.8	-10.8	-10.8	-11.4	-12.7	-12.7	-12.7	-12.7	-14.8
ML1105	ML1105	1279262	1279951	-10.3	-9.2	-8.4	-9	-10.3	-11.8	-12.3	-12.3	-12.3	-12.3	-12.3	-12.3	-12.3	-12.3	-12.3	-12.3	-9.8	-9.8	-9.8	-9.8	-9.1	-9.1	-9.1	-7.3	-7.3	-7.3	-9	-9	-9	-9	-9	-9.5	-11	-11.8	-11.8	-11.8	-11.8	-11.8	-12.2	-13.9	-13.7	-13.7	-13.7	-11.4	-10.2	-10.2
ML1106	ML1106	1280426	1280767	-12	-12	-12	-11.3	-11.3	-11.3	-10.5	-9.2	-6.3	-5.4	-5.4	-5.3	-5	-5	-5	-5	-5	-5	-5.9	-5.9	-5.9	-5.9	-5.9	-8.4	-9.1	-9.1	-10.9	-12.6	-12.6	-12.6	-12.6	-14.3	-14.3	-14.3	-14.3	-15.5	-15.5	-16.4	-16.4	-16.4	-16.4	-14.4	-13.1	-12.9	-12.9	-12.9
ML1113	ML1113	1287737	1289626	-10.1	-10.1	-11.3	-9.9	-8.2	-7.4	-7.4	-7.4	-7.4	-7.4	-8.4	-8.4	-8.4	-8.4	-8.4	-8.7	-10.7	-10.7	-10.7	-10.7	-10.7	-12.1	-12.1	-12.1	-12.1	-12.1	-12.1	-12.1	-9.2	-9.2	-9.2	-8.2	-8.9	-8.9	-8.9	-8.9	-8.9	-10.6	-10.6	-10.6	-9.6	-9.6	-10.1	-10.1	-10.1	-10.1
ML1114	ML1114	1289623	1291377	-11.1	-11.1	-12.8	-12.8	-12.8	-12.1	-12.1	-12.1	-10	-10	-10	-7.1	-6.4	-6.4	-5.2	-5.2	-5.2	-5.2	-5.2	-5.2	-5.2	-5.2	-4.7	-7	-8.5	-9	-9	-9	-9	-9	-9	-9	-9	-9	-9	-7.2	-6.4	-6.8	-6.8	-6.4	-6.4	-7.1	-7.1	-7.1	-7.1	-7.1
ML1115	ML1115	1291563	1292129	-8.4	-9.6	-11.9	-13.9	-13.9	-13.9	-13.9	-13.9	-13.9	-13.9	-13.9	-13.9	-13.9	-13.9	-12.4	-14.4	-14.4	-14.4	-14.4	-14.4	-14.4	-12.9	-12.9	-12.9	-11.4	-11.4	-12.6	-14.7	-14.7	-14.7	-14.7	-14.7	-14.7	-14.1	-14.1	-14.1	-14.1	-14.1	-12.4	-10.1	-9.3	-9.3	-9.3	-7.2	-7.1	-7.1
ML1116	ML1116	1292138	1292701	-14.1	-16.4	-17.9	-19.4	-18.5	-16.2	-13.3	-12.4	-12.4	-12.4	-12.4	-10.3	-10.3	-10.3	-10.3	-10.3	-10.3	-10.3	-7.4	-6.3	-4.8	-4.8	-4.8	-5.8	-5.8	-5.8	-5.8	-7.8	-9.3	-9.3	-9.3	-9.3	-9.8	-9.8	-9.8	-10.9	-10.9	-11.5	-11.5	-11.6	-11.6	-12.4	-14.4	-14.4	-13.1	-12.7
ML1117	ML1117	1292709	1293194	-8.9	-8.9	-8.5	-8.5	-8.5	-8.1	-7.4	-7.4	-8.6	-8.6	-8.6	-9	-9	-9	-9	-9	-10.6	-12.5	-12.5	-12.2	-12.2	-12.2	-12.4	-11.9	-11	-8.7	-6.5	-6.8	-6.8	-6.8	-6.8	-6.8	-6.8	-6.8	-6.8	-7.6	-8.9	-10.9	-10.9	-10.9	-10.9	-10.9	-10.9	-10.9	-9.3	-9.3
ML1119	ML1119	1294763	1295914	-4.5	-4.5	-4.5	-4.5	-6.4	-7.7	-7.7	-7.7	-7.7	-7.7	-7.7	-7.7	-7.7	-7.7	-7.7	-7.7	-7.7	-7.7	-7.7	-7.7	-7.7	-7.2	-7.2	-8	-8	-9.2	-9.2	-9.2	-9.2	-9.9	-9.9	-9.9	-9.9	-9.9	-10.2	-10.2	-10.2	-10.2	-10.2	-10.9	-12	-12	-12	-13.2	-10.9	-10
ML1120	ML1120	1295911	1298532	-10.2	-10.2	-10.2	-10.2	-10.2	-7.9	-6.4	-6.4	-6.4	-4.8	-4.8	-6.4	-7.7	-7.7	-7.7	-7.3	-7.3	-7.3	-7.3	-7.3	-7.4	-7.4	-7.4	-7.9	-7.9	-7.9	-8.7	-9.5	-9.7	-11.2	-11.2	-11.2	-11.2	-11.2	-11.2	-11.2	-11.4	-12.5	-13.8	-13.8	-13.8	-12.5	-11.1	-10	-9.5	-8.9
ML1121	ML1121	1299720	1301393	-6.5	-6.5	-6.5	-6.5	-6.5	-6.5	-6.5	-6.5	-6.6	-6.6	-6.6	-6.6	-6.6	-6.6	-6.5	-7.1	-9	-9	-9	-9	-9	-10.6	-10.6	-10.6	-9.1	-7.5	-7.5	-9.1	-9.1	-9.1	-9.1	-9.1	-10.2	-12.3	-14	-15.1	-15.6	-15.6	-15.6	-15.6	-16.8	-18.1	-17	-16.5	-14.4	-13.9
ML1122	ML1122	1301390	1303219	-8.1	-6.5	-6.5	-6.5	-6.5	-6.5	-5.7	-5.2	-7.3	-7.3	-7.3	-7.3	-8.5	-10	-10	-10	-10	-10	-10	-10	-10	-10	-10	-10	-10	-9.1	-9.1	-9.1	-7.9	-7.9	-7.9	-7.9	-7	-7	-5.5	-7	-9	-11.3	-11.3	-11.3	-11.3	-11.3	-11.3	-11.3	-11.3	-11.3
ML1123	ML1123	1303216	1304115	-7.5	-7.5	-6.7	-7.2	-7.2	-7.2	-7.3	-7.3	-7.3	-7.3	-6.7	-6.7	-6.7	-6.7	-7.2	-10.1	-12	-12	-12	-12	-12	-12	-12	-12.8	-12.2	-12.2	-12.2	-12.2	-12.2	-12.2	-10.1	-8.7	-8.7	-8.7	-8.7	-8.7	-9.3	-9.4	-8.8	-8.8	-9	-9	-10.4	-10.4	-9.9	-9.3
ML1124	ML1124	1304112	1305089	-4.3	-4.3	-4.3	-5.7	-6.3	-6.3	-6.3	-6.3	-6.3	-6.3	-6.3	-6.3	-6.3	-6.3	-6.3	-6.3	-6.3	-6.3	-5.5	-5.1	-6.2	-7.4	-7.4	-7.4	-8.8	-9.9	-11.6	-11.6	-12.4	-14.4	-17.3	-17.3	-17.3	-17.3	-16.9	-15.9	-15.9	-15.9	-13.9	-12.3	-12.3	-12.3	-10.8	-10.8	-10.8	-9.3
ML1127	argS	1316571	1318223	-8.4	-8.4	-8.4	-8.4	-8.4	-8.4	-8.4	-8.4	-11.3	-11.3	-10	-10	-10	-11	-13.9	-13.9	-12.4	-11.6	-11.6	-11.6	-11.6	-11.6	-11.6	-11.6	-10.1	-9.3	-9.3	-9.3	-9.3	-9.3	-9.8	-11.5	-11.5	-11.5	-11.6	-11.6	-13.1	-13.7	-12.4	-11.1	-10.2	-11.4	-14.3	-11.8	-11.8	-11.8
ML1128	lysA	1318220	1319638	-7.3	-7.3	-7.3	-8.3	-10	-12.9	-12.9	-12.9	-12.9	-12.9	-12.9	-12.9	-12.9	-12.5	-10.4	-10.4	-10.4	-10.4	-10.3	-10.3	-10.3	-11.1	-13	-14.3	-14.3	-14.3	-14.3	-14.3	-12.4	-11.9	-10.9	-10.9	-10.9	-10.9	-12.1	-12.1	-12.1	-13.2	-13.2	-13.2	-13.2	-13.2	-11.9	-11.5	-10.5	-11.5
ML1129	hom	1319642	1320967	-10.9	-10.9	-10.9	-10.9	-10.9	-10.9	-10.9	-10	-11.3	-11.3	-9	-8.1	-8.1	-8.6	-8.1	-8.1	-8.1	-8.1	-7.7	-7.8	-9.3	-9.3	-10.4	-10.4	-10.5	-12.3	-14.4	-16.1	-16.1	-16.5	-16.6	-16.6	-17.2	-17.2	-17.3	-16.5	-14.9	-14.8	-15.8	-17.3	-17.3	-15.6	-13.3	-10.9	-10.9	-10.9
ML1130	thrC	1320964	1322046	-8.9	-8.9	-8.9	-8.9	-9.9	-9.9	-9.9	-9.9	-9.9	-9.9	-9.9	-9.8	-8.5	-6.4	-6.4	-6.9	-6.9	-6.9	-6.9	-6.9	-6.9	-8.1	-9.8	-9.8	-9.8	-9.8	-10.9	-13.2	-15.2	-18.1	-18.1	-18.1	-18.1	-18.1	-18.1	-18.1	-16.6	-16.1	-15.2	-12.9	-14.3	-13.9	-13.9	-14.2	-14.2	-14.2
ML1131	thrB	1322114	1323061	-12.7	-12.7	-13	-13.8	-13.8	-14.4	-14.5	-14.5	-14.5	-13.9	-12.3	-12.3	-12.3	-12.3	-12.3	-9.7	-9.7	-9.7	-8.2	-6.9	-8.7	-10.2	-10.2	-10.2	-10.2	-10.2	-10.2	-10.2	-10.3	-11.6	-11.6	-11.6	-11.6	-10.1	-10.6	-11.3	-13.4	-15.1	-15.1	-15.5	-15.6	-15.6	-15.2	-14.3	-13.4	-11.1
ML1132	rho	1323331	1325163	-5.8	-5.8	-5.8	-5.8	-5.8	-5.8	-6.5	-7.6	-9.3	-9.3	-10.1	-12.1	-12.1	-12.1	-12.1	-12.1	-12.1	-12.1	-12.1	-12.1	-11.2	-11.2	-11.2	-10.1	-11	-12.7	-12.7	-12.7	-12.7	-13.8	-16.7	-18.6	-18.6	-18.6	-18.6	-18.6	-18.6	-18.6	-16.3	-14.6	-13.7	-12.8	-10.5	-8.5	-7.6	-7.6
ML1133	rpmE	1325474	1325728	-7.4	-7.4	-9.4	-11.7	-11.7	-11.7	-11.7	-11.7	-11.7	-11.7	-11.3	-11.3	-11.3	-11.3	-11.5	-11.5	-11.5	-12.3	-11.9	-11.9	-11.9	-11.9	-10.9	-9.6	-7.5	-7.6	-7.6	-7.6	-7.6	-7.6	-6.7	-6.7	-6.7	-6.7	-8.1	-8.1	-8.1	-9.1	-11.1	-12.4	-12.4	-12.4	-11.9	-10.6	-8.1	-8.1
ML1134	prfA	1325819	1326904	-10.3	-10.3	-10.3	-10.3	-9	-6.8	-8.3	-9	-9	-9.3	-11.3	-11.3	-12.6	-14.1	-14.6	-14.6	-14.6	-14.6	-14.6	-14.6	-14.6	-14.6	-11.7	-9.9	-9.4	-9.9	-9.9	-9.9	-11.2	-12.9	-14	-14	-14	-14	-14.5	-16.5	-16.5	-16.5	-15.8	-15.8	-17.2	-17.8	-14.9	-13.6	-13	-13
ML1135	ML1135	1326901	1327767	-5	-5	-5	-5	-5.1	-5.1	-5.1	-5.6	-5.6	-5.6	-7.1	-9.1	-9.1	-9.1	-10.2	-11	-11	-11	-11	-11	-11	-11	-11	-11	-9.9	-9.9	-9.9	-9.9	-11.8	-11.5	-11.5	-11.5	-10	-10	-10	-10	-10	-8.8	-8.8	-8.8	-10	-11.9	-13.2	-15.2	-16.5	-16.5
ML1136	ML1136	1327807	1328469	-10.9	-8	-6.3	-5.7	-5.7	-5.7	-5.7	-5.7	-5.7	-5.6	-4.7	-6.8	-6.8	-6.8	-6.8	-6.8	-6.8	-6.8	-6.8	-8.4	-9	-9	-9	-10.3	-12	-12	-12	-12	-13	-13	-11.8	-11.8	-12.6	-12.6	-13.7	-14.4	-14.4	-14.4	-15.5	-14.2	-13.8	-13.8	-13.8	-13.3	-11	-9.2
ML1137	ML1137	1328500	1329699	-11.7	-11.7	-11.7	-11.7	-11.7	-10	-8.5	-9.7	-9.7	-9.7	-10.6	-10.6	-10.6	-10.6	-10.6	-10.6	-10.6	-10.6	-10.6	-10.6	-10.6	-10.6	-10.6	-9.3	-9.8	-9.8	-11.1	-11.1	-12.1	-14.4	-14.4	-14.4	-14.4	-13.7	-13.7	-13.7	-13.7	-12.3	-12.3	-12.9	-14.4	-13.3	-13.3	-13.3	-13.3	-13.3
ML1138	ML1138	1329962	1330423	-9.4	-9.4	-8.4	-8.4	-9.1	-9.1	-8.1	-8.1	-8.8	-8.8	-8.3	-7.9	-7.1	-7.1	-5.7	-6.1	-6.1	-6.1	-6.1	-6.1	-7.2	-8.9	-8.9	-9.4	-11.2	-11.2	-11.2	-13.1	-13.1	-13.1	-13.1	-13.9	-15.4	-15.4	-14.6	-13.3	-12.9	-12.9	-12.9	-12.9	-11.2	-8.9	-9.1	-11.4	-13.4	-12.8
ML1139	atpB	1330420	1331175	-11.6	-11.6	-13.4	-13.4	-13.4	-13.4	-12.1	-11.2	-11.2	-11.2	-9.1	-10.5	-10.5	-10.5	-10.5	-10.5	-11	-13.1	-14.8	-14.8	-14.8	-14.8	-15.8	-17.8	-17.5	-16.2	-17	-17	-17	-17	-16.1	-16.1	-16.1	-14.1	-13.6	-13.6	-13.6	-13.1	-10.8	-8.8	-8.8	-7.3	-7.3	-7.3	-7.2	-7.9
ML1140	atpE	1331271	1331516	-8.2	-5.5	-5.5	-5.5	-7	-7	-8.3	-8.3	-8.3	-8.3	-8.3	-9.1	-9.1	-9.1	-9.4	-9.4	-8.9	-8.9	-8.9	-9.1	-9.1	-9.1	-11.3	-14.2	-14.2	-14.2	-14.2	-14.2	-14.2	-14.2	-15.5	-14.3	-14.3	-14.3	-14.3	-14.3	-14.3	-13.4	-13.6	-11.7	-11.8	-10.1	-9.7	-9.7	-9.7	-10.1
ML1141	atpF	1331538	1332050	-8.8	-8.8	-7.8	-7.8	-7.8	-7.8	-7.1	-7.1	-7.1	-7.1	-7.1	-7.1	-7.1	-5.1	-5.1	-5.1	-5.4	-5.4	-5.4	-5.4	-5.4	-6.5	-6.5	-6.5	-7	-8.5	-9	-9	-9	-9	-9	-9	-9	-8.3	-8.3	-8.3	-8.3	-8.3	-8.3	-8.3	-8.3	-8.3	-7	-6.5	-6.5	-6.5
ML1142	atpH	1332056	1333396	-7.8	-8.5	-9.7	-9.7	-9.7	-9.7	-9.7	-9.7	-9.7	-8.8	-8.1	-8.1	-8.1	-8.1	-8.1	-6.5	-6.5	-6.5	-6.5	-6.5	-6.5	-6.6	-6.6	-6.6	-6.6	-6.6	-8.5	-8.5	-8.5	-8.5	-8.5	-8.5	-8.5	-8.5	-6.9	-7.5	-7.6	-7.6	-7.6	-7.6	-5.3	-5.1	-5.1	-5.3	-5.3	-5.3
ML1143	atpA	1333458	1335134	-7.6	-7.6	-7.6	-7.6	-7.6	-7.6	-7.6	-7.6	-6.5	-6.1	-7.7	-7.7	-7.7	-9.1	-9.1	-9.1	-8.5	-8.5	-8.5	-8.4	-8.8	-8.8	-8.8	-8.8	-8.8	-8.8	-8.8	-8.8	-9.4	-11.4	-14.3	-13	-13	-13	-10.7	-9.2	-9.1	-9.8	-9.8	-9.8	-9.8	-10.3	-9	-9	-9	-8.1
ML1144	atpG	1335152	1336048	-8.6	-8.6	-8.6	-8.4	-8.4	-6.1	-6.1	-6.1	-6.3	-8.6	-8.5	-8.5	-8.5	-8.5	-8.5	-7.6	-8.3	-8.3	-8.8	-8.8	-8.8	-9.6	-9.6	-9.6	-9.9	-9.9	-10.3	-10.3	-10	-10	-10	-10	-10	-10.3	-11.8	-11.8	-11.8	-11.2	-9.9	-12.5	-13	-13	-12.9	-12.9	-13.4	-10.5
ML1145	atpD	1336075	1337532	-6.7	-6.7	-6.7	-6.6	-6.6	-6.6	-7	-7	-7	-7	-9.9	-9.9	-10.7	-10.7	-10.7	-10.7	-10.7	-10.7	-10.7	-10.7	-10.7	-10.7	-10.7	-8.4	-8.4	-8.4	-8.4	-9.2	-9.2	-9.2	-9.2	-9.2	-9.2	-9.2	-8.3	-8.6	-7.4	-6.8	-6.8	-6.8	-6.8	-6.8	-6.8	-6.8	-6.5	-6.5
ML1146	atpC	1337565	1337930	-7.9	-9.6	-11.5	-12.8	-14.3	-15.8	-15.8	-15.8	-15.8	-15.8	-15.5	-14.9	-14.9	-14.9	-14.9	-14.9	-14.9	-14.5	-14.5	-14.5	-14.5	-14.5	-13	-12.3	-10.6	-10.3	-10.3	-10.3	-10.3	-10.3	-10.3	-10.3	-10.3	-10.3	-10	-10	-10	-9.1	-9.1	-9.1	-6.8	-5	-5	-6.4	-6.4	-6.4
ML1147	ML1147	1337937	1338380	-10.9	-10.9	-10.9	-10.2	-8.7	-8	-6.5	-6.5	-6.5	-6.5	-6.5	-6.5	-7.1	-7.1	-7.1	-7.1	-6.7	-6.7	-6.7	-6.7	-6.7	-6.7	-6.7	-6.7	-6.7	-6.7	-6.7	-6.7	-6.1	-6.1	-4.5	-4.5	-4.5	-4.5	-4.5	-4.4	-6.3	-6.3	-6.3	-6.3	-6.3	-7	-7	-7.3	-7.3	-7.3
ML1148	ML1148	1338519	1338674	-9.2	-9.2	-9.2	-9.2	-8.4	-7.7	-7.7	-7.7	-7.7	-7.4	-5.9	-6.1	-7.8	-10.1	-10.1	-10.1	-10.1	-10.1	-10.3	-10.3	-11.2	-12.9	-12.9	-12.9	-13.1	-13.1	-11.3	-13.3	-13.8	-13.8	-13.8	-13.8	-12.3	-12.3	-12.3	-11.4	-9.1	-8.1	-6.4	-5.9	-5.9	-6.3	-6.5	-6.5	-6.5	-6.5
ML1149	ML1149	1338887	1339462	-15.8	-15.8	-15.8	-15.8	-15.8	-15.8	-14.3	-14.3	-14.3	-13.8	-11.5	-9.2	-9.2	-9.2	-9.2	-9.6	-10.4	-11.9	-11.9	-11.9	-11	-9.5	-9.5	-9.5	-9.5	-8	-8	-8	-5.9	-7	-8.5	-8.5	-8.5	-8.5	-8.5	-8.5	-8.5	-8.5	-8.5	-8.5	-8.5	-8.5	-8.5	-8.5	-8.5	-8.5
ML1150	murA	1339580	1340836	-8.1	-8.1	-8.1	-9.5	-11.8	-11.2	-11.2	-11.2	-11.2	-10.6	-10.6	-10.6	-10.6	-9.7	-9.7	-9.7	-7.9	-7.9	-7.9	-7.9	-7.9	-6.4	-6.4	-6.4	-6.4	-5.5	-5.5	-5.7	-7.4	-9.3	-10.6	-10.6	-10.6	-10.6	-11	-11	-11	-12.6	-12.6	-11.2	-12.6	-12.6	-12.6	-12.6	-12.6	-12.6
ML1151	ogt	1346360	1346857	-11.6	-11.6	-11.6	-10.5	-8.8	-6.7	-6.7	-6.7	-6.3	-6.3	-6.3	-6.3	-6.3	-6.3	-6.3	-6.3	-7.8	-7.8	-7.8	-7.8	-7.8	-7.8	-7.8	-8.7	-10.2	-11.5	-14.4	-16.2	-16.2	-16.2	-16.2	-16.6	-16.6	-16.6	-16.6	-16.6	-16.6	-16.8	-17.2	-16.3	-15.4	-13.9	-12.6	-12.9	-11.4	-10.6
ML1155	ML1155	1351359	1352021	-11.9	-10.1	-9.7	-9.6	-9.6	-9.6	-9.6	-9.6	-9.6	-9.6	-9.6	-9.6	-9.6	-9.6	-9.6	-9.6	-10.8	-10.8	-10.8	-10.8	-10.8	-11.8	-11.8	-11.9	-12.6	-12.6	-12.6	-12.6	-13.5	-14.8	-15.5	-15.8	-16.8	-16.8	-16.8	-16.3	-14.8	-14.8	-14.8	-14.8	-13.5	-10.6	-11.2	-12.7	-12.7	-12.7
ML1157	ML1157	1352353	1352820	-8.8	-7.1	-7	-7	-7	-8	-8	-8	-8.9	-10.2	-10.2	-10.2	-10.9	-12.3	-12.3	-12.3	-12.3	-10.4	-8.7	-8.6	-8.6	-8.6	-8.6	-6.8	-6.8	-6.8	-8.3	-8.3	-8.3	-8.3	-8.3	-8.3	-8.3	-8.3	-8.3	-8.3	-8.3	-8.3	-6.7	-7.8	-7.8	-7.8	-9.9	-9.9	-9.9	-9.9
ML1158	fadA4	1352912	1354093	-10.5	-10.5	-10.5	-10.5	-10.5	-9.6	-9.6	-9.6	-10.2	-10.2	-10.2	-10.2	-10.2	-11.3	-11.3	-11.4	-11.4	-11.4	-11.4	-10.9	-10.4	-12	-12	-12	-12	-13.4	-15.2	-15.2	-15.2	-15.2	-16.8	-17.5	-17.5	-17.5	-17	-15.7	-15	-15	-15	-15	-12.7	-9.8	-8.3	-7.9	-8.9	-8.9
ML1159	ML1159	1354280	1355185	-7	-8.3	-8.3	-8.3	-8.3	-9.6	-7.3	-6.9	-8.4	-8.4	-8.4	-8.4	-8.4	-8.4	-8.6	-9.6	-9.6	-9.6	-9.6	-9.6	-9.5	-9.5	-9.5	-9.5	-9.5	-9.5	-9.5	-9.5	-9.5	-9.5	-9.5	-8.5	-8.5	-8.5	-8.5	-8.5	-10.5	-10.5	-10.5	-11.5	-11.5	-11.5	-9.2	-8.9	-10	-11.5
ML1165	ML1165	1364612	1364938	-10.2	-10.2	-8.5	-7.9	-7	-7	-6.9	-6.5	-6.5	-8.2	-9.5	-9.5	-9.5	-9.5	-9.5	-9.5	-10.4	-10.4	-10.3	-10.3	-10.3	-9.1	-9.1	-9.1	-9.1	-9.1	-9.1	-7.9	-7.9	-7.9	-8.5	-9.7	-9.7	-9.7	-8.7	-8.7	-8.7	-8.7	-8.7	-8.8	-8.6	-8.6	-8.6	-8.6	-8.6	-8.2
ML1166	ML1166	1364964	1365551	-9.6	-10.2	-11.5	-13	-13	-13.9	-13.9	-13.9	-13.9	-15.2	-15.5	-17.4	-15.9	-15.9	-15.9	-13.6	-12	-12	-12	-12	-12.5	-14.6	-16.9	-16.9	-16.9	-15.2	-15.2	-15.2	-15.2	-15.2	-15.2	-15.2	-15.2	-12.9	-10.1	-10.1	-10.1	-9.8	-9.8	-9.8	-9.8	-7.5	-4.7	-4.7	-4.7	-5.2
ML1167	ML1167	1365551	1366639	-10.7	-10.7	-9.9	-9.9	-9.9	-9.9	-9.9	-9.9	-9.9	-9.1	-9.6	-10.1	-10.1	-10.1	-10.1	-12.1	-12.1	-9.8	-7.7	-7.3	-7.3	-7.3	-7.3	-7.3	-7.4	-8.7	-8.7	-8.7	-8.7	-8.7	-8.7	-8.7	-8.7	-7.1	-7.1	-7.1	-7.6	-8.9	-8.9	-8	-8	-8	-7.9	-7.9	-7.9	-7.9
ML1171	ML1171	1368492	1369208	-9.1	-9.1	-8	-10.1	-10.1	-10.1	-10.1	-10.1	-10.1	-10.1	-10.1	-10.1	-10.1	-8.1	-8.1	-8.1	-8.1	-8.1	-8.1	-8.1	-8.1	-8.7	-11	-13.9	-15.7	-17.8	-19.5	-20.6	-20.6	-20.6	-22.1	-22.1	-22.6	-22.6	-22.6	-22.6	-21.7	-20.8	-18.5	-16.4	-16.4	-14.7	-15.6	-15.6	-15.6	-17.3
ML1172	murI	1369205	1370023	-5.7	-5.7	-5.7	-5.6	-7.7	-7.7	-7.7	-9.4	-9.4	-9.4	-9.4	-10.3	-10.3	-10.3	-10.3	-11	-12	-12	-11.5	-11	-10.1	-8.6	-8.6	-8.6	-8.6	-7.4	-7.4	-7.4	-7.4	-7.4	-7.4	-5.7	-5.5	-5.5	-5.8	-6.7	-6.7	-7.1	-7.1	-8.4	-8.4	-10.4	-10.4	-10.4	-10.4	-9.9
ML1173	ML1173	1370096	1370878	-5.5	-6.5	-8.6	-8.6	-8.6	-8.6	-8.5	-8.7	-9.7	-8.2	-6.8	-6.8	-6.8	-6.8	-6.8	-6.8	-6.8	-8.1	-8.1	-8.1	-8.1	-8.1	-8.1	-8.1	-8.1	-8.1	-8.1	-8.5	-10.8	-12.3	-12.3	-12.3	-12.3	-12.3	-12.3	-12.3	-10.3	-9.1	-9.1	-9.1	-9.1	-9.1	-8.9	-8.9	-8.9	-8.9
ML1174	rphA	1370968	1371747	-10.5	-10.5	-10.5	-10.5	-10.5	-11.2	-9	-9	-9	-11.1	-11.1	-11.1	-11.1	-11.1	-11.1	-10.6	-10.6	-8.3	-7.1	-7.1	-7.1	-7.6	-7.6	-8.7	-8.7	-8.7	-10	-10	-10	-10	-10	-10.6	-10.6	-10.6	-10.6	-10	-10.2	-12.2	-12.2	-12.2	-10.6	-9.3	-8.1	-8.1	-8.1	-8.1
ML1175	ML1175	1371782	1372444	-10	-7.9	-7.9	-9	-9.2	-10.5	-12.5	-12.5	-11.8	-11.8	-11.8	-11.2	-11.2	-11.2	-11.2	-11.2	-11.2	-9.4	-8.6	-8.1	-8.1	-8.1	-8.3	-10.6	-10.6	-10.6	-11.5	-12.6	-12.6	-13.1	-14.2	-14.2	-14.2	-14.2	-14.7	-12.4	-12	-11	-11.2	-11.2	-10.8	-11.7	-13	-13	-14.1	-15.1
ML1176	ML1176	1372485	1372844	-10	-10	-10	-9.8	-9.8	-9.8	-9.8	-8.1	-8.3	-8.3	-8.3	-8.3	-8.3	-8.3	-9.5	-8.6	-8	-6.9	-6.9	-6.9	-6.9	-6.9	-6	-6.9	-6.9	-7.1	-9.2	-9.2	-8.6	-9.4	-9.4	-9.4	-9.4	-9.4	-9.4	-9.4	-10.2	-10.4	-12.7	-12.7	-10.4	-8.6	-8.6	-8.6	-8.6	-8.6
ML1177	ML1177	1372841	1373221	-5.2	-5.2	-6.1	-6.1	-6.1	-6.1	-6.8	-8.9	-8.9	-8.9	-8.9	-9.6	-9.6	-9.6	-9.6	-9.6	-9.6	-10.1	-10.1	-10.1	-10.1	-9.6	-8.9	-8.9	-8.9	-8.9	-8.9	-8.8	-8.8	-8.8	-8.8	-8.9	-8.9	-9.6	-9.6	-10	-12.9	-15	-15	-15	-15	-15	-15	-15	-15	-15
ML1179	ML1179	1377207	1378301	-10.5	-12	-12	-12	-12	-12.7	-12.7	-12.7	-12.4	-11.1	-11.1	-11.1	-11.1	-10.2	-7.9	-7.3	-6.4	-6.4	-6.4	-5.4	-5.4	-5.4	-5.4	-5.4	-4.9	-4.9	-4.9	-4.9	-4.9	-5.1	-6.9	-9	-10.7	-10.7	-10.7	-11	-13.9	-13.9	-13.9	-13.9	-13.9	-12.2	-11.7	-11.7	-11.7	-11.7
ML1180	ML1180	1380300	1380587	-4.8	-5.4	-5.4	-5.4	-4.8	-4.8	-4.8	-4.8	-4	-4	-4.1	-6.4	-7.9	-7.9	-7.9	-7.9	-7.9	-7.9	-7.9	-10.2	-13.1	-13.1	-13.1	-14	-14	-14	-14	-14	-15	-16.5	-15.5	-15.5	-15.5	-15.5	-15.5	-13.2	-10.9	-10.4	-8.1	-7.5	-7.5	-6.6	-6.6	-6.6	-6.6	-6.5
ML1181	ML1181	1380639	1380941	-9.2	-9.2	-8.3	-8.3	-8.3	-7.8	-7.8	-7.8	-7.8	-7.8	-6.7	-5	-4.5	-4.5	-5	-5	-5	-6	-8.1	-9.8	-9.8	-9.8	-9.8	-9.8	-9.8	-9.8	-9.8	-9.8	-9.8	-10.7	-10.7	-10.7	-10.7	-9.2	-9.5	-9.5	-9.5	-10.9	-12.9	-14.2	-14.2	-14.2	-14.2	-14.2	-14.2	-14.2
ML1182	ML1182	1381004	1382269	-7.6	-7.6	-7.6	-7.6	-6.3	-6	-7	-9.1	-9.1	-9.1	-9.1	-9.1	-9.1	-9.1	-9.1	-9.1	-9.1	-9.1	-7.3	-6.2	-6.8	-8.2	-8.2	-9.6	-9.6	-9.6	-10.5	-10.5	-10.5	-10.5	-11.5	-11.5	-11.5	-11.5	-11.5	-11.5	-11.5	-11.2	-10.1	-9.7	-9.1	-9.1	-8.5	-8.5	-8.5	-8.1
ML1183	ML1183	1382326	1382625	-7.1	-8.6	-8.6	-8.6	-8.6	-8.6	-8.6	-8.6	-8.6	-8.6	-8.6	-6.9	-7.3	-8.1	-9.6	-10.1	-10.1	-10.1	-9.1	-9.1	-9.1	-9.1	-8	-10.3	-13.2	-13.2	-13.2	-13.2	-14.4	-16.3	-16.3	-16.3	-15.7	-15.7	-15.7	-17	-17	-17	-16.5	-14.2	-11.3	-10.5	-8.2	-7	-6.1	-6.1
ML1186	ML1186	1386776	1387078	-10.1	-10.1	-10.9	-10.9	-10.9	-10.9	-11.9	-13.7	-13.7	-13.7	-13.7	-13.7	-13.7	-12	-11.5	-11	-8.7	-5.8	-5	-6	-8	-9.3	-9.3	-9.3	-9.3	-9.3	-9.3	-9.3	-9.3	-9.3	-9.3	-7.4	-7.4	-7.4	-6.5	-6.4	-6.4	-6.4	-5.1	-5.1	-5.1	-5.1	-5.1	-7	-8.7	-8.7
ML1188	ML1188	1390595	1390855	-8.2	-10.1	-9.7	-9.6	-9.6	-9.6	-9.6	-9.6	-9.6	-9.6	-9.9	-10.3	-12.6	-12.6	-11.4	-11.4	-11.4	-11.4	-10.9	-9.9	-9.9	-9.9	-9.9	-8.1	-7.3	-7.3	-7.3	-7.3	-7.3	-6	-6	-5.5	-5.3	-5.3	-5.3	-7.3	-7.3	-7.3	-7.3	-7.3	-8.6	-8.6	-7.8	-7.8	-7.8	-7.8
ML1189	ML1189	1392493	1392876	-8.8	-8.8	-8.8	-9.1	-9.1	-9.1	-9.1	-9.1	-7.3	-5.7	-5.7	-5.7	-5.7	-6	-8.1	-9.8	-9.8	-9.8	-10	-11.5	-13	-13	-13	-13	-13	-13	-13	-13	-13	-13	-11.7	-8.9	-8.9	-8.9	-8.9	-8.9	-8.9	-7.1	-7.1	-7.1	-7.1	-6.9	-6.7	-6.7	-6.7	-6.7
ML1190	ML1190	1395291	1396010	-10	-10	-10	-9.6	-9.6	-9.6	-9.6	-9.6	-9.6	-9.6	-9.6	-9.6	-8.7	-9	-9	-9	-9	-9	-9	-9	-9	-9	-9.3	-9.3	-9.3	-6.4	-6.4	-6.4	-6.4	-6.4	-6.4	-6.4	-6.4	-6.4	-6.4	-6.5	-6.5	-7.8	-9.3	-9.8	-9.8	-9.8	-9.8	-9.8	-8	-8.1
ML1191	fas	1396622	1405852	-7.4	-7.4	-7.4	-7.4	-7.4	-5.3	-5.3	-5.3	-4.4	-4.4	-4.4	-4.1	-4.1	-4.1	-4.1	-4.1	-4.1	-5.4	-6.6	-8.1	-8.1	-9.4	-9.4	-9.6	-9.6	-9.6	-8.7	-10.4	-10.4	-10.4	-12	-12	-12	-12	-12	-12	-11.5	-10.2	-9.3	-9.5	-11	-13.1	-13.1	-13.1	-13.1	-13.1
ML1192	acpS	1405881	1406273	-5.9	-5.9	-5.4	-5.7	-5.8	-6.3	-6.3	-8	-9.3	-10.8	-12.3	-12.3	-12.3	-12.3	-12.3	-12.3	-12.8	-12	-11.6	-11.6	-11.6	-11.1	-10.1	-10.1	-10.1	-10.1	-10.1	-7.6	-7.6	-7.6	-7.6	-7.6	-7.6	-7.6	-5.4	-5.4	-5.4	-6.7	-6.7	-6.7	-6.7	-6.7	-6.9	-6.9	-7.6	-9.6
ML1193	ML1193	1406363	1407691	-6	-6	-6	-7	-7	-7	-8.8	-10.3	-10.3	-10.3	-10.3	-10.3	-10.3	-9.4	-8.1	-8.1	-8.1	-8.1	-6.9	-6.9	-6.9	-9.2	-11.2	-14.1	-14.1	-13.4	-13.4	-13.4	-12.4	-12	-12	-12	-12	-12	-10.4	-9.2	-9.2	-9.2	-8.7	-8.7	-9.1	-10.4	-10.4	-10.4	-10.4	-10.4
ML1195	ileS	1410785	1413964	-7.1	-7	-7.6	-7.6	-7.6	-7.6	-7.6	-7.6	-7.6	-6.6	-6.6	-6.6	-5.9	-5.5	-5.5	-5.5	-6	-6	-6	-6	-7.6	-7.6	-9.6	-11.9	-11.9	-11.9	-11.9	-11.9	-11.9	-11.9	-11.9	-11.9	-11.9	-11.9	-11.9	-11.1	-11.1	-10.9	-10.9	-10.9	-11.3	-13.6	-13.3	-10.4	-9.9	-8.5
ML1198	ansA	1416022	1416954	-5.4	-5.6	-5.6	-5.6	-6.4	-6.4	-6.4	-6.4	-8.4	-8.4	-8.4	-8.1	-8.2	-8.2	-8.2	-8.1	-8.1	-8.1	-8.1	-8.1	-6.9	-6.9	-6.9	-7.7	-8.8	-10.5	-13.4	-13.4	-13.4	-13.4	-15.5	-15.5	-15.5	-15.5	-15.5	-15.5	-15.5	-13.2	-11.6	-11.6	-11.6	-9.5	-8.5	-8.5	-8.5	-8.6
ML1199	lspA	1417029	1417634	-9.4	-9.4	-9.4	-8.6	-10.4	-10.4	-10.4	-10.4	-11.2	-11.2	-11.7	-11.7	-11.7	-11.7	-11.7	-13	-14.5	-14.5	-14.5	-12.8	-12.3	-11	-9.9	-10.6	-10.6	-10.6	-9.9	-9.9	-9.9	-7.6	-8.6	-8.6	-8.6	-8.6	-10	-11.1	-11.1	-11.1	-11.6	-13.1	-13.1	-13.1	-13.1	-13.1	-13.1	-13.1
ML1200	ML1200	1417753	1418679	-9.3	-10.9	-10.9	-10.9	-12.1	-12.1	-12.1	-12.1	-12.1	-12.1	-12.1	-11.6	-10.3	-8.8	-6.7	-6.7	-6.7	-5.7	-6.4	-6.4	-6.5	-6.8	-7	-7.4	-7.4	-9	-11	-11	-11	-11	-11	-11	-11	-11	-10.5	-9.2	-9	-9.2	-9.2	-7.5	-8.5	-8.9	-8.9	-8.9	-9.4	-9.4
ML1207	dnaE	1423014	1426547	-7.7	-7.7	-6.7	-6.7	-6.7	-7.4	-8.9	-10.4	-10.4	-10.4	-10.4	-10.4	-10.4	-9.3	-8.9	-8.9	-8.9	-8.9	-8.9	-8.9	-8.9	-8.9	-8.2	-8.2	-8.2	-7.7	-7.7	-7.7	-7.7	-8	-9.3	-10	-10	-10	-10	-10	-10	-8.9	-8.1	-10.4	-11.9	-13.4	-13.3	-13.3	-13.3	-13.3
ML1209	ilvA	1428251	1429534	-10.6	-10.6	-9.3	-10.6	-10.6	-10.6	-10.6	-10.6	-10.6	-10.1	-10.1	-10.1	-8.4	-6.9	-6.9	-6.9	-6	-5.1	-6.2	-7	-7	-7	-8.3	-10.4	-10.4	-10.4	-10.4	-10.4	-9.1	-9.9	-9.9	-9.9	-9	-9	-9	-9	-8.2	-9.7	-9.7	-9.9	-9.9	-9.9	-9.9	-9.9	-10.5	-8
ML1210	ML1210	1431094	1431279	-7.2	-7.2	-7.2	-5.5	-4.5	-4.5	-5.6	-8.5	-8.5	-8.5	-8.5	-8.5	-8.5	-8.5	-9.1	-9.1	-9.1	-9.1	-9.1	-9.1	-9.1	-9.1	-9.1	-9.1	-7	-7	-7	-7	-6.1	-6.1	-6.1	-7.7	-7.7	-6.4	-6.9	-7.6	-7.6	-7.6	-9	-9	-10.4	-10.4	-10.4	-10.4	-10.4	-10.4
ML1213	ML1213	1434679	1436880	-8.5	-9	-9	-9	-9	-9	-9	-9	-9	-7.3	-7.2	-6.4	-6.4	-6.4	-6.4	-6.4	-6.4	-6.4	-6.4	-6.4	-6.5	-6.5	-6.5	-6.5	-6.6	-8.3	-10.6	-13.5	-15.3	-17.4	-18.9	-19.6	-20.1	-20.1	-20.1	-21.3	-21.3	-21.3	-21.3	-21.3	-20.8	-21.2	-18.9	-16	-14.3	-12
ML1214	ML1214	1437010	1437648	-10.2	-10.2	-10.2	-11	-11	-11	-11	-11	-11	-9.3	-7	-6.1	-6.1	-7	-7.5	-7.5	-7.5	-7.5	-7.5	-7.5	-7.5	-7.5	-7.5	-7.5	-7.5	-8.8	-8.8	-8.8	-9.7	-12.6	-14.7	-14.7	-14.7	-14.7	-14.7	-13	-12.5	-12.5	-10.6	-10.6	-10.6	-10.6	-10.6	-7.8	-7.8	-7.8
ML1216	bioA	1438597	1439907	-16	-16	-16	-16	-14	-12.4	-12.4	-12.4	-12.4	-10.3	-9.7	-9.7	-9.7	-9.7	-9.7	-9.7	-8.1	-8.1	-8.1	-8.1	-8.1	-7	-5.5	-5.5	-5.5	-5.5	-5.5	-5.5	-5.8	-5.8	-5.8	-5.8	-5.8	-5.8	-5.8	-7.1	-7.1	-7.1	-7.1	-7.1	-7.1	-7.1	-7.1	-7.1	-6.6	-6.6
ML1217	bioF	1439914	1441071	-6.9	-6.5	-6.5	-6.5	-7.5	-9	-10.5	-10.5	-10.5	-10.5	-10.5	-10.5	-10.5	-10.5	-10.5	-10.5	-8.4	-7.9	-7.9	-8.1	-8.1	-8.2	-9.5	-8.9	-8.9	-8.9	-8.9	-8.9	-10.6	-13.5	-12.6	-12.6	-12.6	-12.6	-12.6	-12.6	-12.6	-12.6	-10.3	-11.7	-11.7	-11.7	-12.3	-11.7	-11.7	-11.2
ML1218	bioD	1441068	1441748	-10.4	-10.4	-10.4	-10.4	-10.4	-9.6	-9.6	-9.6	-8.3	-7	-8.5	-8.5	-9.3	-9.3	-9.9	-9	-9	-9	-8.6	-8.6	-8.6	-8.6	-8.6	-8.6	-8.6	-8.6	-8.6	-8.6	-6.8	-8.9	-8.9	-8.6	-8.6	-8.6	-8.6	-8.6	-8.6	-8.6	-8.6	-8.6	-6.8	-6	-5.9	-5.9	-6.1	-7.8
ML1219	ML1219	1441745	1442257	-10	-10	-10	-9.6	-9.6	-10.7	-10.7	-9.7	-9.7	-9.7	-9.7	-9.7	-8.1	-9.6	-9.6	-9.6	-9.6	-9.6	-9.6	-11.6	-12.9	-12.9	-12	-12	-12	-12	-11	-9.7	-9.7	-10.2	-12.3	-12.3	-11	-11	-11	-11	-11	-11	-11	-11	-11	-11	-11	-11	-9.2	-9.1
ML1220	bioB	1442502	1443539	-9.4	-9.4	-9.4	-9.4	-9.4	-8.4	-8.4	-8.4	-8.4	-8.4	-7.2	-6.3	-6.3	-6.3	-7	-7	-7.5	-9.2	-9.2	-9.2	-9.2	-10.2	-10.2	-10.2	-11	-11	-11	-11	-11	-11.8	-11.8	-11.8	-11.8	-11.8	-12.2	-12.2	-12.2	-12.9	-14.1	-15.5	-13.2	-11	-10.7	-10.7	-10.7	-10.7
ML1221	ML1221	1443565	1443807	-15.2	-15.2	-14.3	-12.2	-12.2	-12.2	-12.2	-12.2	-12.2	-12.2	-12.2	-12.2	-12.2	-12.2	-12.2	-9.3	-7.2	-7	-7.1	-7.1	-7.1	-7.1	-7.1	-7.1	-5.8	-5.8	-6.8	-9.7	-9.7	-9.7	-9.7	-10.1	-10.1	-11.9	-13.4	-14.1	-14.6	-15.1	-17.2	-19.5	-19.5	-19.5	-19.5	-19.5	-18.6	-16.3
ML1222	ML1222	1443804	1444400	-7.4	-7.4	-7.4	-8.3	-10.4	-11.9	-11.9	-11.9	-12.4	-12.6	-14.5	-15.8	-17.3	-18.8	-18.8	-18.8	-17.5	-17.5	-17.5	-17.5	-15.2	-12.3	-10.5	-10.2	-10.2	-10.2	-10.2	-10.2	-10.2	-12	-12	-12	-12.8	-12.8	-12.5	-12.5	-12.9	-14.8	-14.8	-14.8	-14.8	-14.1	-14.1	-14.1	-14.1	-13.2
ML1224	ML1224	1445947	1446666	-7.9	-7.9	-7.9	-7.9	-7.9	-7.7	-7.7	-9.4	-12.3	-14.1	-14.1	-14.1	-14.1	-15.3	-17.2	-17.2	-17.2	-17.7	-17.5	-17.5	-17.5	-17.5	-17.5	-15.2	-12.3	-10.6	-8.3	-5.4	-4.4	-4.4	-4.4	-3.9	-3.5	-3.5	-5	-5	-6.2	-6.2	-6.2	-6.2	-6.2	-6.7	-8	-8	-8	-7.4
ML1225	nadA	1446713	1447771	-5.8	-7.3	-7.3	-7.3	-7.3	-7.3	-7.3	-7.3	-7.3	-7.3	-7.3	-6.9	-6.9	-6.9	-6.9	-6.9	-6.9	-8.9	-8.9	-8.9	-8.9	-8.9	-8.2	-8.7	-10.4	-12.7	-12.7	-12.7	-14	-14	-14.8	-15.4	-15.4	-15.4	-15.4	-15.4	-15.4	-15.4	-14.5	-13.6	-12.7	-10.4	-8	-7.5	-7.3	-7.3
ML1226	nadB	1447768	1449351	-10.2	-10.2	-9	-9	-9	-9	-9	-9	-7.2	-7.2	-7.2	-7.2	-7.2	-7.2	-7.3	-8.6	-8.6	-8.6	-9.2	-9.2	-9.2	-9.2	-10.8	-10.8	-10.8	-9.6	-9.6	-10.7	-10.7	-10.7	-10.7	-10.4	-10.4	-10.4	-10.4	-10.4	-10.4	-10.4	-10.9	-13.8	-11.7	-11.7	-11.7	-9.9	-10.6	-10.6
ML1227	nadC	1449348	1450208	-9.1	-9.1	-9.1	-7.5	-7.5	-7.5	-7.3	-7.3	-7.3	-7.3	-7.5	-8.8	-8.8	-8.8	-9.8	-9.8	-9.8	-10.1	-10.6	-10.6	-10.6	-12.6	-12.6	-12.6	-12.6	-12.6	-12.6	-13	-13	-13	-11.6	-11.6	-9.5	-9.5	-9.5	-9.5	-9.5	-9.5	-9.5	-9.2	-9.9	-11.2	-11.2	-11.2	-11.2	-10.5
ML1229	pks3	1454299	1460655	-8.1	-9.1	-9.6	-9.4	-9.4	-9.4	-8.9	-7.5	-7.5	-8.7	-8.7	-8.7	-8.7	-8.7	-8.7	-7.5	-7.5	-7.5	-7.5	-7.5	-7.5	-7.7	-9.2	-10.9	-10.9	-10.9	-12.2	-12.2	-12.2	-12.2	-13	-13	-13	-13	-13	-13	-10.7	-10.1	-9.5	-11.9	-10.6	-7.7	-7.6	-7.6	-7.6	-7.6
ML1230	papA3	1460736	1462151	-9.1	-9.1	-8.2	-8.7	-10.7	-10.7	-10.7	-10.7	-10.7	-10.7	-10.7	-10.7	-10.7	-10.7	-11.5	-11.5	-11.7	-13.2	-14.7	-14.7	-14.7	-14.7	-13.2	-13.2	-13.2	-12.7	-11.6	-11.6	-11.6	-11.6	-11.6	-11.6	-11.6	-11.6	-11.6	-10.1	-12.3	-12.3	-12.3	-11.4	-9.1	-9.1	-9.7	-9.7	-11.1	-11.1
ML1231	mmpL10	1462233	1465184	-11.7	-9.9	-9.4	-9.4	-9.4	-9.4	-9.4	-9.4	-9.4	-9.4	-9.4	-9.4	-8.9	-10.7	-10.7	-9.2	-9.2	-9.2	-9.2	-8.7	-8.7	-8.7	-8.7	-6.8	-8.3	-8.3	-8.9	-10.8	-10.8	-10.8	-10.8	-10.8	-10.8	-10.8	-10.8	-10.8	-10.8	-10.8	-10.8	-10.8	-11.7	-13	-14.5	-15	-15	-15
ML1232	ML1232	1465612	1466688	-10.3	-10.3	-10.3	-10.3	-10.3	-10.3	-9.4	-8.7	-8.7	-7.9	-7.9	-7.9	-8.8	-10.1	-9.5	-9.5	-9.5	-9.5	-9.5	-9.5	-9.4	-9.4	-9.4	-8.2	-8.2	-8.2	-8.2	-8.2	-8.2	-8.2	-8.2	-8.2	-7.2	-8.5	-10.2	-10.2	-10.2	-10.2	-11.3	-11.3	-9	-8.7	-8.7	-8.7	-8.7	-8.6
ML1233	ML1233	1466853	1467545	-9.5	-9.5	-9.5	-9.5	-9.5	-9.5	-9.5	-9.5	-7.1	-7.6	-7.6	-7.6	-6.7	-7.6	-7.6	-7.6	-7.6	-7.6	-7.6	-7.6	-7.6	-8.8	-8.8	-8.8	-8.8	-8.8	-8.8	-8.8	-8.8	-8.8	-7.6	-7.6	-7.6	-6.5	-5.3	-5.3	-5.4	-5.4	-5.4	-6.1	-8.2	-8.2	-8.2	-8.2	-8.2	-8.4
ML1234	ML1234	1467575	1469314	-19	-19	-19	-19	-19	-19	-19	-19	-19	-16.7	-14.6	-14.6	-14.6	-13.9	-12.2	-9.3	-8.9	-7.8	-9.6	-9.6	-9.6	-9.6	-11.2	-11.2	-11.2	-11.2	-11.2	-11.2	-11.5	-14.4	-14.4	-13.9	-11.6	-9.5	-9.5	-9.5	-7.2	-7.2	-7.2	-7.2	-7.2	-7.2	-7.2	-7.2	-7.2	-7.2
ML1241	ML1241	1476551	1477435	-11.3	-11.3	-11.3	-11.3	-11.3	-11.3	-11.3	-11.8	-12.3	-12.3	-12.3	-11.7	-11.7	-11.7	-11.7	-10.8	-10.8	-10.8	-9.8	-9.8	-9.8	-9.8	-8.3	-8.3	-8.3	-7.7	-7.7	-7.7	-7.7	-7.7	-7.7	-7.6	-7.6	-7.6	-6.2	-6.2	-6.7	-8.2	-8.8	-11.1	-10.7	-10.7	-10.7	-10.7	-10.7	-10.7
ML1243	ML1243	1482133	1482594	-6.9	-6.9	-6.9	-6.9	-7.4	-7.4	-7.4	-8.2	-8.2	-8.9	-10.4	-10.4	-10.4	-10.4	-10.4	-10.4	-10.4	-10.4	-8.8	-8.8	-8.8	-8.8	-8.8	-7.6	-7.6	-7.6	-6.9	-6.9	-6.1	-6.1	-6.1	-6.1	-6.1	-6.1	-4.8	-4.9	-6.8	-8.3	-8.3	-8.3	-8.3	-9.6	-11.1	-11.1	-11.1	-11.1
ML1244	ML1244	1482817	1484292	-14.9	-14.4	-13.9	-11.6	-11.3	-11.9	-11.9	-11.9	-11.9	-11.7	-11.7	-11.7	-12.1	-10	-10	-10	-8.3	-9.4	-9.4	-9.4	-9.7	-9.7	-9.7	-9.7	-11	-12.3	-12.3	-12.3	-13	-13	-12.3	-12.3	-12.3	-10.8	-9.4	-9.5	-10.8	-10.8	-10.8	-9.3	-8	-7.1	-8.4	-10.3	-10.3	-10.3
ML1245	ML1245	1484289	1486028	-7	-8.9	-10.4	-11.7	-13.2	-13.7	-13.7	-13.7	-13.7	-13.7	-13.7	-13.7	-13.7	-13.7	-11.5	-11.5	-11.5	-11.5	-11.5	-11.5	-11.5	-11.5	-9.1	-9.1	-10.4	-10.9	-10.9	-11.9	-13.9	-15.2	-14.5	-14.5	-14.5	-13.2	-11.1	-11.1	-11.1	-11.1	-8.2	-9.3	-9.3	-9.3	-9.3	-9.3	-9.3	-7.6
ML1246	plsB	1486025	1488352	-10.9	-10.9	-12.4	-12.4	-11.5	-9.2	-7.1	-7.1	-7.1	-7.1	-6.6	-7	-7	-7	-7	-8.3	-10.6	-12.6	-14.1	-14.1	-14.1	-14.1	-14.1	-14.1	-14.1	-14.1	-14.1	-14.1	-12.3	-11.2	-11.2	-11.2	-11.2	-11.2	-11.4	-11.4	-11.4	-11.4	-11.4	-11.4	-11.4	-12.2	-11.8	-12.7	-11.7	-11.7
ML1248	ML1248	1489170	1490840	-12.1	-12.1	-12.1	-12.1	-9.9	-8.6	-8.3	-8.3	-8.3	-7	-5.8	-5.8	-5.8	-5.8	-5.5	-5.5	-5.8	-8.1	-11	-11	-11	-11	-11	-11	-11	-11.3	-12.6	-12.4	-12.4	-12.4	-12.4	-12.4	-10.2	-10.2	-11.1	-11.1	-10.9	-10.9	-10.9	-10.9	-12.3	-12.8	-12.8	-12.8	-12.8	-11.5
ML1249	ML1249	1490899	1495767	-9.1	-10.1	-10.1	-10.1	-10.1	-10.4	-10.4	-10.4	-10.8	-13.1	-13.1	-13.1	-13.1	-13.1	-13.1	-13.1	-13.1	-13.1	-13.1	-13.1	-10.9	-10.9	-11.9	-13.9	-13.9	-13.9	-13.9	-13.9	-11.6	-11.2	-12.9	-12.9	-12.9	-11.6	-10.9	-10.9	-10.9	-11.4	-10.1	-8.6	-8.6	-8	-8	-8.3	-9.7	-9.6
ML1253	glbO	1498151	1498537	-9.8	-9.8	-9.8	-9.8	-9.5	-9.5	-9.5	-8.5	-8.5	-8.5	-9.4	-9.4	-9.4	-9.4	-9.4	-9.4	-9.4	-9.4	-7.1	-5.2	-5.2	-5.7	-5.7	-6.2	-7	-8.5	-8.5	-8.5	-9.2	-11.3	-13.6	-13.6	-13.6	-13.6	-13.6	-12.3	-12.9	-14.9	-14.9	-14.9	-13	-13	-13	-13	-11.7	-11.7
ML1254	ML1254	1498706	1499353	-8.8	-8.8	-8.8	-8.1	-9.4	-9.4	-9.4	-9.7	-9.7	-9.7	-9.7	-9.7	-9.9	-9.7	-9.7	-9.7	-9.7	-9.7	-9.7	-9.8	-9.8	-9.8	-9.8	-9.8	-9.8	-11.6	-11.6	-11.6	-11.6	-11.6	-12.2	-12.2	-12.2	-12.2	-12.2	-10.2	-9.7	-8.3	-8.3	-9.3	-11.3	-11.3	-11.3	-11.3	-9.9	-9.9
ML1255	ML1255	1499768	1500259	-7.8	-7.8	-7.8	-7.8	-7.8	-7.8	-7.8	-7.8	-8.3	-6.3	-5	-5	-5.4	-7.7	-9.2	-9.2	-9.2	-9.2	-9.2	-9.2	-8.8	-8.8	-8.8	-8.3	-8.2	-7.9	-7.6	-7.6	-10.1	-10.1	-10.1	-10.1	-10.4	-10.4	-10.8	-10.9	-10.9	-12.9	-11.6	-11.4	-11.4	-11.4	-13.5	-13.5	-12.2	-11.8
ML1257	hisD	1502297	1503646	-12.3	-12.3	-12.3	-12.3	-11.5	-11	-11	-11	-9.4	-9.4	-9.4	-9.4	-8	-8	-6.6	-7.9	-7.9	-9.2	-9.2	-9.2	-9.2	-8.8	-8.8	-8.8	-8.8	-8.8	-8.9	-10.6	-10.6	-10.6	-10.6	-10.6	-10.8	-10.8	-10.8	-10.8	-11.1	-8.2	-8.1	-8.1	-8.8	-8.7	-8.7	-8.7	-10	-10
ML1258	hisC	1503643	1504776	-9	-9	-9	-9	-8.5	-8.5	-8.1	-8.7	-11.6	-11.6	-11.6	-12.3	-13	-13	-13	-14.1	-15.4	-17.4	-17.4	-17.4	-17.4	-17.4	-16.9	-15.6	-13.1	-12.6	-11.1	-11.1	-11.1	-11.1	-10.9	-10.9	-10.9	-10.9	-10.9	-9.1	-9.1	-9.1	-6.7	-6.7	-6.7	-5.5	-5.5	-5.5	-5.5	-5.5
ML1259	hisB	1504773	1505405	-9.4	-9.4	-9.4	-9.4	-9.4	-7.1	-7.1	-7.6	-7.6	-7.6	-8.7	-11	-13	-15.9	-15.9	-15.9	-15.9	-15.9	-15.9	-15	-15	-15	-15	-13.4	-12.2	-12.2	-12.2	-12.2	-9.3	-9.2	-9.2	-10.5	-10.5	-10.5	-10.9	-10.9	-12.1	-13.4	-13.4	-13.4	-13.4	-13.4	-12.7	-10.8	-10.3	-9.7
ML1260	hisH	1505402	1506022	-7.6	-7.1	-7.1	-7.1	-7.8	-9.1	-9.1	-9.1	-9.1	-9.1	-9.1	-9.1	-9.1	-9.1	-9.1	-9.1	-11	-12.9	-12.9	-12.9	-12.9	-12.9	-12.9	-12.9	-11.4	-9.3	-9.3	-9.3	-9.1	-11.2	-11.2	-11.2	-11.9	-11.9	-11.9	-11.9	-11.9	-11.9	-11.9	-12.6	-11.9	-11.9	-9.6	-8.1	-8.1	-8.1
ML1261	hisA	1506032	1506769	-10.2	-10.2	-10.2	-7.3	-5.6	-5.4	-5.9	-6.3	-7.6	-7.6	-7.6	-7.6	-7.6	-7.6	-7.6	-7.6	-7.6	-6.4	-6.4	-6.4	-6.4	-6.4	-6.4	-6.4	-7	-8.7	-8.7	-8.7	-8.7	-8.9	-9.5	-9.5	-9.5	-9.5	-10	-11.1	-11.1	-11.1	-11.3	-12.6	-11.7	-11.3	-9	-6.9	-6.9	-6.9
ML1263	hisF	1507577	1508362	-8.8	-8.8	-9.5	-8.1	-8.1	-8.1	-8.1	-8.1	-8.1	-8.1	-8.1	-8.1	-8.1	-6.7	-6.7	-6.7	-8.6	-9.1	-10.4	-10.4	-10.4	-11.6	-11.6	-11.6	-11.6	-11.6	-11.6	-12.8	-14.9	-14.9	-14.9	-14.9	-13.2	-13.1	-13.1	-13.1	-13.1	-10.2	-9.4	-7.1	-7.1	-7.1	-7.4	-7.4	-7.4	-7.4
ML1264	hisI	1508359	1508706	-13.8	-13.8	-13.8	-12.9	-13.1	-13.1	-13.1	-12.5	-12	-12	-13.4	-11.1	-9.4	-9.4	-10	-10.3	-10.1	-10.1	-8.7	-8.7	-8.7	-8.7	-8.7	-9.1	-9.1	-9.1	-9.4	-10.9	-11	-11	-11	-11	-11	-9.9	-9.9	-9.9	-8.9	-7.7	-6.8	-7.1	-7.1	-7.1	-7.1	-9.2	-9.2	-8
ML1267	ML1267	1510440	1511534	-9.5	-9.5	-10.1	-12.1	-12.1	-12.1	-12.1	-12.1	-12.1	-12.1	-12.1	-12.1	-12.1	-11.5	-10.2	-9	-9.8	-8.3	-9.9	-9.9	-9.9	-9.9	-9.9	-9.9	-8.5	-10.1	-10.1	-10.1	-10.1	-10.1	-10.1	-10.1	-11.1	-11.1	-11.1	-11.1	-11.1	-11.1	-8.8	-7.1	-7	-7.5	-8.8	-8.1	-8.1	-8.1
ML1269	trpE	1512139	1513728	-13.6	-13.6	-13.6	-12.6	-12.6	-12.6	-12.6	-12.6	-11.7	-12.7	-14	-16.9	-16.9	-16.9	-16.9	-16.9	-16.9	-16.9	-14	-13.1	-13.1	-13.1	-11.3	-9.8	-9.8	-9.8	-10.6	-10.6	-10.6	-11.3	-13.2	-14.5	-16	-16	-16	-16	-16	-14.5	-14	-13.1	-10.8	-10.6	-10.6	-11	-11.1	-10.4
ML1270	ML1270	1513725	1514522	-9	-11.9	-11.9	-12.6	-12.6	-12.6	-12.6	-11.4	-11.4	-11.4	-11.4	-11.4	-11.4	-10.9	-12	-12	-12	-12.9	-12.9	-12.9	-13.6	-13.9	-12.4	-12.8	-11.8	-11.3	-11.3	-11.3	-12.5	-12.5	-12.5	-12.5	-12.5	-13.1	-14.8	-15.9	-15.9	-15.9	-16.8	-18.1	-18.1	-18.1	-15.8	-14.3	-13.8	-13.3
ML1271	trpC	1514500	1515318	-14.1	-14.1	-12.5	-12.5	-12.5	-12.5	-12.5	-11.4	-11.8	-11.8	-12.3	-14.3	-14.3	-14.3	-13.6	-13.6	-13.6	-13.6	-12.8	-12.8	-12.8	-11.7	-11.7	-11.7	-11.7	-12.1	-12.1	-12.1	-12.1	-13.2	-13.2	-13.2	-13.2	-11.9	-10.2	-9.3	-8.4	-7	-7.8	-8	-9.2	-11.2	-11.2	-11.2	-11.2	-11.2
ML1272	trpB	1515382	1516635	-11.3	-11.3	-11.3	-11.3	-9.8	-9.8	-9.8	-6.9	-6.8	-8.6	-9.2	-12.1	-12.1	-12.1	-12.1	-12.1	-12.1	-10.8	-10.8	-10.8	-10.8	-10.8	-10.8	-10.8	-10.8	-10.8	-9.3	-7.6	-7	-7.3	-8.8	-10.1	-11.6	-11.6	-11.6	-11.6	-11.6	-11.6	-12.8	-13.6	-13.6	-13.6	-13.6	-13.8	-13.2	-13.2
ML1273	trpA	1516632	1517444	-13.4	-14.7	-14.7	-14.7	-13.8	-11.5	-10	-10	-10	-10	-10	-10	-10	-10.8	-10.4	-11.3	-13.3	-16.2	-16.2	-16.2	-16.2	-16.2	-16.2	-16.2	-16.2	-16.2	-16.2	-14.4	-12.3	-10.8	-12	-12	-12	-12	-12	-12	-12	-12	-12	-12	-12	-12	-10.7	-7.9	-7.9	-7.9
ML1274	ML1274	1517441	1518433	-10.2	-10.2	-8.6	-8.6	-10.6	-10.6	-10.6	-10.9	-10.9	-10.9	-12.7	-12.7	-12.7	-12.2	-9.9	-8.1	-8.1	-8.8	-10.2	-10.2	-10.2	-10.2	-10.2	-10.2	-10.2	-10.2	-10.2	-10.2	-9.7	-11.8	-11.8	-11.8	-11.8	-11.8	-11.8	-11.8	-11.8	-11.8	-11.8	-10.9	-8.6	-7.8	-7.8	-8.8	-8.8	-8.8
ML1275	ML1275	1518430	1518666	-14.4	-14.9	-14.9	-14.9	-14.9	-14.9	-14.8	-14.8	-14.8	-12.7	-12.7	-12.7	-9.8	-9.3	-9.3	-9.3	-6.8	-6.8	-6.8	-6.1	-6.1	-5.8	-5.7	-6.9	-6.9	-6.9	-6.9	-6.9	-6.9	-6.9	-6.9	-6.7	-6.7	-8	-9.7	-9.7	-9.7	-10.4	-10.4	-10.4	-11.6	-12.9	-10.6	-8.9	-8	-7.9
ML1276	ML1276	1519218	1519658	-7.9	-7.8	-7.8	-7.8	-7.8	-8.5	-8.5	-8.5	-8.5	-9.7	-9.7	-9.7	-10.4	-11.9	-11.9	-11.9	-11.9	-11.1	-12.4	-10.9	-10.9	-10.9	-11.2	-10.1	-9.4	-8.9	-8.9	-9.6	-9.6	-9.6	-9.6	-9.6	-9.6	-9.6	-8.3	-5.5	-5.5	-5.5	-5.5	-5.5	-5.5	-5.5	-5.5	-6.3	-8	-10.3
ML1277	pykA	1519741	1521159	-7.6	-8.2	-8.2	-8.2	-8.2	-8.2	-8.2	-8.2	-8.2	-8.2	-8.2	-8.2	-8.2	-7.5	-7.5	-7.5	-7.5	-7.5	-7.5	-7.5	-7.5	-7.5	-6.8	-6.8	-6.8	-6.8	-7.4	-7.4	-7.8	-7.6	-9	-9.5	-9.5	-8.1	-8.1	-8.1	-8.1	-8.1	-8.9	-8.9	-8.9	-8.9	-8.9	-7.4	-6.6	-7.1
ML1278	tesB	1521266	1522159	-13.4	-13.4	-13.7	-15.5	-14.8	-14.8	-14.8	-14.8	-15.5	-15	-12.7	-10.6	-10.6	-10.6	-8.9	-7.9	-7.9	-7.9	-7.9	-7.9	-7.8	-7.8	-8	-10	-12.9	-12.9	-12.9	-12.9	-12.9	-11.3	-11.3	-11.3	-11.3	-11.3	-9.2	-9.2	-9.2	-7.8	-8	-8	-7.2	-7.1	-7.1	-7.1	-7.1	-6.7
ML1280	ML1280	1523862	1524233	-8.1	-8.1	-6.3	-6.2	-6.2	-6.2	-6.6	-9.5	-11.6	-11.6	-11.6	-11.6	-11.6	-11.8	-12.8	-12.8	-11.9	-11.9	-11.9	-9	-9	-9	-9	-9	-7.9	-7.8	-7.8	-7.8	-7.8	-7.8	-9.1	-12	-12	-12	-12	-12	-12	-12	-12	-11.1	-9.6	-9.6	-9.6	-9.6	-6.7	-5.7
ML1286	ML1286	1531867	1532484	-7	-7	-7	-7.5	-10.4	-10.4	-10.4	-10.4	-10.4	-10.4	-10.4	-10.4	-10.4	-10.4	-9.5	-9.5	-9.5	-9.5	-9.5	-9.5	-9.5	-8.9	-8.9	-8.9	-8.9	-8.9	-8.9	-8.8	-8.1	-8.1	-6.8	-8.1	-8.1	-8.1	-8.1	-8.1	-9.7	-9.8	-11.1	-11.1	-9.1	-8.2	-8.2	-8.2	-8.2	-8.2
ML1288	ML1288	1536149	1537552	-8.1	-8.1	-8.1	-8.1	-6.9	-6.9	-6.9	-6.9	-6.9	-7.1	-9	-9	-8.9	-8.9	-8.9	-8.9	-8.9	-8.9	-8.9	-8.9	-8.9	-7.5	-7.4	-7.6	-8.4	-8.4	-8.4	-8.4	-8.4	-8.4	-8.4	-8.4	-8.4	-7.9	-6.9	-6.9	-6.9	-6.4	-6.4	-6.4	-6.4	-6.4	-6.4	-6.4	-6.4	-6.4
ML1289	ML1289	1537584	1538114	-5.1	-5.1	-5.1	-5.1	-5.1	-5.1	-3.8	-4.1	-4.9	-4.9	-4.9	-4.9	-4.9	-4.9	-4.9	-5.6	-5.6	-5.6	-5.6	-5.6	-5.6	-5.6	-5.6	-7.9	-9.6	-9.6	-9.6	-9.6	-9.6	-11.4	-11.4	-12.1	-12.1	-12.1	-12.1	-12.1	-12.1	-12.1	-10.7	-10.7	-9.4	-9.6	-7.6	-7.6	-8.1	-8.1
ML1292	ML1292	1540612	1540854	-8.8	-8.8	-8.3	-7.4	-7.4	-7.4	-7.4	-7.4	-7.4	-7.4	-7.4	-7.4	-7.4	-7.4	-7.4	-8	-9.6	-9.6	-9.6	-9.6	-9.9	-11.6	-14.5	-16.6	-16.6	-16.6	-15	-13.7	-13.7	-13.7	-13.7	-13.7	-13.7	-12.4	-10.2	-10.2	-10.2	-10.2	-8.5	-7.4	-5.7	-5	-5	-5	-3.9	-4
ML1293	pyrD	1543264	1544337	-9.3	-9.3	-9.3	-9.7	-12.6	-14.5	-14.5	-14.5	-16.6	-14.3	-13	-13	-12.5	-12.5	-12.5	-12.5	-12.5	-12.5	-10.4	-12.3	-13.6	-13.6	-13.6	-13.6	-15.6	-15.6	-15.6	-15.6	-15.6	-12.7	-11.6	-11.6	-10.7	-10.7	-10.7	-11	-11	-11	-11	-11	-12.2	-12	-13.3	-13.3	-13.3	-10.5
ML1294	ML1294	1544355	1544609	-9.8	-9.8	-9.8	-9.7	-11.6	-11.6	-11.6	-12.5	-12.5	-11.2	-11.2	-11.2	-11.2	-11.2	-11.2	-9.9	-7	-5.8	-5.8	-4.7	-5.4	-6.9	-6.9	-5.9	-6.7	-8.5	-8.5	-8.5	-8.9	-8.9	-8.9	-8.9	-8.9	-8.9	-8.9	-9.5	-11.5	-11.5	-11.5	-10	-10	-10	-7.7	-7.2	-7.4	-7.4
ML1296	ML1296	1545740	1546075	-10.4	-11.7	-11.7	-11.7	-13.2	-13.2	-13.1	-11.8	-10.5	-9.6	-9.6	-9.6	-9.6	-9.6	-9.6	-9.6	-6.7	-6.1	-6.1	-6.1	-6.1	-6.1	-6.1	-6.1	-6.1	-6.1	-6.1	-6.1	-6.5	-6.5	-6.5	-6.5	-6.5	-6.5	-6.5	-6.5	-6.5	-6.8	-7.1	-7.4	-8.9	-9.4	-9.4	-9.4	-9.4	-9.4
ML1297	ML1297	1546116	1546964	-10.2	-10.2	-10.2	-10.2	-9	-10.5	-11.8	-13.8	-15.1	-15.1	-15.1	-15.1	-15.1	-15.1	-15.1	-15.1	-15.1	-15.1	-12.8	-9.9	-9.7	-9.7	-9.7	-10	-11.5	-11.5	-11.5	-11.5	-11.5	-11.5	-11.5	-11.5	-11.5	-11.5	-11.5	-9.2	-6.8	-6.8	-6.8	-6.8	-7.6	-9	-9.5	-9.5	-9.5	-9.5
ML1298	ML1298	1546961	1547713	-8.6	-9.3	-12	-12	-11.8	-13	-14.3	-14.3	-14.3	-12.8	-12	-12	-12	-12	-12	-12	-12	-9.9	-8.2	-7.5	-7.9	-9.4	-9.4	-9.4	-9.4	-10.3	-10.3	-8.9	-8.9	-8.9	-8.6	-8.6	-8.6	-8.6	-8.6	-6.7	-6.3	-6.3	-7	-8.5	-8.5	-8.5	-7.9	-7.9	-7.9	-7.9
ML1299	ML1299	1547791	1548381	-8.5	-8.5	-8.5	-8.5	-8.5	-8.2	-8.2	-9.6	-9.6	-7.9	-8.3	-8.3	-8.3	-9	-9	-9	-9.2	-9.2	-9.2	-9.2	-9.2	-7.7	-7.6	-7.6	-7.6	-7.6	-7.6	-7.6	-8.2	-8.2	-9	-9.8	-9.8	-9.8	-9.8	-9.8	-12.7	-12.7	-12.7	-12.7	-12.7	-12.7	-9.8	-9	-7.6	-7.6
ML1300	ML1300	1548392	1549180	-8.4	-8.4	-8.4	-8.4	-8.4	-8.4	-7.3	-7.3	-7.3	-8.6	-8.6	-8.6	-10.2	-10.2	-10.2	-10.2	-10.2	-9.3	-9.2	-8.2	-9.4	-10.5	-10.5	-10.5	-12	-14	-14	-14	-14	-14	-14	-14	-13.1	-13.1	-13.1	-13.1	-11.7	-11.7	-12.3	-13.6	-13.6	-13.6	-13.3	-12.7	-12.7	-13.2
ML1301	ML1301	1549219	1550034	-10.2	-11.5	-11.5	-11.5	-11.5	-11.5	-11.5	-11.5	-11.5	-11.5	-11.5	-11.7	-12.5	-11.2	-10.3	-10.3	-10.3	-10.3	-9.3	-9.3	-9.3	-9.3	-7.5	-7.1	-7.1	-7.1	-8.3	-9.7	-11.4	-11.4	-11.4	-12.7	-12.7	-12.7	-12.7	-13	-15.9	-15.9	-15.9	-15.4	-14.5	-13	-13	-13	-10.1	-8.3
ML1302	cysS2	1550230	1551384	-10.9	-10.9	-10.9	-10.7	-10.7	-10.7	-10.7	-10.7	-7.8	-9.2	-8.2	-8.2	-8.2	-8.2	-8.2	-5.9	-6.6	-6.6	-6.6	-6.6	-6.6	-8	-8	-8	-8	-8	-8	-8	-8.6	-11.5	-13.4	-14.7	-16.2	-16.2	-16.2	-16.2	-16.2	-16.2	-16.2	-16.2	-13.9	-11	-10.9	-10.9	-10.9	-10.9
ML1304	ansP1	1552519	1554015	-7.6	-7.6	-7.6	-7.6	-7.6	-7.8	-9.3	-9.3	-9.3	-9.3	-9.3	-9.3	-9.3	-9.3	-9.3	-9.3	-9.3	-9.3	-9.3	-9.3	-10.2	-10.2	-10.2	-10.2	-9.7	-9.7	-9.7	-10.3	-10.3	-10.3	-10.3	-10.3	-10.3	-10.3	-10.3	-9.4	-11.4	-11.4	-11.4	-9.1	-6.6	-6.8	-6.8	-6.8	-6.8	-7.4
ML1305	ansP2	1554165	1555682	-7.6	-7.6	-7.6	-7.6	-7.6	-7.8	-9.3	-9.3	-9.3	-9.3	-9.3	-9.3	-9.3	-9.3	-9.3	-9.3	-9.3	-9.3	-9.3	-9.3	-10.2	-10.2	-10.2	-10.2	-9.7	-9.7	-9.7	-10.3	-10.3	-10.3	-10.3	-10.3	-10.3	-10.3	-10.3	-9.4	-11.4	-11.4	-11.4	-9.1	-6.6	-6.8	-6.8	-6.8	-6.8	-7.4
ML1306	ML1306	1555819	1556643	-13.6	-13.6	-13.6	-12.3	-12.3	-12.8	-11.5	-10.8	-11.9	-11.9	-11.9	-9	-8.1	-8.1	-8.1	-8.1	-7.4	-7.4	-6.6	-6.6	-6.6	-6.6	-6.6	-6.6	-6.6	-5.4	-5.4	-5.4	-5.4	-5.4	-5	-5	-5	-5	-5.4	-5.9	-5.9	-7	-9	-9	-9	-9	-9	-9	-9	-9
ML1307	metH	1556851	1560471	-9.8	-9.8	-9.2	-9.2	-9.2	-9.2	-9.2	-9.2	-6.9	-5.5	-5.5	-5.5	-7	-7	-7	-8.9	-8.9	-8.9	-8.9	-8.9	-9.1	-10.6	-10.6	-10.6	-10.6	-10.6	-10.6	-10.9	-13.8	-11.5	-8.9	-8.9	-8.9	-8.9	-8.9	-8.9	-8.9	-8.9	-7.8	-6.1	-4.9	-4.9	-4.9	-4.9	-4.9	-6.7
ML1309	hisE	1561966	1562247	-10.8	-9.3	-8.1	-9.2	-9.2	-9.2	-9.2	-11.3	-13.2	-13.2	-13.4	-12.7	-12.7	-12.7	-12.7	-12.7	-12.7	-12.7	-12.7	-9.8	-8	-5.9	-5	-5	-5	-5.9	-5.9	-5.9	-5.9	-5.9	-5.9	-5.9	-5.9	-6.2	-7.9	-7.9	-7.9	-7.9	-9.2	-9.2	-9.2	-9.9	-9.2	-9.2	-9.2	-9.2
ML1310	hisG	1562244	1563113	-9.1	-9.1	-9.1	-9.1	-9.1	-9.1	-9.1	-9.1	-7	-7.1	-7.2	-7.7	-7.7	-7.7	-7.7	-7.7	-7.7	-7.7	-7.7	-5.1	-5.1	-5.1	-5.1	-5.2	-5.2	-6.5	-6.5	-6.5	-6.5	-8.1	-9.4	-9	-9	-9	-9.5	-9.5	-9.5	-10.8	-10.8	-10.8	-10.8	-11.3	-11.3	-11.3	-9.8	-9.3
ML1312	ML1312	1565153	1566037	-7.8	-7.8	-8.5	-9	-9	-9	-9.1	-9.6	-10.9	-12.4	-12.4	-12.4	-12.4	-12.4	-12.4	-12.4	-12.7	-15.6	-15.1	-13.8	-13	-13	-13	-13	-13	-13	-13	-10.1	-9.4	-9.4	-8.7	-8.3	-8.3	-8.3	-8.3	-8.3	-8.7	-8.7	-8.7	-8.7	-8.2	-8.2	-9.4	-11.4	-14.3	-14.3
ML1313	ML1313	1566111	1566956	-8.5	-8.5	-8.5	-8.5	-9.5	-11	-11	-11	-11	-12	-13.5	-15	-14.4	-14.4	-15.4	-16.7	-16.7	-16.7	-14.6	-14.6	-14.6	-11.7	-11	-11	-8.9	-9.2	-9.2	-8.8	-8	-8	-8.5	-8.5	-6.9	-8.1	-8.1	-8.1	-10.2	-12.1	-12.1	-12.1	-12.1	-12.1	-12.1	-12.1	-9.8	-8.9
ML1314	ML1314	1567070	1567363	-9.3	-8.5	-8.5	-8.3	-10.4	-10.4	-10.4	-10.4	-10.4	-10.4	-10.4	-10.4	-11.9	-11	-8.7	-7.5	-7.5	-7.5	-7.5	-7.5	-7.5	-6.6	-6.6	-6.6	-6.6	-9.5	-11.4	-11.4	-11.4	-11.4	-11.4	-11.4	-11.4	-11.4	-11.4	-11.4	-11.4	-11.4	-11.4	-11.4	-9.6	-10.9	-12.9	-14.2	-14.2	-14.2
ML1315	ML1315	1567372	1567956	-9.2	-9.2	-9.2	-9.2	-9.2	-9.2	-9.2	-8.5	-8.5	-8.2	-8.2	-8.2	-8.2	-8.2	-8.2	-8.2	-7.4	-7.4	-7.4	-7.4	-7.4	-5.3	-4.3	-4.3	-4.2	-4.7	-5.1	-5.5	-7.2	-7.2	-7.2	-8.3	-8.3	-8.3	-8.3	-7.1	-7.1	-7.1	-7.1	-7.1	-7.2	-7.2	-7.2	-6.1	-6.1	-6.1
ML1316	ML1316	1568244	1570073	-7.7	-7.7	-6.7	-6.7	-6.7	-6.7	-6.7	-6.6	-5.7	-5.7	-6.1	-7.4	-8.9	-8.9	-8.9	-8.9	-8.9	-8.9	-8.9	-8.9	-7.1	-7.1	-10	-11.7	-14	-14	-14	-14	-14	-14	-14	-14	-14.2	-14.2	-15.7	-15.7	-14.8	-13.7	-14.8	-14.8	-14.9	-15.7	-17.6	-18.9	-18.9	-18.9
ML1320	ML1320	1573917	1575461	-6.1	-6.1	-5.2	-5.3	-5.3	-5.3	-5.3	-5.3	-5.3	-5.3	-5.3	-5.3	-5.3	-5.3	-5.3	-5.3	-5.3	-5.3	-5.8	-5.8	-5.8	-5.8	-5.8	-6.5	-6.5	-6.5	-8	-8	-8	-8.6	-10.1	-10.1	-10.1	-10.1	-10.1	-10.1	-10.1	-10.4	-10.4	-8.1	-7.7	-7.7	-7.7	-7.7	-7.7	-7.7
ML1321	ML1321	1575493	1575684	-14.9	-14.2	-14.2	-14.2	-14.2	-11.3	-10.4	-10.4	-10.4	-8.9	-8.8	-8.8	-8.8	-8.8	-8.8	-10.1	-10.1	-10.1	-9.6	-9.6	-9.6	-11.3	-11.3	-11.3	-11.9	-14.8	-14.8	-14.8	-15.5	-15.6	-15.6	-15.6	-15.9	-15.9	-13.6	-14.4	-15.7	-15.7	-15.7	-16.3	-14	-13.3	-13.3	-11	-10.3	-10.3
ML1322	prcB	1575681	1576556	-11.9	-11.4	-9.1	-9	-9.5	-7.2	-8.2	-8.2	-8.2	-8.2	-8.2	-8.2	-6.7	-6.2	-6.1	-5.1	-4.7	-4.7	-4.7	-4.7	-4.7	-4.6	-4.1	-7	-8.5	-8.5	-8.5	-9.1	-9.1	-9.1	-10	-12.3	-13.8	-13.8	-13.8	-13.8	-13.8	-15	-16.9	-18.2	-19.7	-19.7	-18.4	-17.7	-17.7	-17.7
ML1323	prcA	1576553	1577350	-8.1	-7.2	-7.2	-7.2	-5.5	-5.5	-5	-5	-5	-5	-5.5	-6.8	-6.8	-6.8	-6.2	-6.2	-6.2	-6.2	-6.2	-6.5	-6.5	-6.5	-6.5	-6.6	-8.9	-8.9	-8.9	-9.9	-9.9	-9.9	-9.9	-9.9	-9.9	-9.9	-10.1	-10.1	-11.4	-11.2	-11.2	-11.2	-10	-11.9	-13.8	-13.8	-13.8	-13.8
ML1328	ML1328	1579801	1581159	-13.7	-12.2	-10.1	-10.1	-10.1	-8.3	-6.7	-5.5	-5.5	-5.5	-5	-5	-5	-5	-4.9	-5.7	-5.7	-7.3	-8.8	-8.8	-8.8	-8.8	-8.8	-8.8	-8.8	-8.8	-8.8	-8.8	-8.8	-8.8	-8.8	-8.8	-8.8	-8.8	-6.7	-6.7	-7.6	-9.6	-9.6	-9.6	-9.6	-9.6	-9.6	-9.6	-9.6	-8.7
ML1329	ML1329	1581166	1582161	-8.4	-8.4	-8.4	-9	-11	-11	-11	-11.9	-13.2	-12.8	-12.8	-12.8	-12.3	-10.8	-10.8	-10.8	-10	-10.5	-12.5	-12.5	-12.5	-12.2	-11.2	-11.2	-11.2	-9.6	-9.6	-9.6	-9.3	-9.3	-9.3	-9.3	-9.3	-9.3	-9.3	-7.6	-6.6	-6.6	-6.6	-6.3	-6.3	-6.3	-6.4	-6.4	-6.4	-6.4
ML1330	ML1330	1582158	1583132	-6	-7.3	-8.8	-9.3	-9.3	-9.3	-9.3	-9.3	-9.3	-9.3	-9.3	-9.3	-9.3	-9.3	-7.2	-7.1	-7.1	-7.1	-7.1	-7.1	-5.9	-5.9	-5.9	-7.7	-8.6	-8.9	-8.9	-9.8	-9.8	-9.8	-10.5	-11.4	-11.4	-11.4	-11.4	-11.4	-10.9	-9.6	-9.3	-11.6	-13.6	-14.9	-12.6	-11.1	-10.7	-10.7
ML1331	ML1331	1583184	1583471	-9.6	-9.6	-9.6	-9.6	-9.6	-9.6	-11	-11	-11	-11	-11.3	-10.9	-10.9	-13.8	-13.8	-13.8	-13.8	-13.8	-13.8	-13.8	-13.8	-11.5	-8.6	-7.4	-7.4	-9.1	-11.2	-11.2	-11.2	-11.2	-11.2	-11.2	-11.2	-11.2	-11.2	-11.2	-8.8	-8.8	-8.8	-7.9	-7.9	-10.7	-12.5	-12.5	-12.5	-12.5
ML1332	ML1332	1583610	1584470	-7.9	-7.7	-9.5	-8.1	-8.1	-8.1	-8.1	-8.1	-8.8	-10.3	-10.5	-10.5	-10.5	-10.5	-10.5	-10.5	-10.5	-10.5	-10.5	-10.5	-10.7	-8.4	-10.1	-10.1	-10.1	-10.1	-10.1	-10.1	-10.1	-10.1	-10.1	-10.1	-10.1	-10.1	-10.1	-10.1	-10.1	-9	-7.4	-7.4	-7.4	-5.3	-6.6	-6.6	-6.6	-6.6
ML1333	helY	1584495	1587257	-9.3	-9.3	-9.3	-7	-5.3	-5.3	-5.3	-5.3	-5.3	-7	-7	-7	-7.3	-9.2	-9.2	-9.2	-9.2	-11.4	-11.4	-11.4	-11.4	-11.4	-11.4	-11.4	-11.4	-10.9	-10.9	-10.9	-9.4	-8.7	-7.2	-7.2	-7.2	-7.2	-7.2	-7.2	-7.2	-7.2	-7.2	-7.2	-7.7	-7.7	-7	-7.1	-9.1	-12
ML1334	ML1334	1587322	1588140	-9.1	-9.1	-9.5	-8.5	-8.5	-8.5	-8.5	-8.5	-8.5	-8.5	-9.4	-9.4	-9.4	-9.4	-9	-9	-9	-9	-9	-9	-9	-10.7	-10.7	-10.7	-10.1	-10.7	-11	-11	-11	-11	-12.1	-12.1	-10.8	-10.8	-11	-12.3	-14.3	-14.3	-14.3	-14.3	-13.8	-11.5	-13	-13	-10.7	-9.3
ML1338	ML1338	1595449	1596771	-6.4	-6.4	-6.4	-7.2	-7.2	-7.2	-7.2	-7.2	-9.4	-9.4	-9.4	-9.4	-9.4	-9.4	-9.4	-9.4	-9.4	-9.4	-9.4	-9.4	-9.4	-8.7	-7	-5.9	-5.9	-7.8	-9.8	-11.1	-11.1	-11.1	-11.1	-11.1	-11.1	-11.1	-11.1	-11.1	-11.1	-11.1	-11.1	-10.8	-10.8	-10.8	-10.8	-10.8	-10.2	-10.2
ML1339	ML1339	1596791	1598368	-9.4	-9.4	-9.4	-6.5	-5.4	-5.4	-5.4	-5.4	-5.4	-5.4	-5.4	-5.4	-6.1	-6.1	-7.8	-7.8	-7.8	-8.6	-8.6	-9	-10.7	-12.6	-13.9	-15.9	-15.9	-15.9	-15.9	-15.9	-15.9	-15	-12.7	-11.1	-11.1	-11.1	-11.1	-9.4	-9.4	-9.4	-9.4	-9.4	-9.4	-9.4	-9.4	-9.4	-10	-11.7
ML1340	ML1340	1598382	1599188	-8.3	-7.4	-7.4	-7.4	-4.6	-4.6	-4.6	-4.6	-4.6	-4.7	-6.7	-6.7	-6.7	-6.7	-6.7	-6.7	-6.7	-6.2	-6.1	-5.1	-5	-5.4	-5.4	-5.4	-6.1	-6.1	-6.1	-6.1	-5.4	-5.4	-5.4	-5.4	-5.4	-5.4	-5.7	-5.7	-8.3	-10.2	-10.2	-10.2	-10.7	-10.7	-10.7	-10.7	-10.7	-10.7
ML1344	ML1344	1602982	1603242	-8.1	-8.1	-8.1	-8.1	-8.1	-8.1	-6.2	-5.2	-5.2	-5.2	-5.2	-5.2	-5.2	-5.2	-5.2	-5	-5	-5.6	-5.8	-5.8	-5.8	-5.8	-5.8	-5.8	-5.8	-5.8	-5.8	-5.8	-5.8	-5.8	-5.8	-5.8	-5.1	-5	-5.1	-5.1	-5.9	-8.8	-9.3	-11.6	-10.7	-10.3	-10.3	-10.3	-10.3	-10.3
ML1346	ML1346	1606113	1609121	-6.8	-6.8	-6.8	-6.8	-7.2	-8.7	-8.7	-8.7	-7.8	-8.4	-8.4	-8.4	-8.4	-8.4	-8.4	-8.4	-8.4	-7.9	-7.9	-7.9	-7.9	-7.4	-8.4	-9.4	-9.4	-10.5	-10.5	-10.5	-11.2	-13.2	-13.2	-13.2	-13.9	-13.9	-13.6	-13.6	-12.1	-12.1	-12.7	-12.7	-11.6	-11	-10.3	-10.3	-8.8	-8.8
ML1347	ML1347	1609114	1609347	-9.6	-11.2	-11.2	-11.2	-11.2	-11.2	-11.3	-12.6	-12.6	-12.6	-12.8	-12.4	-11.4	-11.4	-11.4	-11.4	-11.4	-11.4	-10.1	-9.4	-9.4	-9.4	-8.2	-8.2	-6.7	-6.7	-6.7	-6.7	-5.2	-5.8	-5.8	-5	-5	-5	-5	-5.5	-5.5	-5.5	-5.5	-5.5	-5.5	-5.5	-5.5	-5.5	-5.5	-5.5
ML1351	ML1351	1611520	1612164	-13.4	-13.4	-11.2	-12	-11.4	-11.4	-11.4	-11.4	-12.6	-14.3	-14.3	-14.3	-14.3	-14.3	-14.3	-13.6	-13.6	-13.6	-11.5	-11.5	-11.5	-8.6	-7.6	-7.6	-7.6	-6.5	-6.5	-6.5	-6.5	-6.5	-6.5	-6.5	-6.5	-6.5	-6.5	-6.5	-6.5	-6.5	-6.5	-6.5	-6.5	-6.1	-6.1	-6.1	-6.1	-6.1
ML1352	tyrS	1612175	1613455	-11.1	-13.1	-14.4	-13.6	-13.6	-13.4	-13.4	-13.4	-13.4	-13.4	-13.4	-13.4	-11.7	-11.1	-11.3	-11.3	-11.3	-11.3	-11.3	-10.5	-10.5	-10.5	-13.4	-13.4	-13.4	-13.4	-10.5	-10.3	-10.3	-10.3	-10.3	-10.3	-9.2	-9.2	-9.2	-9.2	-9.2	-8.6	-9.3	-11.4	-13.5	-15.8	-17.8	-17.8	-17.8	-17.8
ML1357	ML1357	1617916	1618101	-9.1	-9.1	-9.1	-9.1	-7	-6.5	-6.5	-6.5	-6.5	-6.5	-6.5	-7	-8.5	-9	-9	-9	-9	-8.2	-10.1	-12.1	-12.1	-12.1	-11.7	-11.7	-11.7	-11.6	-9.7	-9.7	-9.7	-9.7	-7.9	-7.9	-7.9	-7.9	-9.2	-9.2	-9.2	-8.2	-8.2	-8.4	-10.3	-10.3	-8	-6.7	-8	-8
ML1358	tlyA	1618109	1618918	-7.1	-7.1	-7.6	-9.9	-9.9	-9.9	-9.9	-9.9	-9.9	-9.9	-11.9	-11.9	-11.9	-11.9	-11.9	-9.6	-9.3	-9.3	-10	-10	-10.2	-10.7	-10.4	-12.1	-12.1	-12.1	-12.1	-12.4	-12.9	-12.9	-12.9	-13.4	-13.4	-12.4	-11.9	-11	-11.6	-10.3	-9.4	-9.4	-9.4	-9.4	-9.4	-9.4	-9.4	-9.4
ML1359	ML1359	1618915	1619850	-13.6	-16.5	-16.5	-16.5	-16.5	-16.5	-16.5	-15.2	-14.5	-14.5	-14.5	-14.5	-11.6	-10.6	-9.3	-9.3	-9.3	-7.6	-6.6	-6.6	-6.6	-6.6	-6	-6	-6.7	-6.7	-8	-8	-9.8	-9.8	-9.8	-9.8	-10.5	-10.5	-10.5	-10.5	-10.5	-10.5	-11.9	-11.8	-11.3	-10.4	-9.3	-8.9	-8.9	-8.9
ML1360	recN	1619874	1621637	-14.1	-14.1	-14.1	-11.2	-9.4	-8.6	-9.2	-10.9	-12	-12	-12	-12.9	-13.1	-13.1	-12.9	-12.9	-12.9	-14.5	-14.5	-13.2	-10.3	-9.4	-9.4	-9.4	-7.9	-7.9	-7.7	-7.7	-7.7	-7.6	-7.6	-7.6	-7.6	-7.6	-7.6	-7.6	-7.6	-7.6	-7.6	-4.7	-4.5	-5.5	-5.5	-5.5	-5.5	-5.5
ML1361	ML1361	1621823	1623004	-7.9	-9.2	-9.2	-9.2	-9.4	-11.4	-14.3	-14.3	-14.3	-14.3	-14.3	-14.3	-14.3	-14.3	-14.3	-14.3	-14.3	-12	-10.8	-10.8	-10.8	-9.8	-9.8	-9.8	-9.8	-9.8	-9.8	-9.8	-9.8	-10.3	-10.3	-10.3	-10.3	-10.3	-10.3	-10.3	-10.3	-10.3	-10.3	-10.3	-8.4	-8.5	-8.8	-11.1	-13.1	-13.1
ML1362	ML1362	1623026	1623979	-8.7	-8.7	-8.7	-8.9	-8.9	-8.9	-10.8	-9.5	-9.1	-9.1	-9.1	-9.1	-9.1	-8.5	-8.5	-8.5	-8.5	-8.5	-8.5	-6.9	-8.7	-8.7	-8.7	-8.9	-8.9	-8.9	-8.9	-9.9	-9.9	-9.9	-10.6	-10.6	-10.6	-10.6	-10.6	-10.6	-10.3	-8	-7.9	-7.9	-8.6	-9.1	-9.1	-9.1	-9.1	-9.1
ML1363	pyrG	1624152	1625924	-7.4	-7.4	-7.5	-6.3	-5.3	-6	-6	-6	-7.6	-7.6	-7.8	-6.5	-6.1	-6.6	-6.6	-6.6	-6.6	-6.6	-6.6	-6.6	-6.6	-6.9	-9.8	-11.6	-11.6	-11.6	-11.6	-13.2	-14.5	-14.5	-14.5	-14.7	-16.2	-16.2	-16.2	-16.2	-16.2	-16.2	-13.3	-11.6	-9.3	-6.5	-6.5	-6.5	-6.5	-6.5
ML1365	ML1365	1626538	1627488	-10.9	-10.6	-10.6	-10.6	-10.6	-9.6	-9.6	-9.6	-7.9	-7.9	-7.9	-7.9	-7.9	-8.1	-9.4	-11.4	-14.3	-13.7	-13.7	-13.7	-13.2	-13.2	-13.2	-13.2	-10.3	-8.7	-8.7	-8.7	-9	-10.1	-11.1	-13.4	-14.9	-14.9	-14.9	-14.9	-14.9	-14.9	-14.5	-14.5	-14.5	-12.2	-12.4	-12.4	-12.4	-12.4
ML1367	ML1367	1628029	1628892	-5.8	-5.8	-5.8	-6.7	-6.7	-6.7	-8.8	-8.8	-8.8	-8.8	-9.9	-9.9	-9.9	-9.9	-9.9	-9.9	-9.9	-9.9	-9.9	-8.1	-6	-6.4	-6.4	-6.4	-6.4	-6.4	-8	-8	-8.1	-10.1	-10.1	-10.1	-10.1	-10.1	-10.1	-10.1	-9.6	-8.6	-8.6	-8.6	-9.8	-9.8	-9.8	-9.8	-9.8	-9.8
ML1368	ML1368	1628889	1629695	-9	-9	-9	-9	-9.3	-8	-6.7	-6.7	-6.7	-7.2	-7.2	-7.2	-7.2	-7.9	-10	-10	-10	-10	-10	-10	-11.2	-9.6	-9.6	-9.6	-9.6	-9.6	-7.8	-6.4	-7.2	-7.2	-7.2	-7.2	-7.2	-7.2	-7.2	-7.2	-7.2	-8.5	-10.8	-12.3	-12.3	-12.3	-12.3	-12.3	-12.3	-12.3
ML1369	ML1369	1629743	1630438	-10.7	-10.7	-10.7	-10.7	-10.7	-10.7	-7.8	-7.6	-7.6	-7.6	-7.6	-7.6	-7.9	-7.9	-7.9	-7.9	-7.9	-8	-9	-9	-9	-10.3	-13.2	-13.2	-13.2	-13.2	-13.2	-14.3	-15.8	-15.8	-15.6	-15.6	-15.6	-15.2	-15.2	-15.2	-14.7	-13.5	-15.1	-14.6	-12.3	-11.3	-10.8	-9.3	-9.3	-9.3
ML1370	ML1370	1630435	1631208	-8.1	-8.1	-7.5	-7.5	-7.5	-8.9	-11.8	-11.8	-11.8	-11.8	-10.9	-10.7	-10.7	-9.3	-9.3	-9.3	-9.3	-10.6	-10.6	-10.6	-9.3	-9.3	-9.1	-8.5	-8.5	-8.5	-8.8	-10.7	-13	-13	-13	-13	-13	-13	-13	-13	-13	-12.1	-12.1	-13.3	-13.3	-13.3	-12.9	-12.9	-12.9	-12.9
ML1371	cmk	1631205	1631876	-10.9	-10.9	-9.4	-8.2	-8.2	-8.2	-9.4	-9.4	-9.4	-9.4	-9.4	-9.4	-9.4	-9.4	-8.9	-8.9	-8.9	-8.9	-7.8	-6.1	-5.9	-5.9	-5.9	-7	-8.8	-10.9	-12.4	-12.4	-12.4	-14.5	-14.5	-14.5	-15.2	-15.2	-15.2	-15.2	-15.3	-15.2	-15.2	-15.2	-14	-11.7	-11	-11	-11	-9.5
ML1372	ML1372	1631870	1633258	-17.2	-15.5	-13.2	-10.3	-8.5	-6.4	-5.5	-6	-7.5	-8.2	-8.2	-9.8	-9.8	-9.8	-11.7	-11.7	-13.4	-15.4	-15.3	-15.3	-15.3	-14.1	-14.1	-14.1	-14.1	-14.1	-14.1	-11.2	-9.4	-9.9	-11.4	-12.2	-12.2	-12.2	-12.2	-13.3	-13.3	-13.3	-13.3	-15.1	-17.1	-17.1	-19.1	-18.6	-17.3	-16.6
ML1380	ML1380	1645070	1645633	-9.9	-9.9	-9.9	-9.9	-9.9	-8.2	-7.5	-7.6	-9.6	-7.7	-7.7	-7.7	-7.7	-9.6	-11.3	-11.3	-11.3	-11.3	-11.3	-11.3	-11.5	-12.8	-14.3	-14.3	-14.3	-14.3	-13.8	-13.8	-13.8	-11.5	-10.1	-10.1	-10.1	-10.1	-10.8	-10.8	-10.8	-10.8	-10.8	-10.8	-7.9	-6.3	-6.3	-5.3	-5.3	-5.3
ML1381	polA	1648220	1650955	-5.3	-5.3	-5.3	-5.3	-5.3	-5.3	-5.3	-5.3	-5.3	-5	-5	-5	-5	-5	-5	-4.9	-5.7	-5.7	-5.7	-5.3	-6.7	-6.7	-6.7	-6.7	-6.7	-6.2	-7.2	-8.9	-8.9	-9.2	-12.1	-12.9	-11	-11	-11	-11	-11	-11	-11	-11	-11.2	-12.2	-12.2	-12.2	-12.2	-12.2
ML1382	rpsA	1652728	1654173	-5.8	-5.8	-5.8	-5.8	-5.8	-5.8	-5.8	-5.6	-5.7	-6.9	-6.9	-6.9	-6.9	-7.6	-9.4	-11.3	-12.6	-12.6	-12.6	-12.6	-12.6	-11.8	-11.2	-11.2	-11.2	-9.8	-9.8	-9.8	-9.8	-9.8	-9.8	-9.8	-9.8	-9.8	-9.8	-6.9	-5.2	-5	-5	-5	-5	-5.2	-5.2	-5.2	-5.9	-8.8
ML1383	ML1383	1654200	1655432	-9.6	-9.4	-9.4	-8.5	-8.3	-8.1	-8.1	-8.1	-8.1	-8.1	-8.1	-6.4	-6.4	-6.4	-6.4	-4.3	-5.6	-5.6	-6	-6.5	-6.5	-6.5	-6.5	-6.5	-6.5	-7.8	-9.7	-9.7	-9.7	-9.7	-9.7	-9.7	-9.7	-9.7	-9.7	-8.4	-5.5	-5.1	-5.1	-5.1	-5.1	-5.1	-5.1	-6.5	-7.8	-7.8
ML1384	ML1384	1656225	1656563	-8.1	-8.1	-8.1	-8.1	-8.1	-8.1	-7.5	-7.5	-8.5	-10.5	-10.5	-10.5	-10.5	-10.5	-8	-8	-8	-8	-8	-8	-8	-8	-6.8	-7.1	-9.4	-11.4	-11.4	-11.4	-11.4	-11.4	-11.4	-11.4	-11.4	-11.4	-11.4	-11.4	-11.4	-9.1	-8.3	-8.3	-8.3	-9.6	-11.6	-10.6	-10.6	-10.6
ML1387	uvrB	1661665	1663761	-6.7	-6.7	-6.7	-5	-4.8	-4.8	-5	-6.3	-6.3	-6.3	-6.3	-6.3	-6.3	-6.3	-6.3	-6.3	-6.3	-6.9	-8.2	-8.2	-8.2	-8.2	-8.2	-8.2	-8.2	-8.2	-7.8	-10.1	-10.1	-10.1	-10.1	-11.4	-11.4	-11.4	-11.4	-12	-12	-12	-12	-12.7	-12.7	-13.6	-14.2	-11.9	-9.9	-9.9
ML1389	ML1389	1665174	1666757	-9.9	-9.9	-9.9	-9.9	-9.9	-9.9	-9.9	-8.9	-11	-13.3	-13.3	-13.3	-13.3	-13.3	-13.3	-13.3	-13.3	-13.3	-13.3	-13.3	-13.3	-10.4	-9.9	-9.9	-9.2	-9.2	-9.2	-9.2	-9.2	-7.9	-5	-4.4	-5.9	-5.9	-5.9	-5.9	-5.9	-5.9	-6.6	-8.6	-8.6	-8.6	-8.6	-8.6	-8.6	-8.6
ML1390	ML1390	1667049	1667492	-4.4	-3.7	-3.7	-4.4	-4.5	-5.8	-5.8	-7.4	-7.4	-7.4	-8.7	-8.7	-8.7	-8.7	-9.2	-9.2	-9.2	-9.2	-9.2	-9.2	-9.2	-7.2	-6.7	-6.7	-6.7	-8.2	-11.1	-11.1	-11.1	-11.1	-11.1	-11.1	-11.1	-11.1	-11.1	-11.1	-13	-13	-13	-14.3	-14.3	-12.8	-12.3	-11.8	-9.5	-8.6
ML1391	ML1391	1667501	1668199	-8.2	-8.2	-8.2	-7.5	-7.5	-9.1	-10.6	-11.1	-11.1	-11.1	-11.1	-12.3	-12.1	-12.1	-12.1	-11.1	-11.1	-11.1	-11	-11	-11	-11	-11	-11	-10.4	-10.4	-11.2	-14.1	-14.1	-14.1	-11.8	-9.7	-9.2	-8	-8	-8	-8	-7.5	-7.6	-10.5	-10.5	-10.5	-10.5	-10.5	-10.1	-10.1
ML1392	uvrA	1668337	1671246	-10.8	-10.8	-10.8	-9.8	-8.5	-7.7	-7.7	-7.6	-7	-7	-7	-7.9	-9.4	-9.9	-7.6	-7.4	-9.1	-11.4	-12.9	-12.9	-12.9	-12.9	-12.9	-12.9	-12.9	-10.6	-10.7	-10.7	-10.7	-11.2	-13.2	-13.2	-13.2	-13.2	-13.2	-13.2	-13.2	-13.2	-13.2	-12.9	-11.8	-13.1	-12.5	-11.5	-10.2	-9.5
ML1393	lysX	1671923	1675042	-3.9	-3.4	-3.4	-3.4	-3.4	-4.6	-6.5	-7.8	-7.8	-7.8	-7.8	-7.8	-7.8	-7.8	-9.4	-11.4	-11.4	-11.4	-11.4	-11.4	-11.4	-11.4	-11.4	-11.4	-11.4	-11.4	-10.2	-9.3	-9.3	-9.3	-9.3	-8.5	-8.5	-8.5	-8.5	-9.1	-9.1	-9.1	-9.1	-9.1	-9.1	-9.1	-9.1	-6.2	-5.5	-5.5
ML1394	InfC	1675807	1676364	-9	-9	-9	-8	-8	-8	-8	-8	-7.4	-7.2	-6.4	-5.7	-5.7	-5.7	-5.7	-5.7	-5	-5	-5	-5	-6.6	-6.5	-6.5	-6.5	-4.8	-4	-4.2	-5.7	-5.7	-7.3	-8.6	-10.1	-10.6	-10.6	-10.6	-10.6	-10.6	-10.6	-10.6	-10.6	-11.3	-11.3	-12.8	-15.1	-14.4	-14.4
ML1395	rpmI	1676415	1676609	-11.2	-11.2	-9.8	-9.8	-9.3	-9.9	-12.2	-13.4	-13.4	-13.4	-13.4	-12.4	-12.4	-12.4	-12.4	-13	-12.7	-12.4	-12.4	-12.4	-10.1	-8.9	-8.8	-8.8	-9	-9	-11	-11	-11	-11	-11	-11	-11	-11	-11	-13.3	-13.3	-12	-12	-12	-12	-12	-13.6	-13.1	-10.8	-9.3
ML1396	rplT	1676663	1677052	-8.1	-7.7	-10	-10	-10	-10	-10	-10	-10	-10	-9	-8.6	-8.6	-8.6	-8.6	-8.6	-8	-8	-8	-8	-8.7	-10.4	-12.7	-15.6	-15.6	-15.6	-15.6	-15.9	-15.9	-15.9	-17.1	-18.5	-18.5	-18.5	-18.5	-16.8	-15.9	-15	-12.7	-9.9	-9.4	-7.4	-6.1	-5	-5	-5
ML1397	tsnR	1677107	1677886	-10.1	-10.1	-10.1	-10.8	-10.8	-10.8	-10.8	-10.8	-10.8	-10.8	-11.7	-12.7	-12.7	-12.7	-12.7	-13.9	-12.2	-10.9	-10.9	-9.7	-12.6	-12.6	-12.1	-10.8	-8.9	-7.9	-7.9	-7.9	-7.9	-7.9	-7.9	-7	-8.3	-9.4	-9.4	-9.4	-10.3	-12.2	-12.2	-12.2	-12.5	-12	-10.7	-10.3	-10.3	-10.3
ML1399	ML1399	1679214	1680188	-9.5	-10.3	-11.8	-11.8	-11.8	-11.8	-11.7	-11.7	-11.7	-10.1	-10.1	-10.1	-10.1	-8.1	-8.1	-8.1	-8.1	-8.1	-5.8	-5.6	-5.6	-5.6	-5.6	-5.6	-5.6	-5.6	-5.6	-5.6	-5.6	-6	-6.4	-6.4	-6.4	-6.4	-6.4	-8	-6.2	-6	-6	-6	-6	-6.4	-7.7	-7.7	-7.7	-7.7
ML1401	pheS	1681037	1682089	-10.6	-12.7	-12.7	-12.7	-13	-14.3	-14.3	-14.3	-14.3	-12.8	-10.8	-10.8	-10.8	-10.7	-10.6	-10.6	-10.6	-10.6	-10.6	-11.6	-11.6	-11.6	-11.6	-12.9	-12.9	-12.9	-13.5	-13.5	-15.7	-16.4	-16.4	-14.9	-14.9	-14.9	-14	-11.7	-9	-9	-9.8	-10.9	-12.6	-12.6	-12.6	-12.6	-14.2	-14.2
ML1402	pheT	1682086	1684596	-9.8	-9.8	-10.8	-12.7	-14	-15.5	-16	-16	-16	-16	-15.5	-14.6	-12.8	-12.1	-10.8	-9.5	-9.5	-9.5	-9.5	-9.5	-9.5	-9.5	-9.5	-6.6	-7.5	-9.6	-11.1	-11.1	-11.1	-11.1	-13.1	-14.4	-14.4	-14.4	-14.4	-14.4	-14.4	-14.4	-14.4	-14.4	-14.2	-12.9	-12.2	-12.4	-13.8	-12.5
ML1404	ML1404	1686374	1687122	-15.9	-15.9	-13.6	-11.5	-11.5	-11.5	-9.8	-9.8	-9.8	-9.8	-9.8	-10.1	-11.6	-11.6	-11.6	-10	-10	-10	-10	-10	-7.1	-5.3	-5.3	-5.5	-7.8	-8.4	-9.9	-9.9	-9.9	-9.9	-10.9	-13	-13	-13	-13	-13	-15.8	-16.7	-14.4	-13.5	-13.5	-13.5	-13.5	-12.7	-11.4	-8.5
ML1405	ML1405	1687133	1687459	-12.5	-14	-13.2	-12.7	-12.7	-12.7	-12.7	-12.7	-12.7	-12.7	-12.7	-12.7	-12.7	-12.7	-12.7	-12	-10.3	-7.8	-7.8	-7.3	-7.3	-7.3	-7.3	-7	-8	-8	-8	-8	-8	-9.7	-9.7	-9.7	-9.7	-9.7	-9.7	-11	-11	-10.5	-10.5	-10.5	-10.5	-8.2	-6.6	-6.6	-6.6	-6.6
ML1406	argC	1687672	1688715	-10	-10	-10	-10	-10	-10	-7.7	-6	-5.9	-5.9	-5.9	-4.5	-3.5	-3.5	-3.5	-3.5	-3.5	-3.5	-3.5	-5.2	-5.2	-5.2	-5.2	-5.2	-5.4	-5.4	-5.4	-5.4	-5.4	-5.4	-5.4	-5.4	-5.4	-5.4	-5.4	-4.5	-6.3	-6.3	-6.3	-6.3	-6.3	-7	-7	-7	-7	-7
ML1407	argJ	1688712	1689935	-11	-11	-11	-11	-11	-11	-10.5	-10.5	-11.7	-11.7	-11.7	-11.7	-12.4	-12.9	-15.2	-15.4	-14.5	-14.5	-13.5	-13.5	-13.5	-13.1	-12.5	-10.8	-9.5	-10.8	-12.3	-12.3	-12.3	-12.3	-14.4	-16.3	-16.3	-15.3	-15.3	-15.3	-16.7	-16.7	-16.7	-16.7	-15.2	-13.9	-11	-9.3	-9.3	-9.1
ML1408	argB	1689932	1690837	-6.2	-6.7	-6.7	-6.7	-6.7	-6.7	-4.6	-4.6	-4.6	-4.6	-4.6	-4.6	-4.6	-4.6	-5	-5	-5	-5	-6.2	-8.1	-9.4	-11.4	-14.3	-14.3	-14.3	-14.3	-14.3	-14.3	-13.9	-13.9	-13.9	-12.2	-11.2	-11.2	-11.2	-10.1	-9.6	-8.1	-7.2	-6.6	-6.9	-8.2	-8.2	-8.2	-8.2	-8.2
ML1409	argD	1690889	1692103	-12.3	-13.8	-13.8	-13.8	-13.8	-13.8	-13.8	-13.8	-10.9	-10	-10	-10	-10	-7.9	-7.8	-9	-9	-9	-9.3	-9.3	-9.3	-10.8	-12.7	-12.7	-11	-10.5	-10.2	-9.1	-9.1	-9.1	-10.4	-11.2	-11.2	-11.2	-11.2	-9.9	-11.5	-11.5	-11.5	-11	-9.7	-9.7	-9.7	-8.2	-7.8	-7.8
ML1410	argF	1692135	1693097	-9.6	-10.8	-13.1	-15.1	-15.1	-13.8	-12.9	-12.9	-13.5	-15	-14.1	-13.2	-10.9	-10	-10	-10	-10	-10.3	-9.4	-11.4	-11.4	-10.8	-10.8	-10.8	-10.8	-10.8	-10.8	-7.9	-7.3	-7.3	-8	-8	-8	-9.8	-11.3	-11.3	-11.3	-11.3	-11.3	-13.3	-13.3	-13.3	-11	-11	-11	-13.2
ML1411	argR	1693100	1693603	-6.7	-6.7	-6.7	-6.7	-7.5	-7.5	-7.5	-7.5	-7.8	-8.8	-10.9	-10.9	-10.9	-10.9	-12.4	-13.2	-12.3	-10	-9.7	-9.7	-9.7	-9.7	-9.7	-9.7	-9.7	-9.7	-9.7	-8.7	-8.7	-8.7	-8.7	-8.7	-7.5	-7.5	-7.5	-7.5	-8.3	-9.4	-11.5	-10.2	-8.5	-8.4	-8.4	-8.4	-8	-8
ML1412	argG	1693613	1694812	-9.5	-9.5	-9.5	-9.5	-9.5	-9.5	-7.8	-6.7	-6.7	-6.7	-9.6	-8.6	-8.6	-8.6	-8.6	-8.6	-8.6	-10.1	-10.1	-10.1	-10.1	-10.1	-10.1	-10.1	-10.1	-12.4	-12.4	-12.4	-12.4	-13.7	-15.2	-15.9	-16.4	-16.4	-16.4	-16.4	-14.1	-14.8	-17.7	-17.7	-16.8	-14.5	-13.9	-13.9	-11.6	-10.7
ML1413	argH	1694884	1696296	-9.4	-11.7	-11.7	-11.7	-11.7	-11.7	-12.8	-12.8	-12.8	-11.9	-10.1	-10	-10	-10	-10	-10	-10	-10.5	-12.2	-12.2	-11.3	-11.3	-11.3	-11.3	-11.3	-11.3	-13.6	-13.6	-13.6	-14.9	-14.9	-14.9	-13.4	-12.1	-9.6	-9.6	-10.3	-9.5	-9.5	-9.8	-11.9	-11.9	-11	-11.7	-11.7	-9.4
ML1417	ML1417	1699648	1700454	-8.2	-7.1	-8.6	-10.6	-10.6	-10.6	-10.6	-10.6	-10.6	-10.6	-10.6	-10.6	-9.7	-9.5	-9.3	-9.3	-9.3	-9.3	-9.3	-7.5	-9.8	-11.2	-11.2	-11.2	-11.2	-11.2	-11.2	-10.3	-8.8	-9	-9	-9	-8.1	-8.1	-8.1	-8.1	-7.4	-8.9	-8.9	-7.4	-7.4	-7.4	-7.2	-7.2	-7.2	-7.2
ML1418	ML1418	1700696	1701244	-13	-13	-13	-13	-12.3	-10.6	-9.7	-9.7	-8.7	-8.7	-8.7	-8.7	-8.7	-8.6	-10.1	-9.2	-9.2	-9.5	-10.8	-10.8	-10.8	-11.8	-12.5	-12.5	-12.5	-12.5	-11.2	-11	-11	-11	-11	-11	-11	-9.5	-8.2	-7	-7	-7.8	-7.8	-7.8	-7.8	-7.8	-8.3	-9.8	-11.3	-11.3
ML1419	ML1419	1704354	1706045	-8.8	-8.8	-8.8	-8.8	-8.8	-9.9	-9.9	-9.8	-9.8	-9.8	-9.8	-8.9	-8	-5.7	-4.6	-3.7	-3.7	-3.7	-3.7	-2.9	-2.9	-4	-4	-4.5	-4.5	-4.5	-4.5	-4.5	-5.5	-5.5	-5.5	-7	-8.5	-8.5	-8.5	-8.5	-8.5	-8.5	-8.5	-8.5	-8.5	-7.5	-7.5	-8.2	-9.7	-9.7
ML1420	ML1420	1706391	1706744	-11.1	-10.8	-10.8	-10.8	-10.8	-10.8	-10.8	-10.8	-10.8	-10.8	-12.3	-11.6	-11.6	-11.6	-11.6	-11.6	-11.6	-11.3	-11.3	-11.3	-11.3	-9.8	-8.5	-7.8	-9.4	-12.3	-14.1	-14.1	-14.1	-12.9	-12.9	-12.9	-12.9	-12.9	-12.9	-14.3	-16.3	-16.3	-16.3	-16.3	-15	-12.1	-10.4	-8.1	-10.9	-10.9
ML1423	ML1423	1710507	1711496	-13.9	-13.9	-13.9	-13.9	-12.4	-12.4	-12.4	-10.1	-7.4	-7.2	-7.2	-7.2	-7.2	-7.2	-8.6	-8.6	-8.6	-8.6	-8.6	-8.6	-8.6	-7.7	-7.7	-7.7	-7.7	-7.3	-7.3	-7.3	-7.3	-7.3	-7.3	-6.1	-7.6	-6.2	-6.2	-6.2	-6.2	-6.2	-6.2	-6.2	-6.2	-4.8	-4.8	-5.8	-7.3	-7.3
ML1424	ML1424	1711566	1712636	-6.4	-4.9	-4.9	-4.9	-5.6	-7	-7	-7.2	-7.8	-7.8	-7.8	-7.8	-7.8	-9.4	-9.4	-9.4	-9.4	-9.4	-9.4	-7.8	-7.8	-8.2	-10.2	-10.2	-10.2	-10.2	-10.3	-10.3	-10.3	-11.2	-12.7	-12.7	-12.7	-12.7	-11.3	-11.8	-12.2	-12.2	-12.2	-12.2	-11.4	-11.6	-11.6	-10.5	-10.3	-10.7
ML1425	ML1425	1712639	1713490	-9	-9	-9	-9	-9	-7.2	-6.5	-7.8	-7.8	-7.8	-7.8	-7.8	-7.8	-7.8	-7.8	-7.8	-7.8	-7.8	-7.8	-7.8	-7.8	-7.6	-7.1	-8.2	-11.1	-12.9	-12.9	-12.9	-13.8	-15.1	-15.1	-16.4	-17.9	-17.9	-17.9	-17.9	-17.9	-17.9	-17.9	-16.6	-14.6	-16.1	-15.1	-14.3	-14.3	-14.3
ML1426	ML1426	1713477	1714436	-7.7	-7.7	-7.7	-7.5	-7.5	-7.5	-7.5	-7.4	-6.7	-6.1	-6.1	-5.5	-5.5	-4.3	-3.4	-3.4	-4.4	-7.3	-9.1	-11.2	-11.2	-11.2	-11.2	-11.2	-11.2	-11.2	-11.2	-12.1	-13.6	-15.1	-15.1	-14.7	-14.7	-14.7	-13	-10.7	-9	-9	-9	-9	-9.6	-11.1	-11.4	-11.3	-11.3	-11.3
ML1427	ML1427	1714433	1715770	-11.3	-11.3	-11.3	-10.7	-11.8	-11.8	-11.8	-11.9	-11.9	-11.4	-11.4	-11.4	-11.4	-11.8	-11.8	-11.4	-11.6	-11.6	-11.6	-11.6	-11.6	-11.1	-11.1	-11.1	-11.1	-10.8	-11	-12.5	-12.5	-10.7	-10.7	-10.7	-10.7	-10.7	-10.7	-10.7	-10.7	-8.4	-8.3	-9.8	-9.8	-9.8	-7.1	-6.6	-6	-6
ML1430	ML1430	1716924	1717250	-6.5	-6.5	-6.5	-8.1	-8.1	-8.1	-8.1	-8.1	-8.1	-8.1	-8.1	-8.1	-8.1	-8.6	-8.6	-8.6	-8.6	-8.6	-8.6	-8.6	-8.6	-8.6	-8.6	-8.6	-8.6	-8.6	-7.4	-7.2	-7.2	-7.7	-7.7	-7.7	-7.7	-7.7	-8.7	-8.7	-8.7	-10	-10	-10.3	-10.9	-10.2	-10.2	-10.2	-10.2	-7.3
ML1439	ML1439	1733347	1733682	-9.4	-10.9	-12.2	-12.2	-12.2	-12.2	-12.2	-12.2	-13.5	-11.2	-8.5	-8.5	-7.9	-7.9	-7.9	-7.9	-7.9	-7.9	-6.4	-6.4	-7.8	-10.1	-10.1	-10.1	-10.1	-10.1	-10.1	-10.5	-10.5	-13.1	-13.1	-13.1	-13.1	-13.1	-13.1	-13.1	-12.2	-9.9	-7.9	-7.9	-9.1	-9.1	-9.1	-10.6	-12.1	-13.6
ML1440	ML1440	1733639	1734472	-12.9	-12.9	-12.9	-12.9	-12	-11	-9.7	-8.1	-8.1	-7.6	-7.2	-7.2	-8.1	-8.1	-8.1	-7.2	-7.2	-5.7	-5.7	-5.7	-6.4	-6.4	-6.4	-6.4	-7	-8.7	-11	-11	-11	-11	-11	-11	-11	-11	-12.7	-13.8	-15.5	-15.5	-15.5	-17.1	-16.2	-15.7	-15.4	-15.4	-13.8	-13.5
ML1441	ML1441	1734469	1736403	-7.8	-7.8	-6.9	-6.9	-6.9	-6.9	-5.8	-5.8	-7.9	-7.9	-7.9	-7.9	-7.9	-7.9	-7.9	-7.9	-7.9	-7.1	-7.1	-7.1	-7.5	-9.6	-9.6	-9.6	-9.6	-9.6	-9.6	-9.6	-10.7	-12.4	-13.7	-14.4	-14.4	-14.4	-14.4	-14.4	-13.1	-11.6	-10.4	-10.4	-10.4	-10.4	-10.4	-10.4	-8.6	-6.5
ML1444	ML1444	1738595	1739293	-7.2	-4.9	-5.7	-6.9	-6.9	-6.9	-6.9	-6.9	-6.9	-7.6	-7.6	-7.6	-8.2	-8.2	-8.2	-8.2	-8.5	-8.6	-8.6	-8.6	-6.3	-4.2	-4.5	-4.5	-4.5	-4.5	-5.8	-6.9	-6.9	-6.9	-6.9	-6.9	-6.9	-6.9	-6.9	-6.9	-8.4	-8.6	-8.6	-8.6	-8.6	-6.4	-6.4	-6.4	-6.9	-9.2
ML1445	ML1445	1739651	1739875	-12.4	-10.9	-10.9	-10.9	-10.9	-9.8	-9.9	-9.9	-9.9	-11.3	-11.3	-11.3	-11.3	-11.3	-12.5	-14	-14	-12.9	-13.2	-13.2	-13.2	-13.2	-13.2	-13.6	-13.6	-14.7	-14.3	-15.4	-16.9	-16.9	-16.9	-16.9	-14.8	-14.8	-14.8	-14.8	-11.9	-10.1	-9.3	-9.7	-9.7	-9.7	-9.7	-11.1	-11.1	-11.1
ML1446	ML1446	1740098	1740484	-13.7	-13.7	-15	-13.7	-12.5	-12.5	-12.5	-12.5	-12.6	-12.6	-12.6	-10.5	-10.5	-10.9	-10.9	-11.4	-11	-11	-11.9	-11.9	-11.9	-9.8	-9.8	-9.8	-9.8	-8.2	-8.2	-8.2	-8.2	-8.2	-8.2	-8.2	-8.2	-9.8	-11.5	-11.5	-11.5	-11.8	-14.7	-14.7	-14.2	-14.2	-14.2	-14.2	-14.2	-12.9
ML1448	ML1448	1740904	1741458	-7.5	-7.5	-7.5	-7.5	-7.5	-8.5	-8.5	-8.5	-9.4	-12.3	-12.3	-12.3	-12.3	-12.3	-11.2	-10.3	-10.3	-10.3	-9.6	-8.7	-8.7	-8.7	-6.6	-6.2	-6.2	-6.2	-6.2	-6.6	-9.5	-9.5	-9.5	-9.5	-9.5	-9.5	-9.5	-9.5	-9.7	-9.7	-9.7	-9.7	-9.4	-10.9	-10.9	-8.8	-8.8	-8.8
ML1452	ML1452	1746887	1747561	-12.2	-11.5	-11.5	-10.3	-10.3	-10.3	-10.3	-10.3	-10.3	-7.4	-7.3	-7.3	-7.8	-7.8	-7.8	-7.8	-7.8	-7.8	-7.8	-7.8	-8.4	-10.4	-10.4	-10.4	-10.4	-10.4	-11.7	-11.7	-11.7	-11.7	-11.7	-10.4	-9.7	-9.7	-9.7	-11.2	-11.2	-11.2	-11.2	-9.7	-9.7	-9.7	-9.2	-8.5	-8.7	-8.7
ML1453	ML1453	1747561	1747950	-10.3	-10.3	-10.3	-10.3	-9	-6.1	-6.5	-6.5	-7	-9.3	-9.3	-10.7	-10.7	-10.7	-10.7	-10.7	-10.7	-10.7	-10.7	-10.7	-10.7	-10.3	-10.3	-10.3	-10.3	-10.3	-9.1	-9.1	-8.1	-8.1	-8.1	-8.1	-8.1	-5.2	-6	-6	-6	-6	-6.3	-9.2	-8.4	-7.5	-7.5	-7.5	-7.5	-7.5
ML1454	ML1454	1747947	1748591	-5.1	-5.1	-5.1	-5.1	-5.8	-5.2	-5.2	-5.2	-4.7	-4.7	-4.7	-4.7	-4.7	-4.4	-4.4	-4.4	-3.9	-4.2	-4.2	-4.2	-4.2	-5.2	-5.2	-5.2	-6	-7.5	-7.5	-8.9	-8.9	-8.9	-9.3	-10	-10	-10	-10.8	-10.8	-10.8	-11.4	-12.9	-12.1	-12.1	-12.1	-13.2	-13.2	-12.9	-12.3
ML1458	proA	1751751	1752980	-7.2	-7.2	-6.4	-6.4	-6.4	-7.3	-8.8	-10.3	-10.3	-10.3	-10.3	-10.3	-10.3	-10.3	-10.3	-9.4	-9.4	-9.4	-10.2	-10.2	-9.8	-9.8	-9.8	-8.1	-7.1	-7.1	-7.1	-7.4	-7.4	-6.2	-5.7	-6	-6	-6	-6	-6	-6	-6	-6	-6	-6	-6	-6	-5.5	-5.5	-6.6
ML1463	ML1463	1759305	1761347	-8.1	-8.1	-8.1	-9	-9	-9	-9	-11.1	-13.2	-15.5	-17	-18	-18	-18	-18	-18	-18	-18	-18	-15.1	-13.3	-11.3	-11.3	-11.3	-11.5	-11.5	-11.5	-11.5	-10	-10	-10	-10	-10.9	-10.9	-11.7	-11.7	-11.7	-12.2	-12.2	-12.2	-12.7	-12.7	-11	-10.5	-10	-7.8
ML1464	proB	1761564	1762667	-9.4	-11.4	-11.4	-10.8	-10.8	-10.8	-10.8	-12.7	-12.7	-11.8	-9.5	-9.1	-9.1	-9.1	-9.1	-9.1	-9.1	-9.1	-9.1	-7.9	-7.9	-7.9	-7.9	-8.8	-8.8	-8.8	-8.8	-8.8	-9.8	-11.8	-14.7	-14.7	-14.7	-14.2	-14.2	-14.2	-14.2	-14.2	-14.2	-11.3	-9.5	-9.4	-9.2	-7.8	-7.9	-7.9
ML1465	ML1465	1762671	1764110	-8.3	-8.3	-7.8	-7.8	-7.8	-7.8	-7.8	-7.9	-7.6	-7.3	-7.3	-7.3	-7.3	-7.6	-7.6	-6.8	-6.8	-6.8	-8.9	-10.6	-10.6	-10.6	-11.6	-11.6	-11.6	-11.6	-11.6	-11.6	-11.6	-13.5	-13.5	-12.7	-12.7	-12.7	-11.9	-13.6	-13.6	-13.6	-11.9	-11.7	-11.8	-10	-8	-8	-8	-8
ML1466	rpmA	1764225	1764491	-8.1	-8.1	-6.6	-7	-7.7	-7.1	-7.1	-7.1	-7.1	-8.3	-10.3	-10.3	-10.3	-10.3	-10.8	-10.8	-10.8	-11.9	-11.9	-11	-8.7	-8.2	-8.2	-10.2	-10.2	-10.2	-10.2	-10.2	-10.2	-10.2	-12.1	-12.1	-12.1	-12.1	-12.1	-10.6	-10.6	-10.6	-10.3	-9	-8	-8	-7.4	-7.4	-7.4	-6.5
ML1467	rplU	1764503	1764814	-11.3	-11.3	-11.3	-11.3	-11.3	-11.4	-11.4	-11.4	-11.6	-11.6	-11.6	-11.6	-11.6	-11.6	-11.6	-11.6	-13	-10.7	-10.3	-11.6	-11.6	-11.6	-11.6	-12.3	-12.3	-12.3	-13.4	-12.2	-12.2	-12.2	-12.2	-12.2	-12.2	-12.2	-13.3	-14	-14	-11.7	-11	-11.9	-11.9	-9.6	-6.7	-5.7	-5.9	-5.9
ML1468	ML1468	1765041	1767815	-8.6	-8.6	-8.6	-8.6	-8.6	-8.6	-8.6	-6.8	-6.4	-5.5	-7.3	-7.3	-7.8	-9.1	-9.1	-9.1	-9.1	-9.1	-9	-9	-9	-10.4	-10	-10	-10	-11	-11	-11	-11	-11	-11	-11.2	-11.2	-11.2	-11	-12.1	-12.1	-12.1	-12.1	-12.1	-12.2	-11.4	-12.9	-12.9	-10.6	-10.1
ML1469	ndk	1768158	1768568	-10.2	-7.4	-8.1	-9.8	-9.8	-9.8	-11.4	-11.4	-11.4	-11.4	-12.4	-15.3	-15.3	-15.3	-15.3	-13.6	-12.1	-12.1	-12.1	-10	-8.3	-8.4	-8.4	-9	-8.5	-8.5	-8.5	-8.4	-8.2	-8.2	-10.2	-10.6	-10.6	-10.6	-10.6	-8.3	-9.5	-9.5	-9.5	-9.5	-9.5	-9.5	-9.5	-9.5	-7.9	-7.9
ML1470	ML1470	1768618	1768989	-14.9	-14.9	-14.9	-12	-10.2	-8.1	-6.4	-6.1	-6.1	-6.1	-6.1	-6.1	-6.1	-6.8	-6.8	-6.8	-5.5	-5.4	-6.4	-8.4	-11.3	-11.3	-11.3	-11.3	-11.3	-11.3	-8.4	-9.8	-11.9	-11.9	-11.9	-11.9	-11.9	-11.9	-11.9	-11.9	-11.9	-9.8	-9.8	-9.8	-9.8	-8	-8.5	-11.4	-11.4	-11.4
ML1471	folC	1768986	1770443	-12.7	-12.7	-14.8	-14.3	-14.3	-14.3	-14.3	-13.4	-11.1	-8.2	-8.2	-8.2	-7.8	-6.9	-6.9	-6.9	-6.9	-5.5	-5.7	-6	-7.5	-7.5	-7.5	-7.5	-8.2	-8.2	-9.5	-10.8	-10.8	-10.8	-10.8	-10.8	-10.8	-10.8	-8.5	-6.9	-6.9	-8.7	-8.7	-8	-8.8	-8.8	-8.8	-7.3	-6.9	-6.9
ML1472	valS	1770440	1773100	-12.2	-12.2	-12.2	-11.2	-11.2	-11.2	-11.2	-11.2	-9.9	-7	-5.2	-3.9	-4.7	-4.7	-5.3	-6.6	-6.6	-7.6	-7.6	-7.6	-7.6	-7.6	-7.6	-7.6	-7.6	-7.6	-7.6	-7.5	-7.5	-7.5	-8.5	-9.8	-11.3	-11.3	-11.3	-11.3	-11.3	-13.4	-13.4	-13.4	-12.3	-14.5	-16.5	-19.4	-19.4	-19.4
ML1477	clpX	1779773	1781053	-5.8	-5.8	-5.8	-6	-7.3	-9.3	-9.1	-9.1	-9.1	-9.1	-9.1	-9.3	-9.3	-9.3	-9.3	-8.3	-8.8	-8.8	-9	-11.9	-11.9	-12.9	-13.1	-13.1	-13.1	-13.1	-13.7	-15.7	-15.7	-15.7	-13.4	-11.9	-11.4	-10.5	-9	-9	-9	-6.7	-6.3	-6.3	-6.3	-6.3	-6.3	-6.3	-6.8	-6.8
ML1478	ML1478	1781326	1782207	-6.9	-6.9	-8.6	-11.5	-11.5	-11.5	-11.5	-11.5	-11.5	-11.5	-11.5	-9.8	-9.8	-8.8	-8.8	-8.8	-8.1	-7.2	-7.2	-7.2	-5.4	-5.4	-5.4	-5.4	-5.9	-5.9	-5.9	-5.9	-6.4	-8.1	-8.1	-8.1	-8.1	-8.1	-8.1	-8.1	-8.1	-8.1	-8.1	-8.7	-10.2	-11.4	-11.7	-11.7	-11.7	-10.8
ML1479	clpP2	1782204	1782848	-8.5	-6.2	-6.2	-6.2	-6.2	-6.2	-6.2	-5.7	-5.7	-5.7	-7	-7	-7	-7	-7	-7	-7	-7	-7	-7	-7	-7	-7	-7	-7	-7	-7	-8.2	-8.2	-8.2	-8.2	-10	-11.5	-11.5	-11.5	-11.5	-11.5	-11.4	-11.4	-11.4	-9.8	-9.8	-9.9	-9.4	-8.5	-7.9
ML1480	clpP	1782845	1783519	-9.4	-9.4	-9.4	-9.4	-8.5	-8.5	-8.5	-8.5	-7	-5.4	-5.4	-5.4	-5.4	-5.8	-5.8	-5.8	-7.9	-7.9	-7.9	-7.9	-7.9	-8.6	-8.6	-9.2	-9.1	-9.1	-9.1	-10.9	-12.7	-14.8	-14.8	-14.8	-14.8	-14.8	-14.8	-14.8	-14.8	-16.1	-16.1	-17.1	-17.1	-17.1	-15.2	-14.7	-13.4	-11.9
ML1481	ML1481	1783571	1784980	-7.9	-7	-7	-7	-7	-7	-7.3	-7.3	-7.3	-7.3	-7.3	-7.3	-7.3	-7.3	-8.1	-9.2	-9.2	-9.2	-10.6	-10.6	-10.6	-10.6	-10.6	-10.6	-10.6	-9.8	-9.7	-9.7	-9.7	-11.8	-11.8	-12.4	-12.4	-12.4	-12.4	-12.4	-12.4	-12.4	-11.9	-10.9	-8.8	-8.6	-9.8	-9.8	-9.8	-9.8
ML1484	ML1484	1787386	1787874	-10.5	-10.9	-10.9	-12.2	-13.5	-15.5	-15.5	-15.5	-15.5	-13.2	-12.3	-12.3	-12.3	-12.3	-10	-7.9	-7.9	-7.9	-7.5	-7.5	-7.5	-7.5	-7.5	-7.1	-7.1	-7.1	-6.6	-6	-6	-6	-6	-6	-6	-5.5	-5.5	-5.5	-5.5	-6.5	-6.5	-6.8	-6.8	-6.8	-6.8	-6.8	-5.7	-5.7
ML1485	ML1485	1787915	1788538	-9.8	-9.8	-9.8	-9.8	-9.8	-8.5	-8.5	-8	-8	-8	-7	-7	-7	-7	-5.3	-5.2	-5.2	-5	-5	-7	-7	-7	-9.2	-10.9	-10.9	-10.9	-12.2	-12.2	-12.2	-12.2	-15	-16.4	-16.4	-16.4	-16.4	-18.5	-17.2	-15.5	-15	-14.5	-12.2	-9.3	-8.4	-8.4	-8.4	-7.2
ML1486	ML1486	1788670	1791258	-14.6	-15.9	-15	-14.1	-11.8	-10.6	-10.6	-10.6	-10.6	-10.6	-10.6	-9.4	-9.4	-9.4	-9.4	-9.4	-6.5	-6.1	-6.1	-6.9	-7.6	-7.6	-7.6	-8.6	-9.1	-9.1	-9.1	-9.1	-9.1	-9.1	-9.1	-9.1	-9.1	-8.2	-9.7	-9.7	-10.3	-11.8	-11.8	-11.8	-12.5	-12.9	-12.9	-12.9	-12.9	-10
ML1488	ML1488	1792958	1794061	-12.7	-12.7	-12.2	-12.2	-9.9	-9.5	-9.5	-9.5	-9.1	-9.1	-9.1	-9.1	-7.9	-8.4	-10.4	-11.7	-11.7	-10.4	-11.1	-11.1	-11.1	-11.1	-11.1	-11.1	-11.1	-13.1	-13.1	-13.1	-13.1	-13.5	-13.5	-14.1	-14.1	-14.1	-14.1	-14.8	-16.4	-16.4	-16.4	-16.3	-15	-14.6	-14.6	-14.6	-13.1	-11.8
ML1489	fdxA	1794099	1794425	-11	-10.8	-10.8	-10.8	-9.1	-6.8	-8.6	-8.6	-8.6	-7.5	-7.5	-7.5	-7.5	-7.3	-7.1	-7.1	-7.1	-7.1	-7.1	-7.1	-5.9	-7.1	-10	-10	-10.2	-10.9	-10.9	-10.9	-10.9	-12.2	-12.6	-12.6	-12.6	-12.6	-12.6	-12.6	-12.6	-12.6	-12.1	-11.6	-9.3	-7.3	-7.3	-5.8	-6.7	-6.7
ML1492	ML1492	1797612	1800203	-8.6	-8.6	-8.6	-7	-5.8	-5.8	-5.8	-5.8	-4.5	-4.5	-4.5	-5.9	-5.9	-5.9	-6.9	-6.9	-6.9	-6.9	-8.1	-9.6	-9.6	-9.6	-9.6	-9.6	-9.6	-9.6	-9.6	-9.6	-8.3	-7.6	-9.3	-10.4	-10.9	-10.9	-10.9	-10.9	-11.4	-11.4	-10.1	-9.2	-9.2	-9.9	-10.1	-9.3	-9.3	-9.3
ML1494	ML1494	1801370	1801723	-8.4	-8.4	-8.4	-7	-8.6	-8.6	-9.5	-11	-11.5	-11.5	-10.6	-10.6	-10.6	-10.6	-10.6	-10.2	-10.2	-10.2	-10.2	-9.3	-9.3	-9.3	-9.3	-6.4	-6.7	-6.7	-7.8	-7.8	-8	-8	-8.6	-8.8	-8.8	-8.8	-8.8	-8.8	-8.8	-8.8	-8.8	-9.3	-9.3	-7	-6.2	-5.1	-5.1	-4.5
ML1495	ML1495	1801888	1802814	-7.7	-7.7	-7.7	-7.7	-7.7	-7.7	-7.7	-7.7	-7.7	-5.9	-6.6	-6.6	-6.6	-6.6	-6.6	-7.7	-9.6	-10.9	-12.4	-12.9	-12.9	-12.9	-12.9	-12.9	-12.9	-12.9	-12.9	-12.9	-12.9	-11.1	-11.9	-14	-14	-14	-14	-14.7	-14.7	-14.7	-14.7	-14.7	-14.7	-13.4	-10.5	-8.7	-8.1	-8.1
ML1497	ML1497	1803621	1805474	-7.6	-8.7	-8.7	-8.7	-8.7	-8.7	-8.7	-8.7	-8.7	-8.7	-9.8	-11.3	-11.3	-11.3	-11.3	-9.8	-11	-11	-11	-11	-11	-12.6	-12.6	-12.6	-11	-11	-11	-11	-11	-8.1	-8.1	-8.1	-9.1	-11.2	-11.2	-11.2	-12.6	-12.6	-12.6	-12.6	-12.6	-12.6	-12.6	-12.6	-12.2	-14.2
ML1498	ML1498	1805541	1807427	-10.4	-13.3	-13.5	-14.8	-16.8	-16.8	-16.8	-16.8	-16.8	-16.8	-16.8	-14.7	-14.2	-12.9	-12	-10.6	-9.8	-9.3	-9.1	-9.1	-9.1	-9.1	-8.3	-8.3	-8.3	-8.3	-8.3	-8.3	-8.3	-7	-7	-7	-7	-5.4	-5.4	-5.7	-6.4	-6.4	-6.4	-7.1	-8.5	-9.6	-9.6	-9.6	-9.6	-9.6
ML1503A	ML1503A	1815091	1815375	-7.9	-7.9	-7.9	-7.9	-7.9	-7.9	-7.9	-7.9	-7.9	-7.9	-7.9	-9.2	-9.2	-9.2	-9.2	-9.2	-10.1	-10.1	-10.1	-10.1	-10.1	-9.2	-9.2	-9.2	-8.8	-8.8	-8.8	-5.9	-5.3	-5.3	-4.8	-4.8	-4.8	-4.8	-3.8	-3.8	-3.8	-3.8	-3.8	-4.8	-4.8	-5.4	-5.4	-5.4	-5.4	-5.4
ML1504	ML1504	1815362	1816654	-8.4	-8.4	-8.4	-6.6	-5.8	-6.5	-6.5	-6.5	-6.5	-6.5	-6.3	-6.1	-6.1	-6.3	-8	-8	-8	-8.7	-8.7	-8.7	-8.7	-8.7	-8.7	-5.8	-5.7	-6.4	-8.7	-8.7	-8.7	-8.7	-8.7	-8.7	-8.7	-8.7	-7.8	-9.4	-11.5	-13	-13	-13	-14.6	-16.1	-16.1	-16.1	-16.1	-13.8
ML1505	ML1505	1816758	1817306	-9.1	-10.3	-12.2	-13.5	-13.5	-12.6	-12.5	-11	-11	-11	-10.8	-10.8	-10.8	-10.8	-10.8	-10.8	-10.8	-9.3	-8.9	-8.9	-9.4	-9.4	-7.3	-7.3	-7.3	-7.3	-8.7	-8.7	-8.7	-8.7	-9.8	-10.2	-10.2	-10.2	-10.3	-12.3	-12.3	-12.3	-12.3	-12.3	-13.9	-13.4	-12.1	-11.1	-10.5	-10.5
ML1506	ML1506	1817334	1818380	-9.3	-9.3	-9.3	-9.3	-9.3	-9.3	-9.3	-9.3	-8.6	-9.4	-9.4	-9.4	-9.4	-9.7	-9.7	-9.7	-9.7	-9.7	-9.7	-9.7	-9.7	-9.7	-9.5	-9.3	-9.3	-9.3	-9.3	-9.3	-8.8	-9.2	-8.5	-8.5	-8.5	-8.5	-6.5	-6.5	-6.5	-6.2	-5	-5.4	-7.3	-8.6	-8.6	-10.1	-13	-13
ML1508	ML1508	1819557	1820048	-10.3	-10.5	-12.8	-14.7	-14.7	-14.7	-14.5	-14.5	-14.5	-14.5	-14.5	-13	-11.4	-11.4	-11.4	-11.4	-11.4	-9.3	-7.6	-7	-7	-7	-7	-8.3	-9.6	-9.6	-9.6	-9.6	-9.6	-9.6	-10.4	-10.4	-10.4	-10.4	-10.4	-8.1	-7.7	-7.7	-7.7	-8.4	-8.4	-9.6	-9.6	-8.3	-7.6	-9.1
ML1511	ML1511	1821243	1821956	-8.8	-10.1	-11.6	-11.6	-11.6	-11.6	-11.6	-11.6	-11.6	-11.6	-11.6	-11.6	-11.6	-11.6	-11.6	-11.6	-10.5	-8.9	-8.9	-9.8	-9.8	-9.8	-9.8	-9.8	-9.8	-9.8	-9.8	-9.8	-9.8	-9.8	-9.6	-9.4	-9.4	-9.4	-7.1	-7.1	-5	-5	-6.2	-8.3	-9.8	-10.5	-10.5	-10.8	-12.3	-12.3
ML1512	ML1512	1822931	1824607	-10.6	-10.6	-9.7	-9.7	-9.7	-9.7	-9.4	-10.1	-10.1	-10.1	-10.1	-10.8	-10.8	-10.8	-11.3	-12	-12	-12	-12	-12	-12	-12	-12	-12	-12	-12	-11.1	-11.1	-11.1	-11.5	-11.1	-11.1	-12	-12	-12	-11.9	-11.9	-11.9	-9.6	-6.7	-7.4	-9.4	-12	-12	-12	-12
ML1513	dapA	1824627	1825529	-6	-6	-6	-6	-8	-9.3	-9.3	-9.3	-9.3	-9.3	-9.3	-9.3	-9.4	-10.3	-10.3	-11.3	-11.3	-12.9	-12.9	-11.2	-10.3	-10.3	-8.8	-8.8	-8.8	-8.8	-9.3	-9.3	-9.3	-9.3	-11.8	-11.8	-11.8	-11.8	-11.8	-11.8	-9.9	-10.2	-10.2	-10.2	-10.2	-10.2	-10.4	-10.4	-10.4	-10.4
ML1514	ML1514	1825645	1826409	-5.9	-7.5	-7.5	-7.5	-7.5	-7.5	-7.5	-6.4	-6.4	-7.5	-7.5	-7.7	-9.6	-9.6	-9.6	-9.6	-9.6	-9.6	-9.6	-8.6	-8.6	-8.6	-6.8	-7	-9.1	-10.8	-10.8	-10.8	-10.8	-11.1	-12.4	-12.4	-12.4	-12.4	-12.4	-12.4	-14.4	-14.4	-14.4	-15.5	-13.5	-13	-13	-13	-12.5	-11.9
ML1517	ML1517	1831393	1831674	-9.9	-9.9	-9.9	-8.3	-8.2	-7.6	-7.6	-7.6	-7.6	-7.8	-7.8	-7.8	-7.8	-7.8	-7.8	-8.1	-8.1	-8.1	-9.7	-9.7	-9.7	-10.7	-12.2	-12.2	-12.2	-12.2	-12.2	-12.2	-11.2	-11.2	-11.4	-12.9	-13.4	-13.4	-13.4	-13.4	-13.4	-12.4	-12.1	-12.1	-12.7	-12.7	-13.3	-12.2	-11.7	-11.7
ML1518	folA	1832476	1832973	-6.8	-8.9	-8.9	-10.9	-12.9	-12.9	-12.9	-12.7	-12.7	-12.7	-12.7	-12.7	-12.7	-12.7	-12.7	-12.7	-9.8	-9.3	-9.3	-9.5	-9.5	-9.5	-10.9	-10.9	-10.9	-11.6	-12.3	-12.4	-12.4	-13.4	-13.4	-13.4	-12.2	-12.2	-12.2	-12.2	-12.2	-11.7	-11.4	-10.9	-10.4	-9	-9.8	-11.3	-11.3	-11.5
ML1519	thyA	1833026	1833826	-7.4	-7	-7	-7	-7	-6.2	-6.2	-6.2	-6.2	-6.2	-6.2	-6.2	-5.5	-6.2	-6.2	-6.2	-6.3	-6.3	-6.3	-6.3	-6.3	-6.3	-5.8	-5.8	-5.8	-5.8	-5.8	-5.2	-5.9	-5.9	-5.9	-5.9	-5.9	-5.9	-5.9	-5.9	-5.9	-5.9	-5.9	-5.9	-6.5	-8.4	-8.4	-8.4	-8.4	-7.2
ML1523	ML1523	1837820	1838110	-6.4	-6.4	-6.4	-5.1	-5.1	-5.1	-5.2	-6.9	-6.8	-6.8	-6.8	-6.8	-6.8	-7.4	-7.4	-7.4	-7.4	-7.4	-7.4	-7.4	-7.4	-6.5	-6.5	-6.5	-6.5	-6.3	-6.3	-6.3	-6.3	-6.3	-6.3	-6.3	-6.3	-6.9	-6.9	-6.9	-7.7	-7.7	-7.7	-8.9	-9.9	-9.9	-9.9	-8.9	-8.9	-8.9
ML1525	ML1525	1840011	1840466	-15.3	-13.8	-13.3	-12.8	-11.8	-11.8	-11.8	-11.8	-11.8	-9.9	-9.4	-9.3	-9.3	-9.3	-9.3	-7.2	-4.9	-5.5	-7.6	-9.3	-9.3	-9.3	-9.3	-9.2	-9.2	-10.4	-10.4	-10.4	-11.6	-14.5	-14.5	-14.5	-13	-10.9	-10.9	-10.9	-9.2	-9.2	-8.3	-8.3	-8.3	-7	-7	-7	-5	-5
ML1526	ML1526	1840474	1840956	-9.4	-9.4	-9.4	-9.4	-9.4	-9.4	-9.4	-9.4	-10.8	-10.8	-10.8	-10.8	-10.8	-10.4	-10.7	-13.6	-13.6	-13.6	-13.6	-13.6	-13.6	-11	-11	-11	-9.7	-8.1	-8.1	-8.1	-8.1	-7.2	-7.2	-7.2	-5.7	-5.7	-5.7	-5.7	-5.7	-5.7	-5.7	-5.7	-5.7	-4.9	-6.5	-6.5	-6.5	-6.5
ML1532	ald	1846966	1848081	-8	-9.6	-9.6	-9.6	-9.6	-9.6	-9.6	-9.6	-9.6	-9.6	-7.5	-7.2	-6.6	-6.6	-5.8	-5.8	-7.5	-10.4	-10.4	-10.8	-10.8	-10.8	-10.8	-12.4	-12.4	-12.4	-12.4	-12.4	-12.8	-13.9	-14.4	-14.4	-14.4	-14.4	-14.3	-14.3	-14.3	-14.3	-14.3	-15.3	-14	-12.6	-10.4	-10.4	-10.4	-8.6
ML1536	ML1536	1851730	1853562	-11.9	-11.9	-11.9	-11.9	-11.9	-11.9	-11.9	-12.9	-14.2	-14.2	-12.9	-14	-16	-16	-15.2	-15.2	-14.7	-14.7	-14.7	-14.7	-13.4	-11.9	-11.4	-11.4	-9.1	-7.9	-8.6	-8.6	-8.6	-8.6	-8	-8	-8	-7.5	-9.2	-9.2	-9.2	-9.5	-10.3	-10.3	-12.4	-12.4	-12.4	-12.4	-12.4	-10.1
ML1537	ML1537	1853559	1854764	-9.1	-9.1	-9.1	-8.7	-8.7	-8.7	-8.7	-8.7	-8.4	-5.5	-5.6	-5.7	-8.6	-8.6	-7.9	-7.9	-9.3	-9.3	-9.3	-10.8	-10.8	-11.8	-11.8	-11.8	-10.9	-10	-8.9	-8.9	-8.9	-8.9	-8.9	-8.9	-8.9	-8.9	-10.2	-10.2	-10.2	-10.2	-9.9	-10.5	-10.5	-10.5	-11.6	-12.3	-11.9	-11.9
ML1538	ML1538	1854785	1856488	-12.1	-12.1	-12.1	-12.1	-11	-11	-11	-11	-11	-8.2	-8.2	-8.2	-8.6	-8.6	-10.2	-10.2	-10.2	-11	-12	-12.5	-12.5	-12.5	-13.3	-13.3	-12.3	-11.7	-11.8	-12.2	-12.4	-12.4	-12.4	-11.9	-9.6	-7.5	-7.5	-7.5	-5.4	-6.5	-6.5	-6.5	-6.5	-6.5	-6.5	-6.5	-6.5	-6.5
ML1539	ML1539	1856520	1858031	-7.2	-6.8	-6.8	-6.8	-6.8	-6.8	-5.9	-6.5	-8.6	-8.6	-8.6	-8.6	-8.6	-8.6	-7.3	-7.1	-7.1	-7.3	-7.3	-7.3	-8	-10.9	-12.7	-14.8	-14.8	-14.8	-15.4	-15.4	-15.4	-15.4	-15.4	-15.4	-15.4	-15.4	-15.4	-15.4	-13.1	-10.2	-9.7	-9.5	-9.5	-9.6	-9.6	-9.6	-9.6	-9
ML1540	ML1540	1858295	1859197	-4.9	-5.3	-7.2	-7.2	-7.2	-9.3	-9.3	-9.3	-9.3	-9.3	-9.3	-9.3	-9.3	-9.3	-9.3	-9.3	-9.3	-9.3	-8.6	-6.9	-5.8	-5.8	-5.7	-5.7	-6.9	-8.7	-8.7	-8.7	-9	-9.5	-9.5	-9.5	-9.5	-9.5	-9.5	-9.5	-9.5	-10.6	-11.6	-11.6	-11.1	-10.6	-8.9	-8.9	-8.9	-10.1
ML1543	ML1543	1862215	1866252	-8.8	-8.8	-9.9	-9.9	-9.9	-10.4	-10.4	-10.4	-10.4	-10.4	-10.4	-9.1	-9.1	-8.1	-8.1	-8.1	-8.1	-9	-9	-9	-9	-9	-9.4	-10.3	-11.8	-11.8	-10.9	-10.9	-10.1	-8.8	-8.8	-10.1	-10.1	-10	-10	-10	-11.4	-11.4	-11.4	-12.5	-11.8	-11.8	-12.4	-10.9	-10.1	-10.1
ML1544	ML1544	1866369	1867889	-7.2	-7.2	-7.2	-7.2	-8.2	-8.2	-8.2	-8.2	-8.2	-8.2	-8.2	-8.2	-10.5	-10.5	-10.5	-10.5	-10.5	-11.2	-11.2	-11.2	-9.9	-8.9	-10.7	-12.8	-14.5	-15.6	-17.3	-18.6	-19.3	-19.3	-19.3	-17	-16.1	-16.1	-16.1	-16.1	-17.3	-17.3	-17.3	-15	-12.1	-10.3	-8.2	-7.9	-7.9	-7.9
ML1546	truB	1870999	1871961	-17	-17	-17	-17	-14.9	-14.9	-14.9	-14.9	-12	-10.2	-8.9	-8.9	-8.9	-10.2	-10.2	-10.2	-10.2	-10.2	-10.2	-11.4	-13.3	-13.3	-13.3	-13.3	-13.3	-12.2	-10.1	-10.1	-10.1	-10.1	-7.2	-6.3	-6.3	-6.3	-6.3	-5.3	-6.1	-6.1	-6.1	-6.1	-6.1	-6.1	-7.9	-9.2	-9.2	-9.2
ML1547	ML1547	1871958	1872641	-9.8	-10.5	-11.4	-13.1	-14.4	-14.4	-14.4	-14.4	-12.1	-10	-10	-10	-10	-8.2	-8.1	-8.5	-9.8	-11.8	-11.8	-11.8	-11.8	-11.8	-11.8	-10.5	-7.9	-7.4	-8.9	-10.4	-10.4	-10.4	-10.4	-10.4	-10.4	-10.4	-10.4	-8.7	-9.3	-11.6	-11.4	-10.9	-10	-8.5	-8.5	-8.5	-8.2	-8.2
ML1548	ML1548	1872638	1873603	-12.5	-10.4	-10.4	-10.4	-7.9	-7.9	-7.9	-8.6	-10.4	-10.4	-10.4	-10.4	-10.4	-11.1	-11.6	-11.6	-11	-12.3	-12.3	-14.2	-14.2	-13.8	-13.8	-13.8	-13.3	-11	-8.9	-9	-9	-9	-11.1	-11.1	-11.1	-11.1	-11.1	-11.1	-11.1	-11.1	-8.8	-7.2	-7.2	-7.2	-8.4	-8.4	-7.7	-7.7
ML1553	proS	1877242	1878684	-10.2	-10.2	-10.2	-9.8	-9.8	-9.8	-9.8	-9.8	-9.8	-9.8	-9.8	-9.8	-10.6	-10.6	-12	-12	-12	-12	-11.5	-11.5	-11.5	-11.4	-11.4	-11.4	-10.5	-9.4	-8.7	-8.7	-8.7	-8.7	-10.1	-12.2	-12.2	-10.7	-10.7	-10.7	-10.7	-9.5	-9.5	-9.5	-9.5	-9.5	-9.5	-9.5	-9.5	-9.5
ML1555	ML1555	1879669	1880163	-7.8	-7.8	-9	-9	-9	-9	-9	-9	-9	-9	-9	-7.3	-8	-8	-8	-8	-8	-9.7	-9.7	-9.7	-9.7	-12.1	-12.1	-12.1	-12.1	-12.1	-12.5	-14	-14	-14	-14	-14	-14	-14	-14	-14	-12.5	-11.2	-10.7	-8.4	-8.3	-8.3	-9.1	-9.1	-10.8	-12.1
ML1556	infB	1880177	1882951	-15.8	-15.8	-15.8	-15.8	-15.8	-15.8	-15.8	-15.8	-12.9	-11.2	-8.9	-8.1	-8.1	-8.1	-8.1	-6.6	-5.4	-5.4	-5.4	-5.4	-5.4	-5.4	-5.5	-8.4	-10.1	-12.4	-12.4	-12.4	-13.7	-13.7	-13.7	-14.3	-15.8	-15.8	-15.8	-15.8	-15.8	-13.5	-12.6	-12.6	-12.6	-10.3	-10.5	-10.5	-10.2	-13.1
ML1557	ML1557	1883016	1883336	-15.9	-13.8	-12.1	-14.5	-14.5	-14.5	-14.5	-13.5	-13.5	-13.5	-11.7	-11.3	-10.8	-10.8	-10.8	-10.8	-10.8	-10.8	-10.8	-10.8	-9.6	-9.6	-9.6	-9.6	-8.1	-7.6	-6.4	-6.4	-6.4	-6.1	-7.6	-8.9	-10.4	-10.4	-10.4	-10.4	-10.4	-10.4	-10.4	-10.4	-10.4	-10.4	-10.4	-10.4	-8.8	-7.6
ML1558	nusA	1883536	1884579	-11.9	-11.9	-11.9	-11.9	-11.9	-12.7	-11.8	-11.8	-12.5	-12.6	-15.5	-15.5	-17.4	-19.4	-19.4	-18.5	-18.5	-18.5	-18.5	-16.2	-13.3	-11.8	-10.5	-12.9	-12.9	-12.9	-12.9	-14	-14	-14	-14	-14	-14	-14	-13.7	-13.7	-13.7	-15	-15	-15	-15.8	-13.5	-12.8	-12.8	-12.8	-12.8
ML1560	ML1560	1885239	1885775	-7.5	-7.5	-6	-6	-6	-5.5	-4	-4.9	-7.8	-7.8	-7.8	-6.9	-6.9	-6.9	-6.9	-6.9	-6.9	-6.9	-7.6	-9.1	-9.1	-9.1	-9.1	-9.1	-9.1	-9.1	-9.1	-9.1	-9.1	-9.1	-9.1	-9.1	-9.1	-9.1	-8.6	-8.6	-8.6	-8.6	-9.4	-9.4	-9.4	-9.4	-9.4	-9.4	-12.2	-11.5
ML1561	ML1561	1885772	1886269	-7.2	-7.2	-7.2	-7.2	-6.4	-6.4	-6.4	-6.4	-6.3	-5.5	-5.6	-6	-6	-6	-6	-6.7	-6.7	-6.7	-6.7	-6.7	-6.9	-9.8	-11.6	-11.6	-11.6	-13.1	-13.1	-13.6	-13.7	-13.7	-13.7	-13.7	-13.7	-13.7	-13.7	-13.7	-13.7	-10.8	-9.1	-8.9	-8.4	-8.4	-8.4	-8.4	-8.4	-8.4
ML1562	ML1562	1886294	1887898	-13.3	-13.3	-11.2	-11.2	-11.2	-10.1	-9.6	-8.1	-6.2	-5	-5	-4	-4	-4	-4	-4	-4	-4	-4	-4.1	-6.6	-8.1	-8.1	-8.1	-8.1	-8.1	-8.8	-10.7	-10.8	-12.8	-14.1	-14.1	-14.1	-14.1	-14.1	-14.1	-14.1	-14.1	-14.1	-12.8	-10.5	-10.5	-10.5	-10.4	-10.4	-10.4
ML1572	ML1572	1898124	1898522	-9.3	-10	-10	-9.5	-8	-8	-8	-8.4	-11.3	-11.3	-11.3	-11.3	-11.3	-11.3	-11.3	-11.3	-11.3	-11.3	-11.3	-9.6	-10.9	-10.9	-10.9	-12.1	-14.1	-14.1	-14.1	-14.1	-14.1	-14.1	-14.1	-14.1	-12.4	-10.1	-7.7	-7.7	-8.1	-8.2	-8.9	-8.9	-8.9	-9.4	-9.4	-9.6	-11.6	-11.5
ML1573	ML1573	1898983	1899732	-7.9	-7.9	-7.9	-7.9	-7.9	-7.8	-7.8	-7.8	-8.3	-9	-10.7	-10.7	-10.7	-10.9	-10.9	-10.9	-10.9	-10.9	-11.1	-11.1	-11.1	-11.1	-11.1	-11.1	-8.9	-9.2	-10.7	-12	-12	-12	-12	-12	-12	-12.9	-14.4	-14.4	-14.4	-14.4	-14.4	-13.3	-13.3	-11.2	-12.6	-12	-10.7	-12
ML1575	ML1575	1900169	1900462	-9.4	-9.4	-9.4	-9.4	-9.4	-9.4	-7.8	-7.8	-7.8	-7.8	-9.7	-9.7	-9.7	-9.7	-9.7	-9.7	-9.7	-9.7	-9.7	-9.7	-11.2	-11.9	-13.6	-13.6	-13.6	-15.1	-17.1	-16.6	-16.6	-16.6	-16.6	-15.7	-14.2	-14.2	-14.2	-14.2	-11.3	-9.5	-11.4	-11.2	-11.2	-11.2	-11.2	-9.5	-8.5	-8.5
ML1576	mapB	1900886	1901743	-8.1	-8.1	-7.2	-7.2	-7.2	-5.6	-5.6	-5.8	-5.8	-5.8	-5.8	-6.1	-6.4	-6.4	-8	-8	-8	-8.9	-8.9	-8.9	-8.9	-8.9	-9.9	-11.4	-12.7	-12.7	-10.4	-9.9	-9.9	-9.9	-9.9	-9.9	-9.9	-9.9	-8.1	-6.5	-6.5	-6.5	-6.5	-9.3	-8.4	-8.2	-8.2	-8.2	-8.2	-8.6
ML1577	ML1577	1901935	1903761	-9.7	-9.7	-9.7	-9.7	-9.7	-9.7	-6.8	-6.1	-8.1	-8.1	-8.1	-8.1	-8.1	-8.9	-10.3	-12.6	-14.1	-14.6	-14.6	-14.6	-14.6	-14.6	-13.6	-13.6	-13.6	-13.6	-13.6	-11.3	-8.4	-8.4	-8.4	-7.9	-7.9	-7.9	-7.9	-7.9	-7.9	-7.9	-7.9	-7.9	-7.9	-7.9	-7.9	-7.9	-8	-8
ML1581	gcpE	1905761	1906939	-8.1	-8.1	-10.8	-10.8	-10.8	-10.8	-10.8	-9.6	-9.6	-9.6	-11.2	-11.2	-11.2	-11.2	-11.2	-10.5	-10.7	-9.8	-9.8	-9.1	-9.1	-9.1	-9.1	-9.1	-9.1	-9.2	-10.7	-10.7	-10.7	-10.7	-10.7	-13	-14.5	-14.5	-14.5	-14.5	-14.5	-12.2	-12	-12	-12	-12	-12	-11.5	-10.2	-7.4
ML1582	ML1582	1906992	1908206	-12.1	-12.1	-12.1	-12.1	-12.1	-12.1	-13.6	-13.8	-12.1	-11.2	-10.3	-8.4	-8.4	-8.4	-8.4	-8.4	-11	-11	-11	-11.3	-11.3	-11.3	-11.3	-11.3	-11.3	-11.3	-11.3	-11.3	-12.5	-12.5	-10.5	-9	-9	-9	-8.7	-9.8	-9.8	-9.8	-9.8	-9.8	-10.8	-10.8	-10.5	-9.7	-7.4	-6.6
ML1583	ML1583	1908215	1909435	-13.1	-13.1	-13.1	-13.1	-10.9	-10.9	-10.9	-10.9	-10.9	-10.9	-10.9	-10.9	-10.9	-9.4	-9.4	-9.4	-8.8	-8.8	-8.8	-8.8	-8.8	-8.8	-8.8	-8.8	-7.9	-7.9	-9	-9	-9	-9	-9	-9	-7.7	-9.6	-11.3	-11.3	-11.3	-12.6	-12.6	-12.6	-13.3	-14.7	-14.7	-14.7	-14.7	-14.7
ML1584	ML1584	1909590	1909844	-11.6	-11.6	-11.6	-11.6	-11.6	-11.6	-10.7	-8.8	-8.1	-8.1	-6.6	-6.6	-6.6	-6.6	-6.6	-6.6	-6.6	-6.6	-6.7	-8	-8	-8.6	-10.9	-13.8	-13.8	-13.8	-14.1	-15.8	-15.8	-15.8	-16.1	-16.1	-13.8	-13.4	-13.4	-14.3	-17.2	-17.2	-15.9	-17.3	-16.8	-14.5	-12.9	-12.4	-12.4	-12.4
ML1589	ML1589	1913897	1914835	-15.1	-15.1	-15.1	-15.1	-18	-18	-18	-18	-18	-18	-15.1	-15.2	-12.9	-12.7	-12.7	-12.7	-12.7	-12.7	-11.2	-11.2	-11.2	-9.1	-9.1	-9.1	-9.1	-8.4	-8.7	-8.7	-8.7	-7.7	-7.7	-8.7	-8.7	-8.7	-9.3	-9.3	-9.5	-9.5	-10	-11.1	-13.2	-13.2	-13.2	-13.2	-13.2	-10.9
ML1590	frr	1914867	1915424	-8.8	-8.8	-10.8	-10.8	-10.8	-10.8	-10.8	-10.8	-10.8	-10.8	-7.9	-7.9	-7.9	-7.9	-7.9	-8	-9	-9	-9	-10.3	-13.2	-13.2	-13.2	-13.2	-13.2	-14.3	-16.3	-16.3	-16.1	-16.1	-16.1	-15.7	-15.7	-15.7	-15.2	-12.9	-10.5	-10.5	-10.1	-8.8	-7.7	-7.7	-7.7	-7.9	-9.7	-11
ML1591	ML1591	1915483	1916322	-11	-12.5	-14.4	-15.7	-15.7	-15.7	-15.7	-15.7	-15.7	-15.7	-13.6	-13.6	-13.6	-13.6	-11.3	-11.3	-12.2	-12.2	-12.2	-12.2	-12.2	-12.2	-10.7	-9.4	-6.9	-7.4	-9.7	-9.7	-9.7	-9.8	-11	-12.7	-13.8	-13.8	-13.8	-13.8	-14.9	-16.2	-16.2	-16.2	-16.2	-16.5	-14.2	-11.3	-9.6	-10.1
ML1596	ML1596	1920913	1922319	-11.7	-9.9	-9.5	-8.5	-8.9	-9.9	-11.6	-11.6	-11.6	-12.7	-12.7	-12.7	-12.7	-12.7	-12.8	-12.8	-12.8	-12.8	-12.8	-10.7	-10.7	-12.3	-12.3	-12.3	-12.3	-12	-11.4	-11.4	-11.4	-11.4	-11.4	-9.7	-8.7	-8.7	-8.7	-8	-6.3	-5	-4.7	-3.7	-3.9	-3.9	-3.9	-3.9	-4.7	-4.7
ML1597	tsf	1922355	1923185	-8	-8	-8	-8	-8	-7.3	-9.6	-9.6	-9.6	-9.6	-8.9	-11.6	-11.6	-11.6	-11.6	-11.6	-8.7	-8.7	-8.7	-8.7	-8.7	-8.7	-8.4	-8.4	-8.4	-8	-7.6	-7.6	-7.6	-7.6	-8.4	-8.4	-8.4	-8.4	-8.9	-10.9	-10.9	-10.9	-10.9	-10.9	-9.4	-8.9	-8.9	-7.4	-7.4	-7.4
ML1598	rpsB	1923187	1924020	-11.8	-11.8	-11.8	-11.8	-10.3	-12.4	-12.4	-12.4	-11.9	-11	-9.5	-9.5	-9.5	-9.5	-7.2	-5.1	-5.1	-7	-8.7	-8.7	-8.7	-8.7	-10	-11.5	-11.5	-11.5	-12	-12.2	-14.3	-14.3	-14.3	-14.3	-14.3	-13.4	-12.5	-10.2	-7.3	-7.1	-7.1	-7.1	-7.1	-7.1	-5.8	-6.4	-6.4	-6.8
ML1600	xerC	1924844	1925737	-6.6	-6.6	-5.7	-5.7	-5.7	-5.7	-5.7	-5.7	-5.7	-5.7	-5.7	-5.7	-5.7	-5.7	-5.3	-5.3	-5.3	-6.5	-6.5	-6.5	-6.5	-6.5	-7.3	-7.3	-7.3	-8.1	-8.8	-8.8	-8.8	-8.8	-9	-9	-9	-9	-9	-8.4	-8.4	-8.4	-8.4	-8.9	-11.8	-10.5	-10.5	-10.5	-10.5	-10.5
ML1601	ML1601	1926754	1927119	-10	-10	-10.8	-10.8	-10.8	-10.8	-10.8	-10.8	-10.8	-10.8	-10.8	-10.8	-10.8	-10.8	-10.8	-10.8	-10.8	-9.3	-7.2	-5.5	-5.5	-5.5	-5.5	-5.5	-4.1	-4.1	-4.6	-4.6	-4.6	-4.6	-5.7	-5.7	-5.7	-5.7	-5.7	-7.7	-7.7	-7.7	-7.7	-7.7	-6.8	-8.7	-8.7	-8.7	-8.7	-8.7
[truncated: 1,251 more rows]
[truncated: 9 more columns]
